# Supplementary material for: Tonoplast Sucrose Trafficking Modulates Starch Utilization and Water Deficit Behavior in Poplar Leaves
Source: Plant Cell Physiol. 2022 Jun 21;63(8):1117–29. doi: 10.1093/pcp/pcac087 (PMC9381566; doi:10.1093/pcp/pcac087)
Supplement: pcac087_Supp [file pcac087_supp.zip]

Archive with 4 entries (3 files):
- pcac087_Supp/
- pcac087_Supp/pcp-2022-e-00123-File011.pdf
- pcac087_Supp/pcp-2022-e-00123-File012.xlsx
- pcac087_Supp/Supplementary Table 1_240722.docx
