# Supplementary material for: Tonoplast Sucrose Trafficking Modulates Starch Utilization and Water Deficit Behavior in Poplar Leaves
Source: Plant Cell Physiol. 2022 Jun 21;63(8):1117–29. doi: 10.1093/pcp/pcac087 (PMC9381566; doi:10.1093/pcp/pcac087)
Supplement: pcac087_Supp [file pcac087_supp.zip › pcac087_Supp/pcp-2022-e-00123-File012.xlsx]

## Sheet: key
Sample	Description
WT	wild-type 717 control
Cas9	Cas9-only vector control
KD	PtaSUT4-RNAi
KO1	PtaSUT4-KO line 1
KO7	PtaSUT4-KO line 7
mix	standards mix for day-to-day instrument performance tracking
Heading	Description
RT (min)	Retention time in minutes
pk area	Peak area total ion chromatogram
putative name	best match from NIST08/Agilent-Fiehn/in-house authentic standards library
match%	confidence of match with library based on weighted forward and reverse match scores calculated in AnalyzerPro™

## Sheet: DATE 1 SPLITLESS
	mix1				WT-2				WT-8				WT-17				WT-19				Cas9-4				Cas9-10				Cas9--12				Cas9-14				KD-3				KD-6				KD-11				KD-20
RT (min)	pk area	putative naming	match%	RT (min)	pk area	putative naming	match%	RT (min)	pk area	putative naming	match%	RT (min)	pk area	putative naming	match%	RT (min)	pk area	putative naming	match%	RT (min)	pk area	putative naming	match%	RT (min)	pk area	putative naming	match%	RT (min)	pk area	putative naming	match%	RT (min)	pk area	putative naming	match%	RT (min)	pk area	putative naming	match%	RT (min)	pk area	putative naming	match%	RT (min)	pk area	putative naming	match%	RT (min)	pk area
7.149	398089	Pentasiloxane, dodecamethyl-	0.7821	7.2009	172590	2,5-Difluorobenzoic acid, 2-diethylaminoethyl ester	0.6584	7.1856	197002	2,5-Difluorobenzoic acid, 2-diethylaminoethyl ester	0.6578	7.1647	157847	Silanamine, N-[2-[2-methoxy-4-[(trimethylsilyl)oxy]phenyl]ethyl]-1,1,1-trimethyl-	0.6146	7.2009	189788	2,5-Difluorobenzoic acid, 2-diethylaminoethyl ester	0.65	7.2009	185911	2,5-Difluorobenzoic acid, 2-diethylaminoethyl ester	0.6425	7.175	18233	2,2-Dichloro-1,1-bis(4-methoxyphenyl)ethane	0.86	7.17	17702	1-Ethyl-1-nonyloxy-1-silacylopentane	0.7427	7.1959	165090	2,5-Difluorobenzoic acid, 2-diethylaminoethyl ester	0.6626	7.1438	3816168	Pentasiloxane, dodecamethyl-	0.9348	7.1491	3372933	Pentasiloxane, dodecamethyl-	0.9406	7.1958	190812	2,5-Difluorobenzoic acid, 2-diethylaminoethyl ester	0.6342	7.1439	3758453
7.1957	217339	L-Leucine, N-(N-acetylglycyl)-, butyl ester	0.6167	7.2217	42703	Tripentyl orthoformate	0.7198	7.2115	115175	Benzimidazole, 5-tert-butyl-2-ethyl-	0.4799	7.2062	223253	2,5-Difluorobenzoic acid, 2-diethylaminoethyl ester	0.6209	7.2216	76227	2,4-Dichloropyrrolo[3,2-d]pyrimidine	0.4945	7.2217	46557	2-Ethyl-1-cyclohexyldimethylsilyloxyhexane	0.6638	7.1905	186599	2,5-Difluorobenzoic acid, 2-diethylaminoethyl ester	0.647	7.1908	175149	2,5-Difluorobenzoic acid, 2-diethylaminoethyl ester	0.6779	7.2218	36064	Imidazo[4,5-c]pyridine, 2-trifluoromethyl-	0.6621	7.1957	248427	3-Chlorophenol, trimethylsilyl ether	0.5914	7.1906	175559	2,5-Difluorobenzoic acid, 2-diethylaminoethyl ester	0.6514	7.2217	28534	Tripentyl orthoformate	0.7371	7.1854	182296
7.2269	13749	1-(Prop-2-enyl)-1-phenylaminocyclohexane	0.7008	7.2528	37777	Formhydrazide, 2-pyridylthio-	0.788	7.2479	70580	2,5-Di(trifluoromethyl)benzoic acid, 6-dodecyl ester	0.5733	7.2685	50487	1,1,3,3-Tetramethyl-1,3-disilaphenalane	0.5795	7.2424	18154	2-Acetamido-4-[3-(4-fluorophenyl)thioureido]-6-propyl-1,3,5-triazine	0.4801	7.2632	133553	1,1,3,3-Tetramethyl-1,3-disilaphenalane	0.6571	7.2165	76519	Pyridazine-3,6(1H,2H)-dione, 1-(2-chlorophenyl)-	0.434	7.2167	41881	1-Butyl(dimethyl)silyloxy-2-ethylhexane	0.461	7.2633	190744	1,1,3,3-Tetramethyl-1,3-disilaphenalane	0.6465	7.2372	48731	4-Hydroxypyridine, trimethylsilyl ether	0.8629	7.2165	82405	2,4-Dichloropyrrolo[3,2-d]pyrimidine	0.4362	7.2425	48049	2(1H)-Pyridinone, 3-acetyl-4-hydroxy-6-methyl-	0.7067	7.2218	35339
7.2684	138824	Acetic acid, [(2,4,6-triethylbenzoyl)thio]-	0.5404	7.2632	104761	1,1,3,3-Tetramethyl-1,3-disilaphenalane	0.6555	7.3101	19570	3-Phenyl-5-fluoro-2,1-benzisoxazole	0.4068	7.2789	148066	1-Ethylpropyl 2-ethylhexanoate	0.4954	7.2632	138062	1,1,3,3-Tetramethyl-1,3-disilaphenalane	0.6658	7.3306	44202	l-Alanine, N-methoxycarbonyl-, tridecyl ester	0.6107	7.2372	31336	4-Hydroxypyridine, trimethylsilyl ether	0.8551	7.253	52300	[12290] 4-hydroxypyridine [8.204]	0.5804	7.3152	32181	2-Ethyl-1-cyclohexyldimethylsilyloxyhexane	0.5056	7.258	132508	1,1'-Biphenyl, 2,4,6-trimethyl-4'-nitro-	0.6101	7.2632	126046	1,1,3,3-Tetramethyl-1,3-disilaphenalane	0.6233	7.2736	105483	1,1'-Biphenyl, 2,4,6-trimethyl-4'-nitro-	0.6	7.2633	110304
7.3099	13174	1,3-Dioxolane, 2,2'-(1,2-ethanediyl)bis[2-methyl-	0.4879	7.3307	54703	2,2-Dimethyl-5-phenyl-3(2H)-furanone	0.5832	7.3257	19637	2,2-Dimethyl-5-phenyl-3(2H)-furanone	0.6581	7.3463	99050	1H-Pyrido[3,4-b]indole, 2,3,4,9-tetrahydro-1-(1-methylethyl)-	0.4197	7.3099	30392	Cyclobuta[de]naphthalene	0.6301	7.3773	864945	[66868] porphine 1 [10.77]	0.5408	7.2632	117085	1,1,3,3-Tetramethyl-1,3-disilaphenalane	0.6804	7.2582	152119	1,1,3,3-Tetramethyl-1,3-disilaphenalane	0.6395	7.3308	21329	Methanesulfonic acid	0.4274	7.2891	13446	Phenol, 4-(2-hydroxyethoxy)-2-methoxy-	0.765	7.3463	23040	Methyl 2-[methoxy(methyl)amino]-2-methylpropanoate #	0.4614	7.3307	38849	l-Alanine, N-methoxycarbonyl-, methyl ester	0.5926	7.2944	25889
7.3566	12601	Lysine, 4-hydroxy-, pentakis(trimethylsilyl) deriv.	0.482	7.367	1069053	Acetamide, 2,2,2-trifluoro-N-methyl-N-(trimethylsilyl)-	0.5813	7.3776	1307753	Acetamide, 2,2,2-trifluoro-N-methyl-N-(trimethylsilyl)-	0.5929	7.3723	556587	Benzenesulfonamide, 4-(dimethylamino)-N,N-dimethyl-	0.5364	7.3202	54811	2,2-Dimethyl-5-phenyl-3(2H)-furanone	0.6152	7.424	6076206	Acetamide, 2,2,2-trifluoro-N-methyl-N-(trimethylsilyl)-	0.596	7.3306	44362	1-Methoxy-3,3-diethyltriazene 2-oxide	0.5313	7.3257	42673	(+-)-Methyl 2,3,9à,9aà-tetrahydro-9a-hydroxy-3-oxo-1H-pyrrolo[1,2-a]indole-9-carboxylate	0.436	7.3931	73918	Thiazolo[5,4-d]pyrimidine, 7-methyl-	0.4683	7.3254	44942	2-Methyl-2-carboxytetrahydrothiazole	0.4925	7.3981	73804	l-Alanine, N-(phenylmethylene)-, methyl ester	0.4422	7.367	1531822	Acetamide, 2,2,2-trifluoro-N-methyl-N-(trimethylsilyl)-	0.5868	7.3307	45903
7.3877	54305	2-Azetidinone, 3,3-dimethyl-4-phenyl-1-propyl-	0.5551	7.4033	92778	(3H,6H)Thieno[3,4-c]isoxazole, 3a,4-dihydro-6-methyl-	0.9082	7.3879	27964	Pyrolo[3,2-d]pyrimidin-2,4(1H,3H)-dione	0.6858	7.4293	7886078	Benzenesulfonamide, 4-(dimethylamino)-N,N-dimethyl-	0.5403	7.3669	1242981	[66868] porphine 1 [10.77]	0.5375	7.4292	33552	Phosphinic acid, (1,1-dimethylethyl)[4-(1,1-dimethylethyl)phenyl]-	0.6199	7.3773	46780	Bis(dimethylamino)trifluorophosphorane	0.5739	7.3724	1103766	Carbonic acid, 4-methylphenyl phenyl ester	0.5899	7.4242	8596867	Benzenesulfonamide, 4-(dimethylamino)-N,N-dimethyl-	0.544	7.3669	17580	2,3,4,5-Tetrahydro-7,8-(methylenedioxy)-N-(diisopropylphosphoryl)-3-benzazepin-1-one	0.505	7.4189	9073577	Glycine, N-(trifluoroacetyl)-, trimethylsilyl ester	0.5434	7.4241	6589728	Benzenesulfonamide, 4-(dimethylamino)-N,N-dimethyl-	0.5512	7.3774	1054423
7.4188	9010285	Acetamide, 2,2,2-trifluoro-N-methyl-N-(trimethylsilyl)-	0.5908	7.4241	6431065	Benzenesulfonamide, 4-(dimethylamino)-N,N-dimethyl-	0.5446	7.4139	4344510	Acetamide, 2,2,2-trifluoro-N-methyl-N-(trimethylsilyl)-	0.5904	7.5279	88937	N,O-Bis-(trimethylsilyl)valine	0.6702	7.424	7271487	Benzenesulfonamide, 4-(dimethylamino)-N,N-dimethyl-	0.5522	7.5434	144593	N,O-Bis-(trimethylsilyl)valine	0.671	7.4033	72732	3,5-Pyridinedicarbonitrile, 4-methyl-	0.4949	7.3931	23200	3-Hydroxy-à,à,4-trimethylbenzyl alcohol	0.886	7.528	37827	Pentasiloxane, dodecamethyl-	0.6832	7.3721	1234723	[66868] porphine 1 [10.77]	0.5378	7.5279	129411	L-Valine, N-(trimethylsilyl)-, trimethylsilyl ester	0.6681	7.5278	136270	N,O-Bis-(trimethylsilyl)valine	0.6534	7.4189	5293496
7.4967	30360	Benzenamine, N-[2-methoxy-1-(methoxymethyl)-2-methylpropylidene]-	0.4385	7.5434	105806	N,O-Bis-(trimethylsilyl)valine	0.6435	7.5228	123475	N,O-Bis-(trimethylsilyl)valine	0.6491	7.5746	24302	Thiophene, 2-(2,4-dichlorophenyl)-	0.4923	7.5433	260869	N,O-Bis-(trimethylsilyl)valine	0.7737	7.5901	28312	Thiophene, 2-(2,4-dichlorophenyl)-	0.4323	7.424	9287244	Benzenesulfonamide, 4-(dimethylamino)-N,N-dimethyl-	0.541	7.4191	6137329	Acetamide, 2,2,2-trifluoro-N-methyl-N-(trimethylsilyl)-	0.5874	7.5435	72387	N,O-Bis-(trimethylsilyl)valine	0.878	7.4188	6421066	Glycine, N-(trifluoroacetyl)-, trimethylsilyl ester	0.5424	7.642	136761	2-(8-Pentyldodecahydropyrrolo[1,2-a]quinolin-3-yl)ethanol #	0.6924	7.5745	20990	Pyrene, 1,9-dimethyl-	0.5361	7.5279	94136
7.5278	50884	Pentasiloxane, dodecamethyl-	0.7895	7.5953	24153	Thiophene, 2-(2,4-dichlorophenyl)-	0.4245	7.5695	12078	Benzene, 1,1'-oxybis[2-methoxy-	0.6016	7.6109	24179	Glycine, N-ethyl-n-propargyloxycarbonyl-, hexyl ester	0.4036	7.5952	41411	N-Methyl-N-n-butyltrifluoroacetamide	0.4433	7.642	111049	2-(8-Pentyldodecahydropyrrolo[1,2-a]quinolin-3-yl)ethanol #	0.6781	7.5278	126001	N,O-Bis-(trimethylsilyl)valine	0.7164	7.5384	110823	N,O-Bis-(trimethylsilyl)valine	0.6835	7.6421	76901	3-Methoxybenzylamine, N,N-diheptyl-	0.6909	7.5382	113346	N,O-Bis-(trimethylsilyl)valine	0.6662	7.6628	4027158	Butanoic acid, 4-[(trimethylsilyl)oxy]-, trimethylsilyl ester	0.926	7.6109	30454	Pyrrol-2-one-5-propionic acid, methyl(ester)	0.4854	7.5746	19188
7.5745	8797	4,4-Dinitro-4,5,6,7,-tetrahydrobenzofuroxane	0.6275	7.616	25506	2(1H)-Pyridinone, 6-phenyl-	0.48	7.5903	18900	trans-1-Acetamido-4-(phenethylamino)cyclohexane	0.4245	7.6473	95571	2-(8-Pentyldodecahydropyrrolo[1,2-a]quinolin-3-yl)ethanol #	0.7036	7.6419	126235	2-(8-Pentyldodecahydropyrrolo[1,2-a]quinolin-3-yl)ethanol #	0.6332	7.6679	3508407	Butanoic acid, 4-[(trimethylsilyl)oxy]-, trimethylsilyl ester	0.9216	7.5693	18280	Thiophene, 2-(2,4-dichlorophenyl)-	0.4424	7.5695	13979	Thiophene, 2-(2,4-dichlorophenyl)-	0.5335	7.6629	3699721	Butanoic acid, 4-[(trimethylsilyl)oxy]-, trimethylsilyl ester	0.9057	7.59	27146	Thiophene, 2-(2,4-dichlorophenyl)-	0.4265	7.6887	90434	5-(Benzyloxy)-2-(4-ethoxybenzyl)-4-pyrimidinol	0.5529	7.642	113810	2-Methyl-1H-phenanthro[3,4-d)imidazol-10-ol	0.566	7.6628	3185216
7.6368	196810	2-(8-Pentyldodecahydropyrrolo[1,2-a]quinolin-3-yl)ethanol #	0.6792	7.6472	78236	2-(8-Pentyldodecahydropyrrolo[1,2-a]quinolin-3-yl)ethanol #	0.6698	7.637	42448	2,2'-Biphenylylenephosphoric acid	0.6443	7.668	4556077	Butanoic acid, 4-[(trimethylsilyl)oxy]-, trimethylsilyl ester	0.9335	7.6679	3904271	Butanoic acid, 4-[(trimethylsilyl)oxy]-, trimethylsilyl ester	0.9295	7.6938	79333	1H-Pyrazole-4,5-dione, 3-[(acetyloxy)methyl]-1-phenyl-, 4-(phenylhydrazone)	0.4329	7.6419	231690	2-(8-Pentyldodecahydropyrrolo[1,2-a]quinolin-3-yl)ethanol #	0.7316	7.5903	13094	Glycine, N-ethyl-n-propargyloxycarbonyl-, hexyl ester	0.511	7.694	72496	1H-Pyrido[3,4-b]indole, 1-butyl-2,3,4,9-tetrahydro-	0.5552	7.6419	112925	2-(8-Pentyldodecahydropyrrolo[1,2-a]quinolin-3-yl)ethanol #	0.6205	7.7198	32140	Silane, trimethyl(2-phenylethoxy)-	0.7732	7.6628	3279111	Butanoic acid, 4-[(trimethylsilyl)oxy]-, trimethylsilyl ester	0.9133	7.7043	61516
7.6575	3158522	Butanoic acid, 4-[(trimethylsilyl)oxy]-, trimethylsilyl ester	0.94	7.6679	3021638	Butanoic acid, 4-[(trimethylsilyl)oxy]-, trimethylsilyl ester	0.9337	7.6578	4632006	Butanoic acid, 4-[(trimethylsilyl)oxy]-, trimethylsilyl ester	0.9319	7.694	103338	1H-Pyrazole-4,5-dione, 3-[(acetyloxy)methyl]-1-phenyl-, 4-(phenylhydrazone)	0.4799	7.6938	70988	1H-Imidazole-4,5-dicarboxylic acid, bis-[(4-amino-phenyl)-amide]	0.5488	7.7198	36423	Silane, trimethyl(2-phenylethoxy)-	0.8129	7.6627	4245231	Butanoic acid, 4-[(trimethylsilyl)oxy]-, trimethylsilyl ester	0.9144	7.6422	116347	2-(8-Pentyldodecahydropyrrolo[1,2-a]quinolin-3-yl)ethanol #	0.7158	7.7199	30742	Silane, trimethyl(2-phenylethoxy)-	0.819	7.6627	4548897	Butanoic acid, 4-[(trimethylsilyl)oxy]-, trimethylsilyl ester	0.9282	7.7458	22733	Bicyclo[2.2.2]octa-2,5-diene, 1,4,7,7,8,8-hexafluoro-2-methyl-	0.5225	7.6991	95061	1H-Pyrazole-4,5-dione, 3-[(acetyloxy)methyl]-1-phenyl-, 4-(phenylhydrazone)	0.4667	7.7199	36553
7.6938	151098	Diethyl-dithiocarbamic acid 2,8,9-trioxa-5-aza-1-sila-bicyclo[3.3.3]undec-1-ylmethyl ester	0.5877	7.6939	54694	Patulin	0.4622	7.6837	56084	4-Nitro-1-trihexylsilyloxybenzene	0.4767	7.7251	52180	1-Cyclohexyldimethylsilyloxy-2-phenylethane	0.5738	7.7198	76308	Silane, trimethyl(2-phenylethoxy)-	0.5187	7.7457	50364	(Tetrafluorosuccinimido)sulfur pentafluoride	0.5827	7.6938	116494	1H-Imidazole-4,5-dicarboxylic acid, bis-[(4-amino-phenyl)-amide]	0.4337	7.6629	4664707	Butanoic acid, 4-[(trimethylsilyl)oxy]-, trimethylsilyl ester	0.9332	7.7459	17529	Sulfur, pentafluoromethyl-,	0.4704	7.6886	63563	1H-Imidazole-4,5-dicarboxylic acid, bis-[(4-amino-phenyl)-amide]	0.4841	7.7821	2599039	4-(Trimethylsilyoxy)-3-penten-2-one	0.71	7.7198	40374	Ethanone, 1-(5-ethyl-2-hydroxy-4-methoxyphenyl)-2-(3,4-methylenedioxyphenyl)-	0.5606	7.7458	37980
7.7146	31543	Silane, trimethyl(2-phenylethoxy)-	0.6515	7.7198	35897	Silane, trimethyl(2-phenylethoxy)-	0.6878	7.72	42397	Silane, trimethyl(2-phenylethoxy)-	0.7938	7.751	30775	(Tetrafluorosuccinimido)sulfur pentafluoride	0.7014	7.7457	34002	4-Morpholinebutyric acid, á-methyl-à,à-diphenyl-	0.5372	7.7821	3204320	4-(Trimethylsilyoxy)-3-penten-2-one	0.6831	7.7198	31170	Silane, trimethyl(2-phenylethoxy)-	0.8088	7.6889	84079	d-Prolyl-d-proline, N-allyloxycarbonyl-, allyl ester	0.4392	7.7822	2652714	4-(Trimethylsilyoxy)-3-penten-2-one	0.6917	7.7146	32005	Silane, trimethyl(2-phenylethoxy)-	0.8318	7.8029	14473	Phenol, 2-[(trimethylsilyl)oxy]-	0.7215	7.7458	45047	4-Morpholinebutyric acid, á-methyl-à,à-diphenyl-	0.5208	7.7821	3270120
7.782	2393801	4-(Trimethylsilyoxy)-3-penten-2-one	0.7175	7.7509	56107	(Tetrafluorosuccinimido)sulfur pentafluoride	0.5726	7.7408	40423	1H-Indole-3-acetamide, N-[2-(4-morpholinyl)ethyl]-à-oxo-	0.528	7.7822	3188919	4-(Trimethylsilyoxy)-3-penten-2-one	0.6908	7.782	3169309	2-Ethyl-1-trimethylsilyloxyhexene	0.6992	7.8443	2506685	[66868] porphine 1 [10.77]	0.5124	7.7457	41967	4-Morpholinebutyric acid, á-methyl-à,à-diphenyl-	0.5574	7.7148	43776	Silane, trimethyl(2-phenylethoxy)-	0.6223	7.803	22359	Methanone, (4-bromophenyl)-3-pyridinyl-	0.4583	7.7457	51578	4-Morpholinebutyric acid, á-methyl-à,à-diphenyl-	0.4471	7.8444	2207618	Acetamide, 2,2,2-trifluoro-N-methyl-N-(trimethylsilyl)-	0.531	7.7821	3185303	2-Ethyl-1-trimethylsilyloxyhexene	0.7077	7.8444	2722518
7.8443	2832624	Acetamide, 2,2,2-trifluoro-N-methyl-N-(trimethylsilyl)-	0.5393	7.7821	2998850	4-(Trimethylsilyoxy)-3-penten-2-one	0.6913	7.7771	3619481	2-Ethyl-1-trimethylsilyloxyhexene	0.6957	7.8444	2871746	Acetamide, 2,2,2-trifluoro-N-methyl-N-(trimethylsilyl)-	0.549	7.8443	2903449	[1004] phosphoric acid [9.966]	0.5406	7.8858	51248	2-Thiophenecarboxylic acid, 3-methylphenyl ester	0.795	7.782	2768992	4-(Trimethylsilyoxy)-3-penten-2-one	0.7069	7.746	31783	4-Morpholinebutyric acid, á-methyl-à,à-diphenyl-	0.6249	7.8445	2012474	Acetamide, 2,2,2-trifluoro-N-methyl-N-(trimethylsilyl)-	0.5214	7.782	3514723	4-(Trimethylsilyoxy)-3-penten-2-one	0.6885	7.8859	168447	6-Phenylisoquinoline	0.7122	7.8444	2667245	[1004] phosphoric acid [9.966]	0.5284	7.8859	39087
7.8858	109546	[753] glycerol [9.941]	0.7232	7.8443	2330534	Acetamide, 2,2,2-trifluoro-N-methyl-N-(trimethylsilyl)-	0.5446	7.8394	2830305	[1004] phosphoric acid [9.966]	0.5205	7.8652	109264	Trimethylsilyl 3-pyridinecarboximidoate #	0.918	7.8858	68833	2-Thiophenecarboxylic acid, 3-methylphenyl ester	0.7675	7.9066	15046743	[1004] phosphoric acid [9.966]	0.942	7.8443	2283854	Acetamide, 2,2,2-trifluoro-N-methyl-N-(trimethylsilyl)-	0.5436	7.7823	3410029	2-Ethyl-1-trimethylsilyloxyhexene	0.7026	7.8652	24043	Pyrido[4,3-d]pyrimidine-2-thiol, 5,6,7,8-tetrahydro-6-methyl-	0.6891	7.8391	2622931	[66868] porphine 1 [10.77]	0.5332	7.9066	8644353	[1004] phosphoric acid [9.966]	0.9365	7.8859	51317	Benzimidazo[2,1-a]isoquinoline	0.7686	7.9067	23102641
7.9118	92466	4-Methylthio-2-5-dimethoxyamphetamine	0.5875	7.891	192088	6-Phenylisoquinoline	0.6988	7.8809	60385	Benzimidazo[2,1-a]isoquinoline	0.7139	7.8859	44848	1H-Indene-4-carboxylic acid, 2,3-dihydro-1,1-dimethyl-, ethyl ester	0.8973	7.9065	30421259	[1004] phosphoric acid [9.966]	0.941	7.9688	34090	Benzofurane-5-carboxamide, 2,3-dihydro-N-phenyl-	0.458	7.8858	153094	[753] glycerol [9.941]	0.923	7.8394	2809512	[66868] porphine 1 [10.77]	0.5131	7.886	65815	Benzimidazo[2,1-a]isoquinoline	0.6822	7.8599	156113	2,3,6-Tri-O-benzoyl-5-O-methyl-d-glucono-1,4-lactone	0.765	7.9689	23868	1,3-Dioxolane-4,5-dimethanol, 2,2-dimethyl-, (4R-trans)-	0.6301	7.9066	20789482	[1004] phosphoric acid [9.966]	0.942	7.9637	13837
7.9429	56661	2-Propenoic acid, 3-bromo-, methyl ester, (Z)-	0.449	7.9118	11289417	[1004] phosphoric acid [9.966]	0.94	7.9016	13800722	[1004] phosphoric acid [9.966]	0.9386	7.9067	18283643	[1004] phosphoric acid [9.966]	0.943	7.974	50274	Disiloxane, hexamethyl-	0.7337	8.0052	26455	1-Phenyl-3-methyl-4-(3-oxobutanoyl)-5-hydroxy-pyrazole	0.4062	7.9066	8733378	[1004] phosphoric acid [9.966]	0.9321	7.8861	47160	Benzimidazo[2,1-a]isoquinoline	0.7417	7.9067	14507678	[1004] phosphoric acid [9.966]	0.9393	7.8858	47711	2-Thiophenecarboxylic acid, 3-methylphenyl ester	0.7846	7.9948	14223	Androstan-17-one, 3,16-bis(acetyloxy)-, (3à,5à,16á)-	0.589	8.0052	31512	1,4-Diacetyl-1,4-dihydroquinoxaline	0.4339	8.0001	13611
7.9481	123073	(Butyrylthio)acetic acid, t-butyl ester	0.4678	8.0052	23616	1-Phenyl-3-methyl-4-(3-oxobutanoyl)-5-hydroxy-pyrazole	0.4342	7.9639	31830	Benzamide, 2-(4-hydroxybenzylidenamino)-	0.591	7.969	75024	Disiloxane, hexamethyl-	0.7084	7.9999	18301	Thiazolo[4,5-f]quinoline, 9-methyl-	0.5599	8.0207	27788	Akagerinelactone	0.4646	7.9688	30874	2-Phenyl-3-methoxy-cyclopropane-1-carboxylic acid	0.5021	7.9068	16705279	[1004] phosphoric acid [9.966]	0.9376	7.969	25801	Benzofurane-5-carboxamide, 2,3-dihydro-N-phenyl-	0.4204	7.9066	13222172	[1004] phosphoric acid [9.966]	0.94	8.0052	22204	Cyclobutene, 1-cyclopropyl-2-ethoxy-3,3-difluoro-	0.6562	8.083	2032460	Thiourea, N-phenyl-N'-(1-phenylethyl)-	0.5248	8.0156	17000
8	32445	[138] 5-aminovaleric acid 3 [15.35]	0.552	8.0208	25009	Hexane, 2,5-dimethyl-2,5-bis(trimethylsilyloxy)-	0.7133	7.995	13190	1,3,5-Triazine-2,4-diamine, 6-(phenylmethyl)-	0.5611	8.0001	12762	l-Leucine, n-butoxycarbonyl-N-methyl-, heptadecyl ester	0.6145	8.0207	35459	(Dichloromethylsilanyl)diethylamine	0.4138	8.0934	1921778	Thiourea, N-phenyl-N'-(1-phenylethyl)-	0.5315	8.0051	25744	l-Leucine, n-butoxycarbonyl-N-methyl-, octadecyl ester	0.4912	7.9639	55241	Indeno[2',1':4,5]thieno[3,2-b]thiopyran	0.6228	8.0001	13928	1,3,5-Triazine-2,4-diamine, 6-(phenylmethyl)-	0.5818	7.9688	43119	2-Phenyl-3-methoxy-cyclopropane-1-carboxylic acid	0.5424	8.083	84884	ISOLEUCINE	0.752	8.1038	17567	1H-Indazol-3-ol, 1-p-tolyl-	0.6379	8.0935	1863421
8.0259	67495	Cyclohexyl 2,2-dimethylpentanoate	0.616	8.083	1628202	Thiourea, N-phenyl-N'-(1-phenylethyl)-	0.5417	8.0158	29951	1,4-Diacetyl-1,4-dihydroquinoxaline	0.4495	8.0209	34298	Pyrido[2,3-d]pyrimidine	0.5458	8.083	1738584	N-2,4-Dnp-L-arginine	0.4893	8.1608	25015485	Thiourea, N-phenyl-N'-(1-phenylethyl)-	0.5354	8.0207	17407	(E)-2-Hydroxyimino-3-oxobutyric acid, 1,1-dimethylethyl ester	0.6176	8.0158	41902	Acetic acid, trifluoro-, 5,6,7,8,9,10-hexahydro-7,7-dimethyl-10-oxo-5-benzocyclooctenyl ester	0.5317	8.0209	25833	1-Penten-3-one, 4-methyl-1-phenyl-	0.6818	7.9948	13327	l-Leucine, n-butoxycarbonyl-N-methyl-, octadecyl ester	0.6224	8.1194	4971788	Thiourea, N-phenyl-N'-(1-phenylethyl)-	0.5095	8.1609	25276743	Thiourea, N-phenyl-N'-(1-phenylethyl)-	0.5374	8.1609	23260228
8.0622	10237	Ethane, 1,1-diethoxy-	0.6464	8.109	15232	N-Acetyl-4-benzyloxy-N-methylamphetamine	0.7999	8.0936	2494983	Thiourea, N-phenyl-N'-(1-phenylethyl)-	0.533	8.0883	799633	Pyridine-3-carbonitrile, 1,2-dihydro-4-(4,5,6,7-tetrahydro-benzothien-2-yl)-2-oxo-	0.4946	8.1037	19205	9,9-Dimethoxy-9-sila-9,10-dihydroanthracene	0.6148	8.2127	1466179	SUCCINIC ACID	0.8164	8.083	99166	ISOLEUCINE	0.7379	8.0936	1872259	Thiourea, N-phenyl-N'-(1-phenylethyl)-	0.5304	8.0831	67566	L-Isoleucine, N-(trimethylsilyl)-, trimethylsilyl ester	0.8347	8.0207	32380	Allyl dithiopropanoate	0.5592	8.1557	18192753	Thiourea, N-phenyl-N'-(1-phenylethyl)-	0.5387	8.2127	1018074	SUCCINIC ACID	0.7159	8.2128	997716
8.1245	2365072	Thiourea, N-phenyl-N'-(1-phenylethyl)-	0.5395	8.1608	24619137	Thiourea, N-phenyl-N'-(1-phenylethyl)-	0.5334	8.1559	23447327	Thiourea, N-phenyl-N'-(1-phenylethyl)-	0.5377	8.1609	28059980	Thiourea, N-phenyl-N'-(1-phenylethyl)-	0.5327	8.1608	26523638	Thiourea, N-phenyl-N'-(1-phenylethyl)-	0.5377	8.2905	2535744	[439194] glyceric acid [10.735]	0.91	8.1608	18761795	Thiourea, N-phenyl-N'-(1-phenylethyl)-	0.5347	8.1559	25430629	Thiourea, N-phenyl-N'-(1-phenylethyl)-	0.5344	8.1195	3969993	Thiourea, N-phenyl-N'-(1-phenylethyl)-	0.5352	8.0882	1857745	Thiourea, N-phenyl-N'-(1-phenylethyl)-	0.5348	8.2128	1062356	SUCCINIC ACID	0.8048	8.2906	2745173	[439194] glyceric acid [10.735]	0.9124	8.2906	1975136
8.1608	15230893	Thiourea, N-phenyl-N'-(1-phenylethyl)-	0.5115	8.2127	1268959	SUCCINIC ACID	0.8044	8.2077	1166273	SUCCINIC ACID	0.8104	8.2128	1042716	SUCCINIC ACID	0.8063	8.2127	1944194	SUCCINIC ACID	0.7814	8.3372	31996	3H-1,2,4-Triazole-3-thione, 2,4-dihydro-4,5-dimethyl-2-(4-morpholinylmethyl)-	0.6547	8.2127	1392683	SUCCINIC ACID	0.7907	8.2077	894048	SUCCINIC ACID	0.7464	8.161	20194274	Thiourea, N-phenyl-N'-(1-phenylethyl)-	0.5337	8.1556	25916950	Thiourea, N-phenyl-N'-(1-phenylethyl)-	0.5364	8.2854	2154292	[439194] glyceric acid [10.735]	0.9219	8.3373	36742	Nicotinamide, N-(4-methoxyphenyl)-	0.7118	8.3373	28259
8.2127	42820427	SUCCINIC ACID	0.941	8.2906	1913642	[439194] glyceric acid [10.735]	0.9015	8.2856	2262028	[439194] glyceric acid [10.735]	0.8875	8.2855	2287117	[439194] glyceric acid [10.735]	0.9148	8.2905	4489196	[439194] glyceric acid [10.735]	0.9356	8.3632	1193106	[66868] porphine 1 [10.77]	0.6863	8.2905	2112227	[439194] glyceric acid [10.735]	0.9198	8.2856	2618066	[439194] glyceric acid [10.735]	0.9076	8.2129	855103	SUCCINIC ACID	0.7564	8.1712	17251	2-Aminocaprylic acid, N-neopentyloxycarbonyl-, butyl ester	0.767	8.3269	80178	2-Aminocaprylic acid, n-butoxycarbonyl-, heptyl ester	0.6511	8.358	1195235	[66868] porphine 1 [10.77]	0.6734	8.3581	1220463
8.2853	1927231	[439194] glyceric acid [10.735]	0.9252	8.3373	40941	Benzoic acid, 4-(4-acetoxy-3-methylphenyl)-	0.474	8.3271	29984	2-Benzyl-3-chloromethyldecahydroisoquinoline	0.7011	8.3322	44193	3,6-Phenanthrenedicarbonitrile	0.573	8.3528	337385	[66868] porphine 1 [10.77]	0.6618	8.3839	13973	Pyridine (p-nitrobenzoyl)nitride	0.524	8.3216	107392	1-Phenyl-3-methyl-3-morpholylpentyne	0.5948	8.3323	31119	3H-1,2,4-Triazole-3-thione, 2,4-dihydro-4,5-dimethyl-2-(4-morpholinylmethyl)-	0.7367	8.2699	14714	Benz(1,4)oxathiino(2,3-c)pyridine	0.466	8.2075	1219270	SUCCINIC ACID	0.7827	8.358	356522	Thiazolo[4,5-f]quinoline, 2,7-dimethyl-	0.7058	8.3995	17794	Benzene, [2-(methylsulfonyl)-1-propenyl]-	0.6027	8.4255	7969545
8.332	56147	N-(2-Bromo-4-methylphenyl)-2-fluorobenzamide	0.5712	8.358	1071091	[66868] porphine 1 [10.77]	0.6472	8.353	1535236	[66868] porphine 1 [10.77]	0.7533	8.3581	951802	1-Fluoro-4-nitro-3-trimethylsilyloxybenzene	0.5582	8.358	825199	2-Buten-1-one, 3-amino-1-phenyl-4,4,4-trifluoro-	0.5225	8.4254	8364183	[66868] porphine 1 [10.77]	0.927	8.358	459445	Thiazolo[4,5-f]quinoline, 2,7-dimethyl-	0.6994	8.3582	1252608	[66868] porphine 1 [10.77]	0.6285	8.2907	1959023	[439194] glyceric acid [10.735]	0.9215	8.2853	3119803	[439194] glyceric acid [10.735]	0.9158	8.384	47304	Ethanone, 1-cyclopropyl-2-phenyl-	0.4436	8.4255	8323169	[66868] porphine 1 [10.77]	0.927	8.4567	72369
8.358	396447	Thiazolo[4,5-f]quinoline, 2,7-dimethyl-	0.6885	8.4255	7969331	[66868] porphine 1 [10.77]	0.928	8.4205	8351916	[66868] porphine 1 [10.77]	0.928	8.4256	8824185	[66868] porphine 1 [10.77]	0.929	8.3995	19702	Benzene, [2-(methylsulfonyl)-1-propenyl]-	0.6593	8.4566	50578	Silane, dimethyldi(4-heptyloxy)-	0.8091	8.3787	10287	3,5,7-Trihydroxy-4'-methoxyflavone	0.5042	8.4257	8620554	[66868] porphine 1 [10.77]	0.928	8.3166	71049	3,3'-Dinonyl-2,2'-bithiazolidine	0.6441	8.332	36947	2-Aminocaprylic acid, N-neopentyloxycarbonyl-, butyl ester	0.6612	8.4255	10046142	[66868] porphine 1 [10.77]	0.92	8.4566	52257	Silane, dimethyldi(4-heptyloxy)-	0.7719	8.5086	547778
8.3839	6402	1,2-Bis(3-benzyloxy-4-methoxyphenyl)ethylamine hydrochloride	0.588	8.4566	62546	Silane, dimethyldi(4-heptyloxy)-	0.7387	8.4516	53833	Silane, dimethyldi(4-heptyloxy)-	0.7918	8.4567	43996	Silane, dimethyldecyloxyethoxy-	0.8769	8.4254	8384875	[66868] porphine 1 [10.77]	0.924	8.5085	670596	[5951] L-serine 2 [11.174]	0.9291	8.4254	9964299	[66868] porphine 1 [10.77]	0.927	8.4516	60512	Silane, dimethyldi(4-heptyloxy)-	0.7822	8.3374	32727	4-Methoxy-1,8-naphthalic anhydride	0.428	8.358	1289064	[66868] porphine 1 [10.77]	0.6577	8.4566	58454	Silane, dimethyldi(4-heptyloxy)-	0.7745	8.5085	832834	L-SERINE	0.9332	8.576	158350
8.4254	9506564	[66868] porphine 1 [10.77]	0.922	8.5085	428921	L-SERINE	0.9188	8.5035	602756	[5951] L-serine 2 [11.174]	0.9161	8.5086	495402	L-SERINE	0.9188	8.4565	122516	Silane, dimethyldi(4-heptyloxy)-	0.7679	8.5759	223156	Nonanoic acid, trimethylsilyl ester	0.824	8.4566	56785	Isothiourea, 2-methyl-1-(2,4-dimethylphenyl)-3-(1,1-dimethyl-2-propynyl)-	0.7203	8.5087	606357	[5951] L-serine 2 [11.174]	0.916	8.3633	549506	Thiazolo[4,5-f]quinoline, 2,7-dimethyl-	0.6696	8.4254	8838016	[66868] porphine 1 [10.77]	0.927	8.5085	471576	[5951] L-serine 2 [11.174]	0.9264	8.576	144572	Nonanoic acid, trimethylsilyl ester	0.802	8.6331	16519
8.4929	12109	D-Ribose, 5-O-methyl-2,3-O-(1-methylethylidene)-, oxime	0.6967	8.5759	281741	Nonanoic acid, trimethylsilyl ester	0.884	8.5502	18091	4-Hydroxy-4-methyl-3-[2-(2-methyl-5-trifluoromethoxy-1H-indol-3-yl)-ethyl]-1-oxa-3-aza-spiro[4.5]decan-2-one	0.5602	8.576	178342	Nonanoic acid, trimethylsilyl ester	0.7955	8.5084	902059	[5951] L-serine 2 [11.174]	0.9355	8.633	12485	3-Methyl-3H-naphth[1,2-e]indol-10-ol	0.451	8.5084	705316	[5951] L-serine 2 [11.174]	0.9374	8.571	136523	Nonanoic acid, trimethylsilyl ester	0.7932	8.3841	14350	Propane, 1-(1-ethoxyethoxy)-	0.6459	8.4617	70316	Isothiourea, 2-methyl-1-(2,4-dimethylphenyl)-3-(1,1-dimethyl-2-propynyl)-	0.7187	8.576	108007	Nonanoic acid, trimethylsilyl ester	0.792	8.6382	70370	Pyridine, 3-(2,4,6-trimethylphenyl)-	0.5056	8.6486	925368
8.5759	10810	2-Dimethyl(octyl)silyloxypropane	0.529	8.6382	40426	2-Propenoic acid, 3-(3-quinolinyl)-, methyl ester, (E)-	0.45	8.571	170008	Nonanoic acid, trimethylsilyl ester	0.793	8.6383	54931	Furo[2,3-b]quinoline, 2,3-dihydro-2,4,8-trimethyl-	0.4129	8.5759	190696	Nonanoic acid, trimethylsilyl ester	0.7638	8.6486	751027	N-(4-(Methylthio)-1-naphthyl)acetamide tms	0.4889	8.5759	169897	Nonanoic acid, trimethylsilyl ester	0.8164	8.6488	755114	2-Amino-5-chlorobenzophenone, trimethylsilyl	0.5111	8.4256	9326142	[66868] porphine 1 [10.77]	0.925	8.5084	653637	[5951] L-serine 2 [11.174]	0.921	8.6486	837972	6-Amino-1-hexanol, N,o-bis(tert-butyldimethylsilyl)-	0.5801	8.6486	715702	N-(4-(Methylthio)-1-naphthyl)acetamide tms	0.4657	8.7005	655473
8.6537	616170	6-Amino-1-hexanol, N,o-bis(tert-butyldimethylsilyl)-	0.6638	8.6693	666118	2-Amino-5-chlorobenzophenone, trimethylsilyl	0.4755	8.6436	723456	3-Methyl-1,2-diphenyl-3-(2-thienyl)cyclopropene	0.5642	8.6487	516572	Glycine, N-(3-methyl-1-oxobutyl)-N-(trimethylsilyl)-, trimethylsilyl ester	0.499	8.6381	97185	3H-Thieno[2,3-d]pyrimidin-4-one, 3-amino-2-mercapto-6-methyl-	0.4645	8.6745	12339	p-(Isopropylsulfamoyl)benzoic acid	0.4382	8.6693	834623	Glycine, N-(3-methyl-1-oxobutyl)-N-(trimethylsilyl)-, trimethylsilyl ester	0.5286	8.6695	36679	4-(Allylthio)-2-(4-methoxyphenyl)quinazoline	0.5274	8.5086	420672	[5951] L-serine 2 [11.174]	0.9221	8.5759	160675	Nonanoic acid, trimethylsilyl ester	0.8	8.7005	697313	2(3H)-Furanone, dihydro-3,4-bis[(trimethylsilyl)oxy]-, trans-	0.7848	8.7005	1868146	2(3H)-Furanone, dihydro-3,4-bis[(trimethylsilyl)oxy]-, trans-	0.74	8.7213	288466
8.6952	317569	Trimethylsilylmethanol	0.7466	8.7005	1088464	2(3H)-Furanone, dihydro-3,4-bis[(trimethylsilyl)oxy]-, trans-	0.766	8.6643	114039	6-(4-Fluorophenyl)-4-phenyl-3-cyanopyridine-2(1H)-thione	0.5667	8.6954	671305	2(3H)-Furanone, dihydro-3,4-bis[(trimethylsilyl)oxy]-, trans-	0.7381	8.6693	801905	Glycine, N-(3-methyl-1-oxobutyl)-N-(trimethylsilyl)-, trimethylsilyl ester	0.464	8.7004	1198173	2(3H)-Furanone, dihydro-3,4-bis[(trimethylsilyl)oxy]-, trans-	0.7957	8.7004	1138690	2(3H)-Furanone, dihydro-3,4-bis[(trimethylsilyl)oxy]-, trans-	0.8111	8.6955	1176158	2(3H)-Furanone, dihydro-3,4-bis[(trimethylsilyl)oxy]-, trans-	0.8013	8.5761	148317	Nonanoic acid, trimethylsilyl ester	0.799	8.6485	688566	N-(4-(Methylthio)-1-naphthyl)acetamide tms	0.4975	8.7472	530251	2,4(3H,5H)-Furandione, 5-hexyl-3-(3-hydroxy-1-oxobutyl)-5-methyl-	0.4696	8.7316	118083	Indeno[2',1':4,5]thieno[3,2-b]thiopyran	0.6321	8.742	51618
8.7004	1051982	2(3H)-Furanone, dihydro-3,4-bis[(trimethylsilyl)oxy]-, trans-	0.7939	8.7316	104973	Indeno[2',1':4,5]thieno[3,2-b]thiopyran	0.63	8.6955	818454	2(3H)-Furanone, dihydro-3,4-bis[(trimethylsilyl)oxy]-, trans-	0.7409	8.7161	131710	3-Methyl-4-oxo-2-pentenoic acid	0.5585	8.7004	1765285	2(3H)-Furanone, dihydro-3,4-bis[(trimethylsilyl)oxy]-, trans-	0.7602	8.7212	230782	3-Methyl-4-oxo-2-pentenoic acid	0.5518	8.7523	512588	2,4(3H,5H)-Furandione, 5-hexyl-3-(3-hydroxy-1-oxobutyl)-5-methyl-	0.4818	8.7162	334342	3-Methyl-4-oxo-2-pentenoic acid	0.5264	8.6331	8294	Phenol, 4-[(5,6,7,8-tetrahydro-1,3-dioxolo[4,5-g]isoquinolin-5-yl)methyl]-, (R)-	0.4551	8.6693	19810	1-Benzoyl-2-t-butyl-3-methyl-5-phenethyl-imidazolidin-4-one	0.6419	8.8198	142281	1,3,5-Triazine-2,4,6(1H,3H,5H)-trione, 1,3,5-trimethyl-	0.6793	8.7991	435112	2,4(3H,5H)-Furandione, 5-hexyl-3-(3-hydroxy-1-oxobutyl)-5-methyl-	0.4923	8.7732	8366
8.7316	37408	Pyridine, 2-propyl-	0.715	8.7783	24816	1-(5-Ethyl-2-methylpiperidino)-2-(O-nitrobenzoyloxy)ethane	0.4259	8.7214	484837	4,6-Pyrimidinediamine, 2-(methylthio)-	0.4639	8.7421	58394	[597] cytosine 2 [13.255]	0.5332	8.7419	123463	Indeno[2',1':4,5]thieno[3,2-b]thiopyran	0.6536	8.742	70355	[597] cytosine 2 [13.255]	0.6283	8.8198	119959	1,3,5-Triazine-2,4,6(1H,3H,5H)-trione, 1,3,5-trimethyl-	0.7535	8.7474	57424	[597] cytosine 2 [13.255]	0.6702	8.6695	736634	6-Amino-1-hexanol, N,o-bis(tert-butyldimethylsilyl)-	0.5669	8.6952	1628189	N,O,O-Tris(trimethylsilyl)-L-threonine	0.7684	8.851	2692447	Glycine, N,N-bis(trimethylsilyl)-, trimethylsilyl ester	0.848	8.8198	139047	1,3,5-Triazine-2,4,6(1H,3H,5H)-trione, 1,3,5-trimethyl-	0.6211	8.7939	314617
8.7523	1196083	6-Hydroxy-5-[4-thiomorpholinyl]-2,4-1H,3H-pyrimidinedione	0.4919	8.7991	477201	4,5-Diamino-6-methyl-2-thiopyrimidine	0.4955	8.7733	722614	2,2'-Bis(2-oxazoline)	0.4678	8.7732	13340	Phenyl 8-(2-propenyl)-3-coumarincarboxamide	0.5113	8.7782	31395	(3,5-Dimethylpiperidin-1-yl)oxoacetic acid, ethyl ester	0.5658	8.7783	28880	5-Ethyl-2-methyl-1-(2-(p-nitrobenzoyloxy)ethyl)piperidine	0.5006	8.8509	2823498	Phenylethanolamine triTMS	0.839	8.7941	374686	Hydantoin, 1-butyl-	0.5281	8.7006	687584	2(3H)-Furanone, dihydro-3,4-bis[(trimethylsilyl)oxy]-, trans-	0.8094	8.716	315043	3-Methyl-4-oxo-2-pentenoic acid	0.554	8.8717	147024	2,3-Dicyano-5-methyl-6-phenylpyrazine	0.5648	8.851	2706642	Glycine, N,N-bis(trimethylsilyl)-, trimethylsilyl ester	0.8522	8.8251	125781
8.8198	112943	1,3,5-Triazine-2,4,6(1H,3H,5H)-trione, 1,3,5-trimethyl-	0.8033	8.8198	97956	1,3,5-Triazine-2,4,6(1H,3H,5H)-trione, 1,3,5-trimethyl-	0.7245	8.8148	119894	1,3,5-Triazine-2,4,6(1H,3H,5H)-trione, 1,3,5-trimethyl-	0.683	8.794	756585	4,5-Diamino-6-methyl-2-thiopyrimidine	0.5034	8.799	544241	2,4(3H,5H)-Furandione, 5-hexyl-3-(3-hydroxy-1-oxobutyl)-5-methyl-	0.4858	8.799	347181	Hydantoin, 1-butyl-	0.5528	8.8768	159136	2,3-Dicyano-5-methyl-6-phenylpyrazine	0.6319	8.8148	132193	1,3,5-Triazine-2,4,6(1H,3H,5H)-trione, 1,3,5-trimethyl-	0.6603	8.7473	320217	4,5-Diamino-6-methyl-2-thiopyrimidine	0.4804	8.7419	60321	2-Phenyl-6,8-dimethyl-7-oxoimidazo-[1,2-b]-1,2,4-triazine	0.6892	8.8977	38053	[785] hydroquinone [11.659]	0.901	8.8821	263943	1,3-Dioxan-5-ol, 2-pentadecyl-, acetate, trans-	0.4525	8.851	2736185
8.8509	2662241	Glycine, N,N-bis(trimethylsilyl)-, trimethylsilyl ester	0.845	8.8561	2335693	Glycine, N,N-bis(trimethylsilyl)-, trimethylsilyl ester	0.8481	8.846	3246191	Glycine, N,N-bis(trimethylsilyl)-, trimethylsilyl ester	0.8517	8.8251	111551	1,3,5-Triazine-2,4,6(1H,3H,5H)-trione, 1,3,5-trimethyl-	0.7632	8.8249	75164	2,4-Difluorophenyl isothiocyanate	0.6948	8.8198	129663	1,3,5-Triazine-2,4,6(1H,3H,5H)-trione, 1,3,5-trimethyl-	0.6366	8.9028	37818	[785] hydroquinone [11.659]	0.9	8.8511	2992976	Glycine, N,N-bis(trimethylsilyl)-, trimethylsilyl ester	0.8419	8.7732	27291	1H-Pyrazole-5-carboxylic acid, 3-nitro-, methyl ester	0.4339	8.7731	20310	Phenyl 8-(2-propenyl)-3-coumarincarboxamide	0.442	8.9807	340413	Pentenoic acid, 4-[(trimethylsilyl)oxy]-, trimethylsilyl ester	0.5586	8.9028	27317	4-Methylbenzoic acid, 4-isopropylphenyl ester	0.7394	8.8718	208800
8.8769	11287	2,5-Diisopropyl-1,3-oxathiane	0.4131	8.8769	108847	1-Phenyl-1,2,3-triazole	0.6244	8.8667	204551	2,3-Dicyano-5-methyl-6-phenylpyrazine	0.6532	8.851	2194584	Glycine, N,N-bis(trimethylsilyl)-, trimethylsilyl ester	0.839	8.8509	2583868	Glycine, N,N-bis(trimethylsilyl)-, trimethylsilyl ester	0.8527	8.8561	2733573	Glycine, N,N-bis(trimethylsilyl)-, trimethylsilyl ester	0.8398	8.9391	9129	Androstane-3,7,12,17-tetrol, 7,12-diacetate, (3à,5á,7à,12à,17á)-	0.41	8.8719	143224	(3-Phenyl)prop-2-enyl triethylsilyl ether	0.4726	8.794	238715	3-Methyl-4-oxo-2-pentenoic acid	0.7197	8.7938	454636	3-Methyl-4-oxo-2-pentenoic acid	0.5379	9.0741	942565	[239] Beta- alanine 1 [12.044]	0.9356	8.9392	7915	6-Aminocaproic acid, N-methoxycarbonyl-, decyl ester	0.6597	8.9029	26153
8.9806	419743	Propanedioic acid, ethyl-, bis(trimethylsilyl) ester	0.5829	8.9028	45867	RESORCINOL	0.7661	8.8978	56137	[785] hydroquinone [11.659]	0.7869	8.8718	141650	1H-Benzotriazole, 1-ethenyl-	0.542	8.8716	257447	2,3-Dicyano-5-methyl-6-phenylpyrazine	0.6052	8.8769	152977	1-Phenyl-1,2,3-triazole	0.5721	8.9754	385785	1H-Indole-3-acetonitrile, 1-(trimethylsilyl)-	0.5015	8.8978	53210	[785] hydroquinone [11.659]	0.8577	8.8199	129429	1,3,5-Triazine-2,4,6(1H,3H,5H)-trione, 1,3,5-trimethyl-	0.6927	8.8301	115744	1,3,5-Triazine-2,4,6(1H,3H,5H)-trione, 1,3,5-trimethyl-	0.6851	9.1156	57615	Morphinan-7-one, 5,6-didehydro-4-hydroxy-3,6-dimethoxy-17-methyl-, (14.xi.)-	0.4351	8.9807	322983	Carbonic acid, 4-methylphenyl phenyl ester	0.5062	8.9807	309190
9.074	939040	[239] Beta- alanine 1 [12.044]	0.942	8.9807	329421	MALONIC ACID	0.4618	8.9757	348647	1H-Indole-3-acetonitrile, 1-(trimethylsilyl)-	0.4661	8.8977	39109	Isoparvifuran	0.8086	8.8976	62833	RESORCINOL	0.7851	8.9028	51928	RESORCINOL	0.7902	9.0221	27969	Tricyclo[3.2.1.0(2,,4)]oct-6-ene, 8-methylene-, (1à,2à,4à,5à)-	0.8809	8.9757	387952	1H-Indole-3-acetonitrile, 1-(trimethylsilyl)-	0.4895	8.8562	2553379	Glycine, N,N-bis(trimethylsilyl)-, trimethylsilyl ester	0.8459	8.8509	2988587	Glycine, N,N-bis(trimethylsilyl)-, trimethylsilyl ester	0.8462	9.1934	113470	4-(3-Chloropropyl)styrene	0.557	9.0274	65645	Indane, 1-nonyl-	0.6479	9.0222	52549
9.1985	92663	1,3-Dimethyl-5-pentamethyldisilyloxycyclohexane	0.4366	9.0274	46519	Indane, 1-nonyl-	0.5666	9.0172	51618	1H-Indene, 1-hexadecyl-2,3-dihydro-	0.6979	8.9756	376125	Thiazolo[4,5-f]quinoline, 2,7,9-trimethyl-	0.6105	8.9391	13506	Methanone, (4-methoxyphenyl)(6-methyl-1,3-benzodioxol-5-yl)-	0.4963	8.9806	340340	1H-Indole-3-acetonitrile, 1-(trimethylsilyl)-	0.4858	9.074	966050	[239] Beta- alanine 1 [12.044]	0.936	9.0224	59206	1H-Indene, 1-hexadecyl-2,3-dihydro-	0.6846	8.877	83927	Desmethylcotinine tbdms	0.5649	8.8716	171963	Oxazole, 2-phenyl-	0.5199	9.2349	19124	1-Dimethyldodecylsilyloxy-4-methoxybenzene	0.8244	9.0741	927625	[239] Beta- alanine 1 [12.044]	0.9356	9.0741	931535
9.2764	259692	1-Isobutylsulfanylmethyl-2,8,9-trioxa-5-aza-1-sila-bicyclo[3.3.3]undecane	0.7814	9.074	834094	[239] Beta- alanine 1 [12.044]	0.936	9.0691	1062260	[239] Beta- alanine 1 [12.044]	0.9293	9.0223	55068	Indane, 1-nonyl-	0.6141	8.9806	354049	1-Propionylproline tbdms	0.4573	9.0273	49351	Pentanoic acid, 2-methyl-, butyl ester	0.8002	9.1155	62696	Iron, tricarbonyl[N-(phenyl-2-pyridinylmethylene)benzenamine-N,N']-	0.4169	9.0691	1000742	[239] Beta- alanine 1 [12.044]	0.935	8.9029	38459	[785] hydroquinone [11.659]	0.8574	8.8976	63165	[785] hydroquinone [11.659]	0.8467	9.2764	333311	[1000] 2-amino-1-phenylethanol [15.668]	0.768	9.1208	53085	Iron, tricarbonyl[N-(phenyl-2-pyridinylmethylene)benzenamine-N,N']-	0.4171	9.1156	49478
9.3023	25182	2,4-Pyrimidinediamine, 6-methyl-N4-phenyl-	0.5168	9.1156	28847	N-(2-Phenyl-ethenyl)-piperidin-2-one	0.4025	9.1106	89606	Iron, tricarbonyl[N-(phenyl-2-pyridinylmethylene)benzenamine-N,N']-	0.4228	9.069	919364	[239] Beta- alanine 1 [12.044]	0.9423	9.0221	55981	3,26-Dioxa-2,27-disilaoctacosane, 2,2,4,25,27,27-hexamethyl-	0.6453	9.074	940561	á-Alanine, N,N-bis(trimethylsilyl)-, trimethylsilyl ester	0.937	9.1415	13279	1,5-Diphenyl-2H-1,2,4-triazoline-3-thione	0.7774	9.1158	64290	Iron, tricarbonyl[N-(phenyl-2-pyridinylmethylene)benzenamine-N,N']-	0.467	8.9808	317056	1H-Indole-3-acetonitrile, 1-(trimethylsilyl)-	0.5006	8.9754	389327	1H-Indole-3-acetonitrile, 1-(trimethylsilyl)-	0.4905	9.3024	71364	2-Aminocaprylic acid, n-propoxycarbonyl-, octyl ester	0.5702	9.1467	20393	Terephthalic acid, di(2-phenylethyl) ester	0.8845	9.1831	208754
9.349	10368471	Arabino-Hexos-2-ulose, 3,4,5,6-tetrakis-O-(trimethylsilyl)-, bis(dimethyl acetal)	0.909	9.1882	128366	Butanoic acid, 2,2-dimethyl-3-[(trimethylsilyl)oxy]-, trimethylsilyl ester	0.5215	9.1365	30904	[5801] 2-aminophenol 2 [12.039]	0.84	9.1157	83996	7-Deacetamidocolchicine	0.4202	9.074	912520	[239] Beta- alanine 1 [12.044]	0.934	9.1155	62044	Morphinan-7-one, 5,6-didehydro-4-hydroxy-3,6-dimethoxy-17-methyl-, (14.xi.)-	0.4446	9.1933	184415	L-Aspartic acid, N-(trimethylsilyl)-, bis(trimethylsilyl) ester	0.4922	9.1417	29905	1,5-Diphenyl-2H-1,2,4-triazoline-3-thione	0.8275	9.0275	27880	Carbonic acid, isohexyl methyl ester	0.8698	9.0169	37338	Pentanoic acid, 2-methyl-, butyl ester	0.8467	9.3335	67085	[64956] DL-3-aminoisobutyric acid 2 [12.457]	0.6168	9.1986	171868	Benzene, 1-(chloromethyl)-4-ethenyl-	0.5614	9.235	37596
9.4165	12227	1-Ethenyl-4-iodobenzene	0.4955	9.2349	36486	1-Dimethyldodecylsilyloxy-4-methoxybenzene	0.6761	9.178	152207	4-(3-Chloropropyl)styrene	0.5566	9.1416	35388	[5801] 2-aminophenol 2 [12.039]	0.797	9.1155	42284	Morphinan-7-one, 5,6-didehydro-4-hydroxy-3,6-dimethoxy-17-methyl-, (14.xi.)-	0.4368	9.1882	155654	trans-1,1'-Bibenzoindanylidene	0.4412	9.2348	22465	1-(2,4-Dinitrophenyl)-3-(4-cyanophenyl)-5-methyl-1,2,4-triazol	0.7834	9.1832	195625	L-ASPARTIC ACID	0.5332	9.0742	864676	[239] Beta- alanine 1 [12.044]	0.936	9.0688	1032727	[239] Beta- alanine 1 [12.044]	0.9363	9.3802	35534	3-Iodobenzoic amide	0.5587	9.2349	30724	Phosphenodiimidic amide, tetrakis(trimethylsilyl)-	0.7115	9.2765	266016
9.4372	158981	Butanedioic acid, [(trimethylsilyl)oxy]-, bis(trimethylsilyl) ester	0.7788	9.2764	187664	ë Amino levulinic acid tri-TMS	0.7885	9.2299	37875	Phosphenodiimidic amide, tetrakis(trimethylsilyl)-	0.6333	9.1831	166124	4-(3-Chloropropyl)styrene	0.5694	9.1466	20526	Isophthalic acid, diphenylethyl ester	0.833	9.2349	20937	Benzenesulfonamide, 2-methyl-N-(3,4-methylenedioxybenzyl)-5-nitro-	0.7999	9.2764	375570	Phenylethanolamine triTMS	0.8212	9.2351	26140	1-Dimethyldodecylsilyloxy-4-methoxybenzene	0.7203	9.1209	46528	Morphinan-7-one, 5,6-didehydro-4-hydroxy-3,6-dimethoxy-17-methyl-, (14.xi.)-	0.4509	9.1155	81830	Iron, tricarbonyl[N-(phenyl-2-pyridinylmethylene)benzenamine-N,N']-	0.4268	9.4061	23449	p-Toluenesulfinylamide	0.7252	9.2764	224725	1-Isobutylsulfanylmethyl-2,8,9-trioxa-5-aza-1-sila-bicyclo[3.3.3]undecane	0.7863	9.3024	66668
9.4787	117885	l-Leucine, N-allyloxycarbonyl-N-methyl-, octyl ester	0.5425	9.3023	65826	1H-Pyrazole-4-carboxylic acid, 4,5-dihydro-3-methyl-5-oxo-1-phenyl-, ethyl ester	0.4456	9.2714	426446	N,N,O-Tris-(trimethylsilyl)-4-aminomethylcyclohexane carboxylic acid	0.8079	9.2298	62960	1-Dimethyldodecylsilyloxy-4-methoxybenzene	0.6101	9.1985	104850	4-(3-Chloropropyl)styrene	0.5505	9.2764	248990	1-Isobutylsulfanylmethyl-2,8,9-trioxa-5-aza-1-sila-bicyclo[3.3.3]undecane	0.7905	9.3023	87071	2-Aminocaprylic acid, n-propoxycarbonyl-, dodecyl ester	0.4692	9.2714	299479	N,N,O-Tris-(trimethylsilyl)-4-aminomethylcyclohexane carboxylic acid	0.7585	9.1416	23038	1,5-Diphenyl-2H-1,2,4-triazoline-3-thione	0.8159	9.1414	24928	1,5-Diphenyl-2H-1,2,4-triazoline-3-thione	0.7901	9.4373	40550697	D-MALIC ACID	0.933	9.3024	76459	Diethyl 1-methyl-3-hydroxy-5-[2'-pyridyl]pyrrole-2,4-dicarboxylate	0.4359	9.3491	158986
9.5151	11163	4-(3-Fluorophenyl)pyrimidine	0.5941	9.349	171254	Propanedioic acid, [(4-nitrophenyl)methylene]-, dimethyl ester	0.4737	9.2974	118423	l-Leucine, n-butoxycarbonyl-N-methyl-, hexyl ester	0.4914	9.2713	181610	1-Isobutylsulfanylmethyl-2,8,9-trioxa-5-aza-1-sila-bicyclo[3.3.3]undecane	0.7805	9.2348	27708	1-Dimethyldodecylsilyloxy-4-methoxybenzene	0.715	9.3023	72271	Thiazolo[5,4-f]quinoline, 9-methyl-	0.6347	9.349	75169	[64956] DL-3-aminoisobutyric acid 2 [12.457]	0.6594	9.2974	105192	Des-a-17-azaestra-5(10),6,8-triene-11,16-dione	0.5354	9.1987	117629	4-(3-Chloropropyl)styrene	0.5866	9.183	196609	4-(3-Chloropropyl)styrene	0.5709	9.4788	59604	l-Leucine, N-allyloxycarbonyl-N-methyl-, allyl ester	0.4695	9.3491	208200	Arabino-Hexos-2-ulose, 3,4,5,6-tetrakis-O-(trimethylsilyl)-, bis(dimethyl acetal)	0.4822	9.3543	57325
9.5877	1622383	Benzaldehyde, 4-nitro-, O-methyloxime	0.6186	9.375	35119	Isophthalic acid, 4-chlorophenyl heptyl ester	0.4177	9.3441	74279	[64956] DL-3-aminoisobutyric acid 2 [12.457]	0.5723	9.2921	129117	Thiazolo[5,4-f]quinoline, 9-methyl-	0.5725	9.2763	194849	1-Isobutylsulfanylmethyl-2,8,9-trioxa-5-aza-1-sila-bicyclo[3.3.3]undecane	0.8006	9.349	109619	Tris(3,6-dioxaheptyl) amine	0.4366	9.3853	23374	Isophthalic acid, 2-chlorophenyl heptyl ester	0.518	9.3492	338956	Propanoic acid, 3-[bis(trimethylsilyl)amino]-2-methyl-, trimethylsilyl ester	0.5479	9.235	16099	1-(2,4-Dinitrophenyl)-3-(4-cyanophenyl)-5-methyl-1,2,4-triazol	0.7276	9.2297	57307	1-Dimethyldodecylsilyloxy-4-methoxybenzene	0.6535	9.5151	10420	3H-1,2-Dithiole-4-carbonitrile, 5-amino-3-thioxo-	0.5259	9.3542	24859	3-Aza-6-oxabicyclo[3.3.0]octane-2,4-dione, 3-phenyl-	0.679	9.3854	41768
9.7018	21374	N,N,o'-Tris-(trimethylsilyl)aspartic acid	0.4449	9.4113	26389	Dibenzo[c,h][2,6]naphthyridine	0.645	9.3492	94977	1H-Quinolin-2-one, 3-methyl-4-phenyl-	0.5369	9.3336	169698	[750] glycine [10.456]	0.7052	9.3023	92352	Thiazolo[5,4-f]quinoline, 9-methyl-	0.5882	9.3542	105716	Propyl N,N-diisopropylphosphoramidocyanidate	0.5364	9.4061	32050	1,3-Oxazin-2-one, tetrahydro-3-methyl-5,6-trimethylene, cis-	0.4949	9.3804	31000	Isophthalic acid, heptyl 2-methylprop-2-en-1-yl ester	0.5074	9.2765	315034	[1000] 2-amino-1-phenylethanol [15.668]	0.7877	9.2712	269108	1-Isobutylsulfanylmethyl-2,8,9-trioxa-5-aza-1-sila-bicyclo[3.3.3]undecane	0.8086	9.5566	193688	Threitol, 1,2,3,4-tetrakis-O-(trimethylsilyl)-, D-	0.7578	9.3802	73970	Isophthalic acid, heptyl 2-methylprop-2-en-1-yl ester	0.5239	9.3958	24000
9.7226	14375	Imidazo[4,5-g]indeno[1,2-b]quinoxaline-2,10-dione, 1,3-dihydro-	0.4303	9.4373	32306691	D-MALIC ACID	0.929	9.3752	41606	Isophthalic acid, 3-chlorophenyl heptyl ester	0.5152	9.4114	29616	(Toluene-4-sulfonylamino)acetic acid, 4-hydroxybut-2-enyl ester	0.5542	9.349	307415	Pyreno[4,5-b:9,10-b']bisoxirene, 3b,4a,7b,8a-tetrahydro-	0.507	9.3853	27881	1-Benzoyl-2-t-butyl-5-methoxymethyl-3-methyl-imidazolidin-4-one	0.5885	9.4372	30776418	D-MALIC ACID	0.928	9.4063	43893	1-Naphthoic acid, 2-methoxyethyl ester	0.4472	9.3025	63213	l-Isoleucine, N-neopentyloxycarbonyl-, octyl ester	0.5142	9.2971	97887	l-Leucine, N-neopentyloxycarbonyl-, propyl ester	0.4804	9.5877	2309999	2,5-Bis-trimethylsilanyloxy[1,4]dithiane	0.516	9.4061	55158	Dibenzo[c,h][2,6]naphthyridine	0.5752	9.4373	52052363
9.7693	2589019	[33032] L-glutamic acid 3 (dehydrated) [13.232]	0.9381	9.4788	67056	l-Leucine, N-allyloxycarbonyl-N-methyl-, allyl ester	0.4805	9.4063	45794	(Toluene-4-sulfonylamino)acetic acid, 4-hydroxybut-2-enyl ester	0.5132	9.4322	27087105	D-MALIC ACID	0.927	9.3749	58357	Isophthalic acid, 3-chlorophenyl heptyl ester	0.5164	9.4113	29229	Dibenzo[c,h][2,6]naphthyridine	0.5618	9.4787	85304	1-(2-Acetyl-3-methylphenyl)-1H-pyridin-2-one	0.4338	9.4323	27156249	D-MALIC ACID	0.925	9.3336	46078	[64956] DL-3-aminoisobutyric acid 2 [12.457]	0.6702	9.349	204761	[64956] DL-3-aminoisobutyric acid 2 [12.457]	0.4732	9.7019	693025	L-Aspartic acid, N-(trimethylsilyl)-, bis(trimethylsilyl) ester	0.914	9.4373	38308307	D-MALIC ACID	0.928	9.4788	65445
9.8264	31063197	[33032] L-glutamic acid 3 (dehydrated) [13.232]	0.9409	9.4943	47303	2,4(1H,3H)-Pyrimidinedione, 5-(trifluoromethyl)-	0.5723	9.4323	33935060	D-MALIC ACID	0.927	9.4737	83899	Benzimidazol-5-amine, 1-methyl-2-(5-methyl-2-furyl)-	0.477	9.4061	27294	Pyrene, 1,9-dimethyl-	0.4701	9.4372	43051466	D-MALIC ACID	0.933	9.5565	150890	D-THREITOL	0.6919	9.4738	76488	2,2-Dichloro-1,1-bis(4-methoxyphenyl)ethane	0.4774	9.4166	30506	Benzenesulfonamide, 4-methyl-N-propyl-	0.5337	9.3542	13496	Benzoic acid, 3,4-dimethoxy-, 4-[ethyl[2-(4-methoxyphenyl)-1-methylethyl]amino]butyl ester	0.46	9.7382	70737	3,6-Bis(N,N-dimethylamino)-9-methylcarbazole	0.4548	9.484	118468	Dimethyl-[4-[2-(3-methylisoxazol-5-yl)vinyl]phenyl]amine	0.417	9.5048	69291
9.9561	20821096	L-Threonic acid, tris(trimethylsilyl) ether, trimethylsilyl ester	0.95	9.5566	233543	3,8-Dioxa-2,9-disiladecane, 2,2,9,9-tetramethyl-5,6-bis[(trimethylsilyl)oxy]-, (R*,S*)-	0.862	9.4738	66546	l-Leucine, N-allyloxycarbonyl-N-methyl-, isohexyl ester	0.6104	9.4944	30066	cis,trans-1,7-Dimethylspiro[5.5]undecane	0.6371	9.4424	81818356	D-MALIC ACID	0.948	9.4787	71637	2,2,4,4,8-Pentamethyl-1,2,3,4-tetrahydro-ç-carboline	0.4366	9.5877	2732514	2,5-Bis-trimethylsilanyloxy[1,4]dithiane	0.5144	9.4997	54702	2,4(1H,3H)-Pyrimidinedione, 5-(trifluoromethyl)-	0.6155	9.4374	35900661	D-MALIC ACID	0.932	9.3749	82978	Quinoline, N-oxy-4-[2-phenylethenyl]-	0.406	9.7538	56777	9-Thiabicyclo[3.3.1]nonan-3-one	0.8035	9.5566	403247	3,8-Dioxa-2,9-disiladecane, 2,2,9,9-tetramethyl-5,6-bis[(trimethylsilyl)oxy]-, (R*,S*)-	0.8676	9.5567	188474
10.0287	14525	Benzaldehyde, 3-methoxy-4-[(trimethylsilyl)oxy]-	0.695	9.5877	1585103	Benzaldehyde, 4-nitro-, O-methyloxime	0.5691	9.4997	62462	2,4(1H,3H)-Pyrimidinedione, 5-(trifluoromethyl)-	0.6064	9.5567	210953	3,8-Dioxa-2,9-disiladecane, 2,2,9,9-tetramethyl-5,6-bis[(trimethylsilyl)oxy]-, (R*,S*)-	0.7881	9.4787	97706	Benzimidazol-5-amine, 1-methyl-2-(5-methyl-2-furyl)-	0.4633	9.5047	68505	p-Pentyloxyphenyl trans-4-propylcyclohexanecarboxylate	0.6294	9.6759	11312	Benzenesulfonamide, 4-methyl-	0.6305	9.5568	339653	3,8-Dioxa-2,9-disiladecane, 2,2,9,9-tetramethyl-5,6-bis[(trimethylsilyl)oxy]-, (R*,S*)-	0.8696	9.4789	64859	Benzimidazol-5-amine, 1-methyl-2-(5-methyl-2-furyl)-	0.4754	9.4372	37557169	D-MALIC ACID	0.929	9.8005	185282	2-Chloro-N-(4-phenyl-thiazol-2-yl)-acetamide	0.4875	9.5877	1523239	Benzaldehyde, m-nitro-, O-methyloxime	0.5547	9.5878	1684953
10.0806	27461	GLU-1a	0.597	9.7019	486507	L-ASPARTIC ACID	0.8878	9.5516	285519	Threitol, 1,2,3,4-tetrakis-O-(trimethylsilyl)-, D-	0.866	9.5826	1745828	2,5-Bis-trimethylsilanyloxy[1,4]dithiane	0.5089	9.5565	334130	3,8-Dioxa-2,9-disiladecane, 2,2,9,9-tetramethyl-5,6-bis[(trimethylsilyl)oxy]-, (R*,S*)-	0.8665	9.5566	265269	D-THREITOL	0.7955	9.7018	681834	[5960] aspartic acid 2 [13.207]	0.9035	9.5827	1296794	Benzaldehyde, 4-nitro-, O-methyloxime	0.5602	9.536	10236	Methyl 3-cyano-1-ferrocenecarboxylate	0.4168	9.4735	71444	l-Leucine, N-allyloxycarbonyl-N-methyl-, allyl ester	0.4882	9.8212	1580235	[33032] L-glutamic acid 3 (dehydrated) [13.232]	0.8814	9.7019	1044371	L-Aspartic acid, N-(trimethylsilyl)-, bis(trimethylsilyl) ester	0.9101	9.7019	1021845
10.1325	58139	N,O-Bis-(trimethylsilyl)-2-pyrrolidone carboxylic acid	0.7326	9.7226	35105	4,4'-Bitriazolyl, 3,3'-diphenyl-	0.6238	9.5827	1034645	Benzenethiol, 2,4-dichloro-	0.4531	9.6397	16774	5,5-Dimethyl-2-(2,2,2-trifluoro-1-trifluoromethylethyl)-4,5-dihydrooxazole	0.7303	9.5877	1349676	Benzaldehyde, 4-nitro-, O-methyloxime	0.5657	9.5877	1831434	Benzene, 1-trimethylsilyl-3-nitro-	0.5438	9.7226	59380	N-Methyl-2-(4-chlorophenyl)eth-2-en-2-yl-1H-benzimidazole	0.4863	9.6191	6071	Thiazolo[5,4-f]quinoline	0.517	9.5567	221856	3,8-Dioxa-2,9-disiladecane, 2,2,9,9-tetramethyl-5,6-bis[(trimethylsilyl)oxy]-, (R*,S*)-	0.88	9.4943	70698	1,2-Benzenediol, o,o'-diisobutyryl-	0.5188	9.842	248423	L-TREONIC ACID	0.6524	9.7226	23299	7-Hydroxybenzo[f]flavone	0.6174	9.7227	56228
10.174	784847	[446188] TES [19.569]	0.5236	9.7797	37815	4-Cyano-1-trimethylsilyloxybenzene	0.7617	9.6969	744123	L-Aspartic acid, N-(trimethylsilyl)-, bis(trimethylsilyl) ester	0.8922	9.6968	761528	L-Aspartic acid, N-(trimethylsilyl)-, bis(trimethylsilyl) ester	0.9056	9.624	6987	Thiazolo[5,4-f]quinoline	0.533	9.6396	14361	6-Fluoro-2-trifluoromethylbenzoic acid, 2,3-dichlorophenyl ester	0.5751	9.7589	40408	2-Butenamide, N-(aminocarbonyl)-2-ethyl-, (Z)-	0.918	9.6761	10690	1-(2-Iodoethyl)-2,4,4,6-tetramethyl-1,4-dihydro-3,5-pyridinedicarbonitrile #	0.4463	9.5878	1956336	2,5-Bis-trimethylsilanyloxy[1,4]dithiane	0.5098	9.5565	195387	D-THREITOL	0.7847	9.8939	39869	1H-1,3-Benzimidazol-5-amine, 2-(2-phenylethyl)-	0.5544	9.7797	28976	4-Cyano-1-trimethylsilyloxybenzene	0.6484	9.7798	31305
10.2415	120103	Pyrrolidine, 1-(2-chloroethyl)-	0.6938	9.8005	156791	L-Proline, N-(3-bromobenzoyl)-, dodecyl ester	0.5144	9.7176	83307	N'-((2-Methyl-1H-indol-3-yl)methylene)-2-furohydrazide	0.506	9.7279	17954	1,2,4-Oxadiazole, 5-(3-nitrophenyl)-3-phenyl-	0.7712	9.7018	1146809	L-ASPARTIC ACID	0.9076	9.7019	769828	L-Aspartic acid, N-(trimethylsilyl)-, bis(trimethylsilyl) ester	0.9147	9.7745	33136	Phenol, 4-[(5,6,7,8-tetrahydro-1,3-dioxolo[4,5-g]isoquinolin-5-yl)methyl]-, (R)-	0.7366	9.7021	854625	L-Aspartic acid, N-(trimethylsilyl)-, bis(trimethylsilyl) ester	0.8936	9.702	660498	L-Aspartic acid, N-(trimethylsilyl)-, bis(trimethylsilyl) ester	0.907	9.5825	1342517	Benzene, 1-trimethylsilyl-3-nitro-	0.524	9.9302	31935	2-Thiophenecarboxylic acid, 3,4-dimethylphenyl ester	0.773	9.8005	135240	L-Proline, N-(3-bromobenzoyl)-, dodecyl ester	0.519	9.7953	135612
10.2467	31579	s-Tetrazine, 3,6-bis(dimethylamino)-	0.5723	9.8212	1300000	[33032] L-glutamic acid 3 (dehydrated) [13.232]	0.8849	9.7747	39339	d-Proline, N-(2-chloroethoxycarbonyl)-, heptadecyl ester	0.6918	9.7746	35126	Phenol, 4-[(5,6,7,8-tetrahydro-1,3-dioxolo[4,5-g]isoquinolin-5-yl)methyl]-, (R)-	0.7531	9.7226	55050	7-Hydroxybenzo[f]flavone	0.5473	9.7226	78419	2-Naphthalenecarboxylic acid, 1-(benzoyl-1-naphthalenylamino)-, methyl ester	0.4345	9.8004	142079	L-Proline, N-(3-bromobenzoyl)-, dodecyl ester	0.5051	9.7228	43235	N'-((2-Methyl-1H-indol-3-yl)methylene)-2-furohydrazide	0.7518	9.7331	34944	N,N'-Bis(2-hydroxynaphthylidene)-4,5-dimethyl-o-phenylenediamine	0.4297	9.6188	12211	Ethene, 1,2-dibromo-	0.4754	9.9561	12587890	L-Threonic acid, tris(trimethylsilyl) ether, trimethylsilyl ester	0.945	9.8212	2048833	[33032] L-glutamic acid 3 (dehydrated) [13.232]	0.9081	9.8213	1880000
10.3089	13360	Butyl pentafluoropropionate	0.7288	9.842	280565	L-TREONIC ACID	0.7693	9.7955	165237	[1,1'-Biphenyl]-4,4'-diamine, 3,3'-dichloro-	0.4849	9.7954	260874	2-Phenazinamine tms	0.4526	9.7433	18160	2-Pyrazolin-5(4H)-one, 3-(4-hydroxyphenylamino)-1-phenyl-	0.806	9.7797	44620	Phenol, 4-[(5,6,7,8-tetrahydro-1,3-dioxolo[4,5-g]isoquinolin-5-yl)methyl]-, (R)-	0.6899	9.8212	1479690	[33032] L-glutamic acid 3 (dehydrated) [13.232]	0.9135	9.7747	61109	L-METHIONINE	0.653	9.7591	24234	3,3'-Bipyridine	0.9053	9.7018	1961576	L-Aspartic acid, N-(trimethylsilyl)-, bis(trimethylsilyl) ester	0.9128	9.9873	130364	10,10-Dimethyl-9-(á-cyanoethyl)-9,10-dihydro-10-sila-2-azaanthracene	0.9766	9.842	411152	L-TREONIC ACID	0.7149	9.842	269500
10.3764	9856	Methyl 4-O-acetyl-2,3-di-O-methyl-6-deoxy-à-D-mannopyranoside	0.7385	9.899	68854	2-Diethylamino-8-ethyl-6,7-dihydroimidazo[1,2-a]-1,3,5-triazin-4(8H)-one	0.4297	9.8162	1564679	[33032] L-glutamic acid 3 (dehydrated) [13.232]	0.8946	9.8161	1602794	[33032] L-glutamic acid 3 (dehydrated) [13.232]	0.896	9.8004	318405	2-Chloro-N-(4-phenyl-thiazol-2-yl)-acetamide	0.531	9.8004	142239	L-Proline, N-(3-bromobenzoyl)-, dodecyl ester	0.5264	9.8419	166122	L-TREONIC ACID	0.697	9.7955	224412	Benzenecarboximidoyl bromide, N-(5-bromopentyl)-	0.4827	9.7798	34786	2-Methyl-6-nitroindolizine	0.8204	9.733	37246	N'-((2-Methyl-1H-indol-3-yl)methylene)-2-furohydrazide	0.8754	10.0599	42276	Isonicotinamide, N-(3-methylphenyl)-	0.6618	9.8731	13609	2,5-Diphenyl-6,7-dihydropyrazolo[1,5-c]pyrimidin-7-one	0.6146	9.8628	38821
10.4075	9845	Benzene, 1-ethynyl-4-methyl-	0.5181	9.9302	29630	3-Phenylpropylamine, N,N-dihexyl-	0.7002	9.837	237523	L-TREONIC ACID	0.76	9.8369	225847	L-TREONIC ACID	0.7	9.8212	3180000	[33032] L-glutamic acid 3 (dehydrated) [13.232]	0.8961	9.8212	1705426	[33032] L-glutamic acid 3 (dehydrated) [13.232]	0.9028	9.873	40870	1-Isobutylsulfanylmethyl-2,8,9-trioxa-5-aza-1-sila-bicyclo[3.3.3]undecane	0.651	9.837	1905547	[33032] L-glutamic acid 3 (dehydrated) [13.232]	0.8363	9.8006	155336	[1,1'-Biphenyl]-4,4'-diamine, 3,3'-dichloro-	0.4931	9.7745	52051	Phenol, 4-[(5,6,7,8-tetrahydro-1,3-dioxolo[4,5-g]isoquinolin-5-yl)methyl]-, (R)-	0.7892	10.117	918766	[51] alpha ketoglutaric acid [13.859]	0.9006	9.8991	66114	2,6-Diphenyl-5,6-dihydro-4H-1,3-oxazine	0.5979	9.8939	57121
10.4334	21281	Ethanol, 2,2'-(octadecylimino)bis-	0.4651	9.9561	13080600	L-Threonic acid, tris(trimethylsilyl) ether, trimethylsilyl ester	0.939	9.8681	50540	Ethylbis(trimethylsilyl)amine	0.6949	9.8732	45194	Benzaldehyde, 2-hydroxy-5-nitro-, 4-methoxyphenylhydrazone	0.595	9.8419	588567	L-TREONIC ACID	0.796	9.8419	315381	L-TREONIC ACID	0.759	9.8938	53522	3,6-Acridinediamine, 2,7-dimethyl-	0.4812	9.8422	43692	Benzamide, 3-methyl-N-(3-methylbenzoyl)-N-allyl-	0.7626	9.8213	1312839	[33032] L-glutamic acid 3 (dehydrated) [13.232]	0.893	9.7952	245147	Phenanthrene, 2-phenyl-	0.4845	10.1741	1386165	Dihydroxyacetone, (O-pentafluorobenzyl)oxime, bis(trimethylsilyl) ether	0.4968	9.9302	76122	Furane-2-carboxamide, N-(3-cyano-4-methyl-2-thienyl)-	0.7742	9.9302	52153
10.4957	7083615	[33032] L-glutamic acid 2 [14.398]	0.901	9.9924	148528	Trimethyl(2,6 ditert.-butylphenoxy)silane	0.754	9.8785	34624	3-Formyl-1-(2-naphtyl)-2-(1H)-pyridinethione	0.5535	9.8888	24724	1H,9H-Pyrazolo[1,2-a]indazole-1,3(2H)-dione	0.6133	9.873	48152	Benzaldehyde, 2-hydroxy-5-nitro-, 4-methoxyphenylhydrazone	0.645	9.8783	43356	1H-1,2,3-Triazole, 4-phenyl-5-(5-phenyl-1H-pyrazol-3-yl)-	0.5347	9.9301	37045	Piperidine-4-ol, 1,2,5-trimethyl-4-(4-tolylmethyl)-	0.717	9.8733	57730	1H-1,3-Benzimidazol-5-amine, 2-(2-phenylethyl)-	0.5104	9.8421	260803	L-TREONIC ACID	0.763	9.816	120432	Oxirane, 2-ethyl-3-propyl-, cis-	0.6311	10.1948	98544	2-Phenyl-4-[(2-propyn-1-yl)thio]quinazoline	0.6016	9.9561	20713498	L-Threonic acid, tris(trimethylsilyl) ether, trimethylsilyl ester	0.949	9.9562	14893858
10.558	10220	1,2-Cyclohexanedicarboxylic acid, bis(trimethylsilyl) ester	0.667	10.0288	18879	9H-Carbazole, 9-(1-methylethyl)-	0.6	9.9252	46559	Furane-2-carboxamide, N-(3-cyano-4-methyl-2-thienyl)-	0.7255	9.9251	37798	Furane-2-carboxamide, N-(3-cyano-4-methyl-2-thienyl)-	0.7241	9.899	57883	2H-Pyrazolo[3,4-b]pyridine-5-carboxylic acid, 4-hydroxy-2-phenyl-, ethyl ester	0.5298	9.8938	42066	2,6-Diphenyl-5,6-dihydro-4H-1,3-oxazine	0.67	9.9509	10333041	L-Threonic acid, tris(trimethylsilyl) ether, trimethylsilyl ester	0.938	9.9252	66898	2-Thiophenecarboxylic acid, 3,4-dimethylphenyl ester	0.7064	9.8628	30025	Silanamine, 1,1,1-trimethyl-N-(2-phenylethyl)-N-(trimethylsilyl)-	0.7064	9.8367	2923942	[33032] L-glutamic acid 3 (dehydrated) [13.232]	0.8599	10.2415	26527	s-Tetrazine, 3,6-bis(dimethylamino)-	0.5426	10.0288	12339	N-Methoxy-N',N'-dimethyl-6-cyanomethyloxy-1,3,5-triazine-2,4-diamine	0.6395	9.9873	171687
10.5839	9567	Dithiocarbamate, S-methyl-,N-(2-methyl-4-oxo-2-pentyl)-	0.4743	10.0651	26010	L-Valine, N-(2,5-difluorobenzoyl)-, hexadecyl ester	0.6317	9.9511	18432118	L-Threonic acid, tris(trimethylsilyl) ether, trimethylsilyl ester	0.948	9.951	9933291	L-Threonic acid, tris(trimethylsilyl) ether, trimethylsilyl ester	0.941	9.9301	68475	3-Phenylpropylamine, N,N-dihexyl-	0.5863	9.9302	67297	3-Phenylpropylamine, N,N-dihexyl-	0.6045	9.9872	127357	Trimethyl(2,6 ditert.-butylphenoxy)silane	0.756	9.9511	14383602	L-Threonic acid, tris(trimethylsilyl) ether, trimethylsilyl ester	0.939	9.8992	30576	1-(2-Phenoxyethyl)-1H-indole	0.5609	9.8419	33992	4,5-Dihydro-4-(4-methoxybenzylidene)-2-(p-tolyl)-5-oxazolone	0.6575	10.2778	14267	3,6-Bis[methylthio]-1,2,4,5-tetrazine	0.8226	10.0599	50630	Benzene, 1-chloro-3-(phenylethynyl)-	0.6553	10.0651	26483
10.6773	214716	4-HYDROXYBENZOIC ACID	0.896	10.117	604350	Pentanoic acid, 2-oxo-, trimethylsilyl ester	0.6876	9.9875	130378	3-Butenenitrile, 2-(benzoyloxy)-4-phenyl-	0.9794	9.9873	116167	Trimethyl(2,6 ditert.-butylphenoxy)silane	0.817	9.9561	24142909	L-Threonic acid, tris(trimethylsilyl) ether, trimethylsilyl ester	0.948	9.9561	22900688	L-Threonic acid, tris(trimethylsilyl) ether, trimethylsilyl ester	0.948	10.0598	42324	4-Chlorobutyric acid, 3-methylphenyl ester	0.4663	9.9875	142245	Trimethyl(2,6 ditert.-butylphenoxy)silane	0.759	9.9303	47009	Furane-2-carboxamide, N-(3-cyano-4-methyl-2-thienyl)-	0.7286	9.873	32961	Benzaldehyde, 2-hydroxy-5-nitro-, 4-methoxyphenylhydrazone	0.622	10.3193	158562	Tartaric acid, bis-O-(trimethylsilyl)-, bis(trimethylsilyl) ester	0.6191	10.117	745683	[51] alpha ketoglutaric acid [13.859]	0.8965	10.117	947654
10.8433	125455	[138] 5-aminovaleric acid 1 [14.458]	0.597	10.1222	388805	[51] alpha ketoglutaric acid [13.859]	0.9157	10.0238	28801	2-(Dibromomethane)-1-methyl-5-nitroimidazole	0.5026	10.06	50543	Benzene, 1-chloro-3-(phenylethynyl)-	0.6139	9.9924	128902	2-Oxo-6-phenyl-4-(4-hydroxyphenyl)-1,2-dihydropyrimidine	0.7433	10.0651	40221	Isonicotinamide, N-(3-methylphenyl)-	0.7679	10.1169	655942	Pentanoic acid, 2-oxo-, trimethylsilyl ester	0.7501	10.0341	18503	1,3-Oxazolidine-2-propanoic acid, 2,3-dimethyl-, ethyl ester	0.4588	9.9562	15186495	L-Threonic acid, tris(trimethylsilyl) ether, trimethylsilyl ester	0.949	9.8938	31512	1H,9H-Pyrazolo[1,2-a]indazole-1,3(2H)-dione	0.5693	10.3764	57120	Acetamide, 2-mercapto-N-2-naphthalenyl-	0.4698	10.1741	1190418	[446188] TES [19.569]	0.4629	10.1741	1112679
10.8952	21641	Benzothiazole, 2-(methylthio)-	0.6588	10.174	1115348	Dihydroxyacetone, (O-pentafluorobenzyl)oxime, bis(trimethylsilyl) ether	0.4973	10.0601	56704	Benzene, 1-chloro-3-(phenylethynyl)-	0.6659	10.1171	1563836	[51] alpha ketoglutaric acid [13.859]	0.9105	10.0287	28367	2-(Dibromomethane)-1-methyl-5-nitroimidazole	0.5503	10.1169	2042409	[51] alpha ketoglutaric acid [13.859]	0.907	10.1169	509304	KETOGLUTARIC ACID	0.7672	10.0601	50370	Benzene, 1-chloro-3-(phenylethynyl)-	0.6592	9.9874	123517	Trimethyl(2,6 ditert.-butylphenoxy)silane	0.779	9.9249	49605	2-Iodoaniline, N-methyl-N-nitroso-	0.7217	10.4387	27994	[1,1'-Biphenyl]-2,2'-diol, 3,3'-dimethoxy-5,5'-di-2-propenyl-	0.4527	10.1948	613124	[36] 2-isopropylmalic acid [13.836]	0.746	10.1949	120227
11.1235	25800	Hexadecane-1,2-diol , bis(trimethylsilyl) ether	0.564	10.2	78386	2-Phenyl-4-[(2-propyn-1-yl)thio]quinazoline	0.6218	10.112	1326069	[51] alpha ketoglutaric acid [13.859]	0.9043	10.1689	1679064	[446188] TES [19.569]	0.5136	10.065	39114	Benzene, 1-chloro-3-(phenylethynyl)-	0.6173	10.174	1357271	Dihydroxyacetone, (O-pentafluorobenzyl)oxime, bis(trimethylsilyl) ether	0.5048	10.174	1354933	Dihydroxyacetone, (O-pentafluorobenzyl)oxime, bis(trimethylsilyl) ether	0.4988	10.1172	1732118	[51] alpha ketoglutaric acid [13.859]	0.9134	10.0652	40629	Isonicotinamide, N-(3-methylphenyl)-	0.6572	9.9509	21260409	L-Threonic acid, tris(trimethylsilyl) ether, trimethylsilyl ester	0.948	10.4906	719691	[33032] L-glutamic acid 2 [14.398]	0.8703	10.2415	29064	Heptane, 2,3,5-trimethyl-	0.6099	10.2416	36371
11.357	35598	Benzaldehyde, 3,5-dimethoxy-4-[(trimethylsilyl)oxy]-	0.6415	10.2415	36359	s-Tetrazine, 3,6-bis(dimethylamino)-	0.5333	10.1691	1767690	Dihydroxyacetone, (O-pentafluorobenzyl)oxime, bis(trimethylsilyl) ether	0.4918	10.1949	78859	2-Phenyl-4-[(2-propyn-1-yl)thio]quinazoline	0.6569	10.1169	3448381	[51] alpha ketoglutaric acid [13.859]	0.909	10.2	122300	2-Phenyl-4-[(2-propyn-1-yl)thio]quinazoline	0.6089	10.1947	81156	2-Phenyl-4-[(2-propyn-1-yl)thio]quinazoline	0.6145	10.1691	1774644	Dihydroxyacetone, (O-pentafluorobenzyl)oxime, bis(trimethylsilyl) ether	0.5062	10.1171	1593927	[51] alpha ketoglutaric acid [13.859]	0.9107	10.0235	9587	Cyclohexanone, 2-(2-bromo-4,4-dichlorobutyl)-	0.754	10.5528	54663	1,2-Cyclohexanedicarboxylic acid, bis(trimethylsilyl) ester	0.7849	10.283	59118	PHENETHYLAMINE	0.6416	10.3194	286446
11.4971	22785	1-(Toluene-4-sulfonyl)-3-vinylazetidine-2-carboxylic acid, ethyl ester	0.44	10.2778	25590	Indoramin	0.6696	10.1898	115715	2-Phenyl-4-[(2-propyn-1-yl)thio]quinazoline	0.6032	10.2416	58332	s-Tetrazine, 3,6-bis(dimethylamino)-	0.5175	10.174	1506338	Dihydroxyacetone, (O-pentafluorobenzyl)oxime, bis(trimethylsilyl) ether	0.4952	10.2415	41944	L-Alanine, N-[N-[N-[(4-cyanophenyl)methylene]-L-valyl]-L-isoleucyl]-, ethyl ester	0.4812	10.2414	36716	s-Tetrazine, 3,6-bis(dimethylamino)-	0.5218	10.195	107769	2-Phenyl-4-[(2-propyn-1-yl)thio]quinazoline	0.628	10.1742	1304500	Dihydroxyacetone, (O-pentafluorobenzyl)oxime, bis(trimethylsilyl) ether	0.5024	10.0598	54887	Benzene, 1-chloro-3-(phenylethynyl)-	0.5991	10.6047	60476	Heptasiloxane, hexadecamethyl-	0.6232	10.3193	381638	L-(+)-Tartaric acid, bis(trimethylsilyl) ether, bis(trimethylsilyl) ester	0.674	10.3557	107158
11.6268	48231	2-Propenoic acid, 2-[(trimethylsilyl)oxy]-, trimethylsilyl ester	0.5064	10.3193	193461	(R*,S*)-2,3-Dihydroxybutanoic acid, tris(trimethylsilyl) deriv.	0.6321	10.2365	42290	s-Tetrazine, 3,6-bis(dimethylamino)-	0.5051	10.2779	36580	1-Isobutylsulfanylmethyl-2,8,9-trioxa-5-aza-1-sila-bicyclo[3.3.3]undecane	0.6621	10.1947	125661	2-Phenyl-4-[(2-propyn-1-yl)thio]quinazoline	0.62	10.283	26065	Indoramin	0.6373	10.2778	56761	PHENETHYLAMINE	0.7018	10.2417	48030	s-Tetrazine, 3,6-bis(dimethylamino)-	0.5227	10.2105	105505	2-Phenyl-4-[(2-propyn-1-yl)thio]quinazoline	0.6145	10.1169	1261954	[51] alpha ketoglutaric acid [13.859]	0.9026	10.6774	374308	[135] 4-hydroxybenzoic acid [14.505]	0.658	10.3505	75310	2-Butenethioic acid, 3-(ethylthio)-, S-(1-methylethyl) ester	0.6341	10.3972	8827
11.6528	184548	Butanoic acid, 3-[(trifluoroacetyl)amino]-, butyl ester	0.5438	10.3505	91885	2-Butenethioic acid, 3-(ethylthio)-, S-(1-methylethyl) ester	0.5211	10.2728	28662	Indoramin	0.5967	10.3142	217770	Tartaric acid, bis-O-(trimethylsilyl)-, bis(trimethylsilyl) ester	0.6155	10.2414	44427	s-Tetrazine, 3,6-bis(dimethylamino)-	0.5133	10.3193	316138	L-(+)-Tartaric acid, bis(trimethylsilyl) ether, bis(trimethylsilyl) ester	0.6877	10.3193	160669	Tartaric acid, bis-O-(trimethylsilyl)-, bis(trimethylsilyl) ester	0.6282	10.278	61210	PHENETHYLAMINE	0.7257	10.2416	25889	Heptane, 2,3,5-trimethyl-	0.6116	10.174	1902725	Dihydroxyacetone, (O-pentafluorobenzyl)oxime, bis(trimethylsilyl) ether	0.5098	10.7292	146445	Butanal, 2,3,4-tris[(trimethylsilyl)oxy]-3-[[(trimethylsilyl)oxy]methyl]-, O-methyloxime, (S)-	0.8089	10.4439	34554	[1,1'-Biphenyl]-2,2'-diol, 3,3'-dimethoxy-5,5'-di-2-propenyl-	0.4534	10.4439	35603
11.7202	33324	Trimethyl-[2-[2-[2-(2-trimethylsilyloxyethoxy)ethoxy]ethoxy]ethoxy]silane	0.785	10.4075	7068	N-(Benzo[1,3]dioxol-5-ylmethylene)-p-tolyl-amine	0.6365	10.3143	292965	L-(+)-Tartaric acid, bis(trimethylsilyl) ether, bis(trimethylsilyl) ester	0.6638	10.3505	20092	4-Methyl-4-(tetrahydropyran-2-yl)oxypentane-2,3-dione	0.8135	10.2829	23055	Phosphinodithioic acid, diphenyl-, 2-amino-2-oxoethyl ester	0.5143	10.3504	62906	2-Butenethioic acid, 3-(ethylthio)-, S-(1-methylethyl) ester	0.5629	10.3504	53449	2-Butenethioic acid, 3-(ethylthio)-, S-(1-methylethyl) ester	0.6203	10.3195	280005	L-(+)-Tartaric acid, bis(trimethylsilyl) ether, bis(trimethylsilyl) ester	0.6804	10.3194	206191	Tartaric acid, bis-O-(trimethylsilyl)-, bis(trimethylsilyl) ester	0.6604	10.1947	207356	2-Isopropylmalic acid, O-trimethylsilyl-, bis(trimethylsilyl) ester	0.559	10.7863	157852	Butanal, 2,3,4-tris[(trimethylsilyl)oxy]-3-[[(trimethylsilyl)oxy]methyl]-, O-methyloxime, (S)-	0.7186	10.4958	900528	[33032] L-glutamic acid 2 [14.398]	0.872	10.4958	917450
11.8084	13470	[8468] 4-hydroxy-3-methoxybenzoic acid [15.989]	0.454	10.4387	23052	Acetic acid, [2,5-bis(trimethylsiloxy)phenyl]-, methyl ester	0.5018	10.3455	45737	1,2,2,3,4-Butanepentacarbonitrile	0.6873	10.3713	32261	Silane, dimethylbis[(trimethylsilyl)methyl]-	0.5462	10.3193	372348	Tartaric acid, bis-O-(trimethylsilyl)-, bis(trimethylsilyl) ester	0.644	10.4386	41204	[1,1'-Biphenyl]-2,2'-diol, 3,3'-dimethoxy-5,5'-di-2-propenyl-	0.443	10.3712	18285	Pyridine-3-carbonitrile, 1,2,3,4-tetrahydro-5-acetyl-4-(2-furyl)-6-methyl-2-oxo-	0.4022	10.3507	45266	Trimethylsilyloxycyclopentane	0.6337	10.3558	53814	2-Pentenoic acid, 4,4-dimethoxy-, methyl ester, (E)-	0.5002	10.2414	48304	s-Tetrazine, 3,6-bis(dimethylamino)-	0.5105	10.8434	89366	2H-1-Benzopyran-2-one, 3-(2-amino-4-thiazolyl)-	0.5844	10.558	10100	Phenol, 4-(1-phenylethyl)-	0.4533	10.6048	80001
11.8344	68875	à-DL-Lyxofuranoside, methyl 2,3,5-tris-O-(trimethylsilyl)-	0.6324	10.4957	512377	[33032] L-glutamic acid 2 [14.398]	0.852	10.3714	24321	Pyridine-3-carbonitrile, 1,2,3,4-tetrahydro-5-acetyl-4-(2-furyl)-6-methyl-2-oxo-	0.4396	10.4024	9689	Pyrimidine, 2-amino-4-phenyl-6-(trifluoromethyl)-	0.5771	10.3608	89139	2-Butenethioic acid, 3-(ethylthio)-, S-(1-methylethyl) ester	0.5292	10.4905	818314	[33032] L-glutamic acid 2 [14.398]	0.8753	10.4438	26690	Silane, dimethyl(2-naphthoxy)tetradecyloxy-	0.4625	10.4389	73351	1,6-Dihydroxy-8-methoxy-3-methylanthraquinone, O,O'-bis(trimethylsilyl)-	0.4207	10.444	30004	5-Benzofuranpropanol, 2-(1,3-benzodioxol-5-yl)-7-methoxy-	0.4367	10.2726	42248	1-Isobutylsulfanylmethyl-2,8,9-trioxa-5-aza-1-sila-bicyclo[3.3.3]undecane	0.6516	10.8642	12930	2-Methylphenanthro[3,4-d][1,3]oxazol-10-ol	0.5	10.6047	51609	Trisiloxane, octamethyl-	0.5686	10.6774	497457
11.8707	37989	N,N,O-Tris-(trimethylsilyl)-4-aminomethylcyclohexane carboxylic acid	0.7225	10.558	18653	1,2-Cyclohexanedicarboxylic acid, bis(trimethylsilyl) ester	0.506	10.3974	7872	Pyrimidine, 2-amino-4-phenyl-6-(trifluoromethyl)-	0.4761	10.4388	90668	1,7-Dihydroxy-3-methoxy-6-methylanthraquinone, O,O'-bis(trimethylsilyl)-	0.4093	10.3763	34954	Pyridine-3-carbonitrile, 1,2,3,4-tetrahydro-5-acetyl-4-(2-furyl)-6-methyl-2-oxo-	0.456	10.558	47105	1,2-Cyclohexanedicarboxylic acid, bis(trimethylsilyl) ester	0.7692	10.4905	803266	[33032] L-glutamic acid 2 [14.398]	0.876	10.4907	792617	[33032] L-glutamic acid 2 [14.398]	0.877	10.4959	604968	GLU-2b	0.846	10.3193	302395	(R*,S*)-2,3-Dihydroxybutanoic acid, tris(trimethylsilyl) deriv.	0.7129	10.8953	22380	Benzaldehyde, 2-fluoro-3,4-dibenzyloxy-5-hydroxy-	0.4282	10.641	12413	Ethylamine, N,N-dinonyl-2-phenylthio	0.5683	10.7293	121575
11.9018	59174	Methyl 4-methyl-4-nitroso-2-trimethylsiloxy-pentanoate	0.618	10.6099	83101	3-Isopropoxy-1,1,1,7,7,7-hexamethyl-3,5,5-tris(trimethylsiloxy)tetrasiloxane	0.6386	10.4389	69318	Spiro[2H-1-benzopyran-2,2'-[2H]indole], 1',3'-dihydro-8-methoxy-3',3'-dimethyl-6-nitro-1-phenyl-	0.4169	10.4906	563571	[33032] L-glutamic acid 2 [14.398]	0.861	10.4075	7487	5-Methyl-1-(4-methylphenyl)-1H-benzimidazole 3-oxide #	0.5907	10.6099	94453	3-Isopropoxy-1,1,1,7,7,7-hexamethyl-3,5,5-tris(trimethylsiloxy)tetrasiloxane	0.6184	10.5528	58779	1,2-Cyclohexanedicarboxylic acid, bis(trimethylsilyl) ester	0.6774	10.553	17521	1,2-Cyclohexanedicarboxylic acid, bis(trimethylsilyl) ester	0.524	10.5581	17126	1,2-Cyclohexanedicarboxylic acid, bis(trimethylsilyl) ester	0.507	10.3712	66672	2,5-Anhydro-3-O-acetyl-1,4,6-tri-O-methyl-d-mannitol	0.5994	10.9057	52562	[397] indole-3-acetamide 1 [18.115]	0.455	10.6774	601849	N,O-Bis(trimethylsilyl)-L-phenylalanine	0.658	10.7916	208329
11.9693	10606	2,6-Lutidine 3,5-dichloro-4-dimethylamino-	0.5224	10.6773	398224	[135] 4-hydroxybenzoic acid [14.505]	0.6119	10.4907	697781	[33032] L-glutamic acid 2 [14.398]	0.867	10.5581	8280	Phenol, 4-(1-phenylethyl)-	0.4955	10.4438	61996	1,8-Dihydroxy-6-methoxy-3-methylanthraquinone, O,O'-bis(trimehylsilyl)	0.4198	10.641	10691	N-(2-Pyrimidyl)-p-octylbenzenesulfonamide	0.5514	10.6046	38336	Trisiloxane, octamethyl-	0.6381	10.6049	112618	Heptasiloxane, hexadecamethyl-	0.6233	10.61	43470	Phenol, 2-amino-4,6-bis(1,1-dimethylethyl)-	0.7124	10.4127	14823	Pyridine, 3-[5-[4-[(3-methyl-2-butenyl)oxy]phenyl]-2-oxazolyl]-	0.4533	11.1288	125830	Arabinitol, pentakis-O-(trimethylsilyl)-	0.7316	10.7292	370113	[993] ribose [15.113]	0.868	10.8434	93075
12.0938	1172151	Eicosane	0.852	10.7292	172368	[156807] D-lyxosylamine 2 [14.861]	0.766	10.5997	93731	3-Isopropoxy-1,1,1,7,7,7-hexamethyl-3,5,5-tris(trimethylsiloxy)tetrasiloxane	0.6667	10.6048	128615	Heptasiloxane, hexadecamethyl-	0.6845	10.4905	1497288	[33032] L-glutamic acid 2 [14.398]	0.8903	10.6773	483711	N,O-Bis-(trimethylsilyl)phenylalanine	0.5744	10.6773	389969	N,O-Bis-(trimethylsilyl)phenylalanine	0.6102	10.6412	11779	Ethyl [5-hydroxy-1-(6-methoxy-4-methyl-3-quinolinyl)-3-methyl-1H-pyrazol-4-yl]acetate #	0.414	10.6775	404952	N,O-Bis-(trimethylsilyl)phenylalanine	0.6086	10.4386	65475	1,8-Dihydroxy-6-methoxy-3-methylanthraquinone, O,O'-bis(trimehylsilyl)	0.4022	11.2429	41087	1,6-Anhydro-á-d-glucose, tris(trimethylsilyl) ether	0.626	10.7863	308724	[156807] D-lyxosylamine 2 [14.861]	0.7642	10.8953	18812
12.4726	44169	1H-Indole-2-carboxylic acid, 5-ethyl-1-(trimethylsilyl)-, trimethylsilyl ester	0.571	10.7915	116662	RIBOSE	0.5935	10.6724	437843	N,O-Bis-(trimethylsilyl)phenylalanine	0.5659	10.6722	425674	[135] 4-hydroxybenzoic acid [14.505]	0.6579	10.5579	24205	1,2-Cyclohexanedicarboxylic acid, bis(trimethylsilyl) ester	0.467	10.7292	295500	d-Ribose, 2,3,4,5-tetrakis-O-(trimethylsilyl)-, O-methyloxime	0.8449	10.7292	71348	Butanal, 2,3,4-tris[(trimethylsilyl)oxy]-3-[[(trimethylsilyl)oxy]methyl]-, O-methyloxime, (S)-	0.7398	10.6775	476684	N,O-Bis-(trimethylsilyl)phenylalanine	0.6159	10.7293	173104	d-Xylose, 2,3,4,5-tetrakis-O-(trimethylsilyl)-, O-methyloxime	0.8242	10.4905	1393503	[33032] L-glutamic acid 2 [14.398]	0.896	11.2948	98590	Arabinitol, pentakis-O-(trimethylsilyl)-	0.6108	10.8434	93754	Sarcosylsarcosylsarcosine, N-(2-methoxyethoxycarbonyl)-, pentyl ester	0.5781	10.9057	61778
12.5348	17877	tert-Butyl methyl carbonate	0.5781	10.8434	93646	Sarcosylsarcosylsarcosine, N-(2-methoxyethoxycarbonyl)-, pentyl ester	0.5833	10.7242	309586	d-Ribose, 2,3,4,5-tetrakis-O-(trimethylsilyl)-, O-methyloxime	0.8646	10.7241	240532	d-Xylose, 2,3,4,5-tetrakis-O-(trimethylsilyl)-, O-methyloxime	0.8466	10.6098	62804	Heptasiloxane, hexadecamethyl-	0.5556	10.7915	259762	[65550] D-lyxose 1 [14.741]	0.7862	10.7863	68947	RIBOSE	0.603	10.7242	311671	D-(+)-XYLOSE(2)	0.8586	10.7916	122677	D-(+)-XYLOSE(2)	0.5841	10.5528	23586	1,2-Cyclohexanedicarboxylic acid, bis(trimethylsilyl) ester	0.544	11.3986	38662	1-(Trifluoroacetyl)azacyclohexacosane	0.5218	10.8953	24150	Benzenethanamine, 3-benzyloxy-2-fluoro-á-hydroxy-4-methoxy-	0.586	11.0147	12159
12.6386	51612476	[2724552] tagatose 1 [17.011]	0.923	10.8953	14983	2-Oxo-1-methyl-4,6-diphenyl-1,2-dihydropyrimidine	0.7069	10.7865	149624	[439240] D-lyxose 1 [14.762]	0.6901	10.7864	162158	d-Ribose, 2,3,4,5-tetrakis-O-(trimethylsilyl)-, O-methyloxime	0.7482	10.6773	663458	N,O-Bis-(trimethylsilyl)phenylalanine	0.6633	10.8434	86840	Sarcosylsarcosylsarcosine, N-(2-methoxyethoxycarbonyl)-, pentyl ester	0.5749	10.8433	94017	2H-1-Benzopyran-2-one, 3-(2-amino-4-thiazolyl)-	0.5646	10.7865	142066	RIBOSE	0.6712	10.8435	89543	Sarcosylsarcosylsarcosine, N-(2-methoxyethoxycarbonyl)-, pentyl ester	0.6042	10.6046	58798	Heptasiloxane, hexadecamethyl-	0.6489	11.5179	252370	Threitol, 1,2,3,4-tetrakis-O-(trimethylsilyl)-, D-	0.649	10.9108	84477	Silane, dimethyl(2-pentyloxy)heptyloxy-	0.4356	11.1288	281763
12.7164	33835381	[2724552] tagatose 2 [17.212]	0.922	11.1287	118645	Arabinitol, pentakis-O-(trimethylsilyl)-	0.6953	10.8384	102285	Sarcosylsarcosylsarcosine, N-(2-methoxyethoxycarbonyl)-, pentyl ester	0.6038	10.8383	95404	Sarcosylsarcosylsarcosine, N-(2-methoxyethoxycarbonyl)-, pentyl ester	0.5945	10.7292	195777	RIBOSE	0.778	10.8693	16726	Methylphosphonyl dichloride	0.6917	10.916	63925	d-Ribose, 2,3,4,5-tetrakis-O-(trimethylsilyl)-, O-methyloxime	0.4479	10.8384	97054	Sarcosylsarcosylsarcosine, N-(2-methoxyethoxycarbonyl)-, pentyl ester	0.5837	10.8954	27291	Benzaldehyde, 2-fluoro-3,4-dibenzyloxy-5-hydroxy-	0.5315	10.6358	12574	Ethylamine, N,N-dinonyl-2-(2-thiophenyl)-	0.7488	11.5854	3542244	à-D-Ribofuranoside, methyl 2,3,5-tris-O-(trimethylsilyl)-	0.813	11.1288	283330	Arabinitol, pentakis-O-(trimethylsilyl)-	0.7657	11.243	38115
12.8825	66613490	[448388] D-allose 1 [17.278]	0.946	11.2481	33590	N-(2-Carboxyethyl)1-desoxinojirimycin	0.8982	10.8903	18006	Benzenethanamine, 5-benzyloxy-3-fluoro-á-hydroxy-4-methoxy-	0.504	10.8642	83352	1-(4-Ethylphenyl)-3-(tetrahydrofuryl-2)propane	0.6579	10.7862	276949	[439240] D-lyxose 1 [14.762]	0.75	10.8952	20381	Hexanedioic acid, 2-trimethylsilyloxy-, bis(trimethylsilyl) ester	0.625	11.1235	110164	Arabinitol, pentakis-O-(trimethylsilyl)-	0.7376	10.8903	23950	Isophthalic acid, 2-isopropoxyphenyl octyl ester	0.55	10.9058	45548	Silane, dimethyl(2-pentyloxy)heptyloxy-	0.4016	10.6773	544931	N,O-Bis(trimethylsilyl)-L-phenylalanine	0.6618	11.6217	374312	MUCIC ACID	0.4974	11.1651	17132	2,6-Pyridinediol, 3-[(o-hydroxyphenyl)azo]-	0.7907	11.2949	258047
13.0796	12221178	[441032] D (+)altrose 2 [17.46]	0.939	11.2844	209877	[94154] arabitol [15.601]	0.7314	10.9007	78075	1,2-O-Isopropylidene-3,5,6-tri-O-trimethylsilyl-D-glucofuranose	0.4323	10.9057	59106	[397] indole-3-acetamide 1 [18.115]	0.4379	10.8381	90915	Sarcosylsarcosylsarcosine, N-(2-methoxyethoxycarbonyl)-, pentyl ester	0.5921	11.1235	142584	[6912] xylitol [15.376]	0.7302	11.165	11157	Glycine, N-methyl-N-methoxycarbonyl-, hexyl ester	0.745	11.1238	147880	[6912] xylitol [15.376]	0.738	11.0199	10030	1H-4-Oxabenzo(f)cyclobut(cd)inden-8-ol, 1a-à,2,3,3a,8b-à,8c-à-hexahydro-1,1,3a-trimethyl-6-pentyl-	0.407	10.724	136851	d-Ribose, 2,3,4,5-tetrakis-O-(trimethylsilyl)-, O-methyloxime	0.6911	11.6528	151634	Acetamide, 2,2,2-trifluoro-N,N-bis(1-methylethyl)-	0.603	11.2844	269134	[94154] arabitol [15.601]	0.7603	11.4972	23555
13.1938	100529	[439665] threose 1 [12.251]	0.6897	11.3986	43622	1-(Trifluoroacetyl)azacyclohexacosane	0.5126	11.1238	161014	Arabinitol, pentakis-O-(trimethylsilyl)-	0.7658	11.1237	114573	Xylitol, 1,2,3,4,5-pentakis-O-(trimethylsilyl)-	0.6989	10.8693	32101	Allyl dithioacetate	0.6531	11.2481	49909	d-Glucose, 6-O-[6-deoxy-2,3,4-tris-O-(trimethylsilyl)-à-l-mannopyranosyl]-2,3,4,5-tetrakis-O-(trimethylsilyl)-	0.621	11.2429	35498	(S)-(-)-1-(2-Methoxybenzoyl)-2-(methoxy-methyl)pyrrolidine	0.7722	11.1601	18437	N-[1-(Hydroxymethyl)propyl]-2-iodobenzamide	0.427	11.1289	182646	[6912] xylitol [15.376]	0.7519	10.7862	121923	D-(+)-XYLOSE(2)	0.6419	11.684	288245	2-Keto-l-gluconic acid, penta(O-trimethylsilyl)-	0.793	11.3986	52123	Oxazole, 2,2'-(1,4-phenylene)bis[4-methyl-5-phenyl-	0.4787	11.518	321671
13.2457	131484	Butane, 1,2,3-tris(trimethylsiloxy)-	0.6384	11.4971	24454	Hexane, 1-chloro-5-methyl-	0.6062	11.2431	60549	Lyxose, tetra-(trimethylsilyl)-ether	0.833	11.1548	12426	Tetraacetyl-1,6-dideoxygalactitol	0.5346	10.8952	27515	Terephthalic acid, 3-chlorophenyl octyl ester	0.5965	11.2844	248743	[94154] arabitol [15.601]	0.6409	11.2947	95680	Arabinitol, pentakis-O-(trimethylsilyl)-	0.6216	11.2431	66275	D-Altro-2-Heptulose, 1,3,4,5,6,7-hexakis-O-(trimethylsilyl)-	0.729	11.243	48683	Arabinose, 2,3,4,5-tetrakis-O-(trimethylsilyl)-	0.713	10.8381	95444	Sarcosylsarcosylsarcosine, N-(2-methoxyethoxycarbonyl)-, pentyl ester	0.5854	11.7151	324433	Arabinofuranose, 1,2,3,5-tetrakis-O-(trimethylsilyl)-	0.7925	11.4972	21224	4H-[1,2,4]Triazole-3-thiol, 4-benzyl-5-furan-2-yl-	0.435	11.5906	4227359
13.3495	14355	Pyrazolidine-3,5-dione, 4-(2,5-dimethoxybenzylidene)-1-phenyl-	0.7273	11.5179	170403	3,8-Dioxa-2,9-disiladecane, 2,2,9,9-tetramethyl-5,6-bis[(trimethylsilyl)oxy]-, (R*,S*)-	0.6061	11.295	253179	[94154] arabitol [15.601]	0.6504	11.2378	45186	Levoglucosan, tris(trimethylsilyl)-	0.771	10.916	85067	Silane, dimethyl(2-pentyloxy)heptyloxy-	0.4747	11.3985	59263	Oxazole, 2,2'-(1,4-phenylene)bis[4-methyl-5-phenyl-	0.475	11.3985	29085	2,5-Cyclohexadiene-1,4-dione, 2,5-dihydroxy-3-octadecyl-	0.5209	11.295	259897	[169019] D-threitol [12.954]	0.6509	11.2845	190718	[94154] arabitol [15.601]	0.6526	10.8641	25590	2-Propenoic acid, 3-(methylthio)-, methyl ester	0.696	11.7825	64059	9-Chloro-9-phenyl-9-silafluorene	0.574	11.5179	382180	Threitol, 1,2,3,4-tetrakis-O-(trimethylsilyl)-, D-	0.692	11.6269	352913
13.3806	16324	N-(3-Chloro-4-fluorophenyl)acetamide	0.6358	11.5905	7037990	à-D-Ribofuranoside, methyl 2,3,5-tris-O-(trimethylsilyl)-	0.8187	11.3936	56863	1-(Trifluoroacetyl)azacyclohexacosane	0.5038	11.2793	212290	[94154] arabitol [15.601]	0.5989	11.0094	13744	1H-4-Oxabenzo(f)cyclobut(cd)inden-8-ol, 1a-à,2,3,3a,8b-à,8c-à-hexahydro-1,1,3a-trimethyl-6-pentyl-	0.457	11.4971	28580	Hexane, 1-chloro-5-methyl-	0.5448	11.5178	224217	Threitol, 1,2,3,4-tetrakis-O-(trimethylsilyl)-, D-	0.6471	11.3988	45047	2,5-Cyclohexadiene-1,4-dione, 2,5-dihydroxy-3-octadecyl-	0.5404	11.3987	46063	1-(Trifluoroacetyl)azacyclohexacosane	0.5161	10.9004	68358	[397] indole-3-acetamide 1 [18.115]	0.4522	11.8033	15276	[8468] 4-hydroxy-3-methoxybenzoic acid [15.989]	0.572	11.5906	7381930	à-D-Ribofuranoside, methyl 2,3,5-tris-O-(trimethylsilyl)-	0.8219	11.6529	178313
13.4273	29599	à-DL-Lyxofuranoside, methyl 2,3,5-tris-O-(trimethylsilyl)-	0.6446	11.6217	373404	MUCIC ACID	0.5554	11.4973	32309	2,5-Cyclohexadiene-1,4-dione, 2-[(1,4,4a,5,6,7,8,8a-octahydro-2,5,5,8a-tetramethyl-1-naphthalenyl)methyl]-, [1R-(1à,4aá,8aà)]-	0.4003	11.4869	10203	5,10-Pentadecadien-1-ol, (Z,Z)-	0.5287	11.1287	161620	Arabinitol, pentakis-O-(trimethylsilyl)-	0.7657	11.5179	180498	[439665] threose 1 [12.251]	0.6219	11.5853	2326089	à-D-Ribofuranoside, methyl 2,3,5-tris-O-(trimethylsilyl)-	0.8106	11.4818	13216	Bromonitromethane	0.5644	11.518	163799	3,8-Dioxa-2,9-disiladecane, 2,2,9,9-tetramethyl-5,6-bis[(trimethylsilyl)oxy]-, (R*,S*)-	0.5932	11.0197	14791	1H-4-Oxabenzo(f)cyclobut(cd)inden-8-ol, 1a-à,2,3,3a,8b-à,8c-à-hexahydro-1,1,3a-trimethyl-6-pentyl-	0.419	11.8241	118152	D-Glucitol, 6-deoxy-1,2,3,4,5-pentakis-O-(trimethylsilyl)-	0.5835	11.6217	606601	Glycylglycine, tris(trimethylsilyl)-	0.6099	11.684	613055
13.5311	992018	Mannose, 2,3,4,5,6-pentakis-O-(trimethylsilyl)-, D-	0.9358	11.6528	164265	Acetamide, 2,2,2-trifluoro-N,N-bis(1-methylethyl)-	0.5825	11.5129	190791	[439665] threose 1 [12.251]	0.5918	11.5128	151544	[439665] threose 2 [12.371]	0.5677	11.165	15975	2,6-Pyridinediol, 3-[(o-hydroxyphenyl)azo]-	0.8494	11.5905	4969913	à-D-Ribofuranoside, methyl 2,3,5-tris-O-(trimethylsilyl)-	0.8136	11.6164	482650	Glycylglycine, tris(trimethylsilyl)-	0.5853	11.5129	175272	3,8-Dioxa-2,9-disiladecane, 2,2,9,9-tetramethyl-5,6-bis[(trimethylsilyl)oxy]-, (R*,S*)-	0.5872	11.5907	2395101	à-D-Ribofuranoside, methyl 2,3,5-tris-O-(trimethylsilyl)-	0.8099	11.1235	139073	Arabinitol, pentakis-O-(trimethylsilyl)-	0.7544	11.8707	37479	Glycine, N,N-bis(trimethylsilyl)-, trimethylsilyl ester	0.6838	11.6528	163885	Butanoic acid, 3-[(trifluoroacetyl)amino]-, 1-methylpentyl ester	0.5474	11.7203	351367
16.9062	1356666	Eicosane	0.903	11.6839	322316	2-Keto-l-gluconic acid, penta(O-trimethylsilyl)-	0.84	11.5856	6076004	à-D-Ribofuranoside, methyl 2,3,5-tris-O-(trimethylsilyl)-	0.8197	11.5854	4747605	à-D-Ribofuranoside, methyl 2,3,5-tris-O-(trimethylsilyl)-	0.8239	11.2428	52950	Per-O-(trimethylsilyl)-à,á-L-idopyranuronic acid	0.734	11.6216	424687	MUCIC ACID	0.5277	11.6528	158895	Acetamide, 2,2,2-trifluoro-N,N-bis(1-methylethyl)-	0.5898	11.5856	6127746	à-D-Ribofuranoside, methyl 2,3,5-tris-O-(trimethylsilyl)-	0.8216	11.627	379094	D-Gluconic acid, 2,3,4,5,6-pentakis-O-(trimethylsilyl)-, trimethylsilyl ester	0.5437	11.2428	55431	1,6-Anhydro-á-d-glucose, tris(trimethylsilyl) ether	0.802	11.9278	47144	5-Chloro-2-([4-(2-naphthyloxy)butyl]sulfanyl)-4(3H)-pyrimidinone #	0.478	11.6839	647681	2-Keto-l-gluconic acid, penta(O-trimethylsilyl)-	0.8726	11.7826	118194
17.0063	7345	9H-Carbazole-1-carboxylic acid, 4-(1H-indol-3-yl)-, methyl ester	0.621	11.7203	386787	Arabinofuranose, 1,2,3,5-tetrakis-O-(trimethylsilyl)-	0.7829	11.6167	457397	MUCIC ACID	0.5268	11.6166	315617	MUCIC ACID	0.535	11.2947	177695	[94154] arabitol [15.601]	0.6717	11.6528	163855	Acetamide, 2,2,2-trifluoro-N,N-bis(1-methylethyl)-	0.5972	11.6787	223680	2-Keto-l-gluconic acid, penta(O-trimethylsilyl)-	0.762	11.6219	422824	MUCIC ACID	0.5427	11.6529	142086	Acetamide, 2,2,2-trifluoro-N,N-bis(1-methylethyl)-	0.5993	11.2792	170962	[94154] arabitol [15.601]	0.6466	12.0316	2011979	SHIKIMIC ACID	0.835	11.7203	553304	Arabinofuranose, 1,2,3,5-tetrakis-O-(trimethylsilyl)-	0.7576	11.8033	15742
17.4067	1844161	Eicosane	0.912	11.7877	73019	9-Chloro-9-phenyl-9-silafluorene	0.5817	11.6478	179288	Acetamide, 2,2,2-trifluoro-N,N-bis(1-methylethyl)-	0.5978	11.6477	164186	Acetamide, 2,2,2-trifluoro-N,N-bis(1-methylethyl)-	0.5909	11.3985	71206	Oxazole, 2,2'-(1,4-phenylene)bis[4-methyl-5-phenyl-	0.4756	11.6839	394758	2-Keto-l-gluconic acid, penta(O-trimethylsilyl)-	0.8439	11.715	358580	Arabinofuranose, 1,2,3,5-tetrakis-O-(trimethylsilyl)-	0.8011	11.6478	176871	Acetamide, 2,2,2-trifluoro-N,N-bis(1-methylethyl)-	0.5982	11.6841	274001	2-Keto-l-gluconic acid, penta(O-trimethylsilyl)-	0.824	11.3933	28589	1-(Trifluoroacetyl)azacyclohexacosane	0.5305	12.0783	10256	Ethenylcyanide, 3-[3,4-methylenedioxyphenyl]-	0.5084	11.7825	110819	9-Chloro-9-phenyl-9-silafluorene	0.5554	11.8345	273505
18.3262	23532	2,2,6,6-Tetramethylheptane	0.835	11.8085	16605	[8468] 4-hydroxy-3-methoxybenzoic acid [15.989]	0.66	11.6789	466501	2-Keto-l-gluconic acid, penta(O-trimethylsilyl)-	0.853	11.6788	258489	2-Keto-l-gluconic acid, penta(O-trimethylsilyl)-	0.777	11.4919	7258	3-Heptyne, 5-methyl-	0.5272	11.7202	425307	Arabinofuranose, 1,2,3,5-tetrakis-O-(trimethylsilyl)-	0.7869	11.7825	44006	9-Chloro-9-phenyl-9-silafluorene	0.5905	11.6789	312045	2-Keto-l-gluconic acid, penta(O-trimethylsilyl)-	0.804	11.7152	306717	Arabinofuranose, 1,2,3,5-tetrakis-O-(trimethylsilyl)-	0.8013	11.5127	325642	3,8-Dioxa-2,9-disiladecane, 2,2,9,9-tetramethyl-5,6-bis[(trimethylsilyl)oxy]-, (R*,S*)-	0.6667	12.1094	658382	[239] Beta- alanine 2 [14.555]	0.6804	11.8085	10871	4H-Oxazolo[3',4':1,2]azepino[5,4,3-cd]indol-9-one, 6,7,11,11a-tetrahydro-3-ethyl-5.11,11,11a-tetramethyl-	0.655	11.8708	38512
18.4951	56074	2(1H)-Pyrimidinone, 5-phenoxy-4,6-diphenyl-	0.4276	11.8396	132440	D-Glucitol, 6-deoxy-1,2,3,4,5-pentakis-O-(trimethylsilyl)-	0.6292	11.7153	486729	Arabinofuranose, 1,2,3,5-tetrakis-O-(trimethylsilyl)-	0.7874	11.7152	374000	Arabinofuranose, 1,2,3,5-tetrakis-O-(trimethylsilyl)-	0.814	11.5178	435338	Threitol, 1,2,3,4-tetrakis-O-(trimethylsilyl)-, D-	0.6776	11.7877	69007	9-Chloro-9-phenyl-9-silafluorene	0.5773	11.8032	9927	(5-Nitro-3-phenyl-indazol-1-yl)-acetic acid	0.808	11.7153	481765	Arabinofuranose, 1,2,3,5-tetrakis-O-(trimethylsilyl)-	0.772	11.793	59461	9-Chloro-9-phenyl-9-silafluorene	0.5558	11.5853	4644046	à-D-Ribofuranoside, methyl 2,3,5-tris-O-(trimethylsilyl)-	0.8258	12.1302	210070	D-SACCHARIC ACID	0.5688	11.8292	386211	D-Glucitol, 6-deoxy-1,2,3,4,5-pentakis-O-(trimethylsilyl)-	0.657	11.9331	155532
18.639	1268464	Eicosane	0.9119	11.8707	34818	Glycine, N,N-bis(trimethylsilyl)-, trimethylsilyl ester	0.695	11.7775	95862	9-Chloro-9-phenyl-9-silafluorene	0.577	11.7774	68930	Fructofuranoside, methyl 1,3,4,6-tetrakis-O-(trimethylsilyl)-, à-D-	0.5968	11.5853	3832895	à-D-Ribofuranoside, methyl 2,3,5-tris-O-(trimethylsilyl)-	0.8123	11.8032	19084	Benzoic acid, 3-methoxy-4-[(trimethylsilyl)oxy]-, trimethylsilyl ester	0.696	11.824	157768	1-(Trimethylsilyloxy)cyclopentene	0.6195	11.7879	77130	Benzo[c]phenarsazine, 7,12-dihydro-7-methyl-	0.5691	11.8397	131590	D-Glucitol, 6-deoxy-1,2,3,4,5-pentakis-O-(trimethylsilyl)-	0.6724	11.6216	393528	Glycylglycine, tris(trimethylsilyl)-	0.5247	12.1717	7876249	[311] citric acid [16.615]	0.935	11.8707	39097	N,N-bis [2-Trimethylsiloxyethyl] ethanamine	0.7111	12.0316	3179142
18.7265	783405	[26519] tetratriacontane [29.185]	0.886	11.9278	118135	à-DL-Lyxofuranoside, methyl 2,3,5-tris-O-(trimethylsilyl)-	0.4925	11.8035	21913	[8468] 4-hydroxy-3-methoxybenzoic acid [15.989]	0.5222	11.8034	17248	Benzoic acid, 3-methoxy-4-[(trimethylsilyl)oxy]-, trimethylsilyl ester	0.646	11.6268	572583	D-Gluconic acid, 2,3,4,5,6-pentakis-O-(trimethylsilyl)-, trimethylsilyl ester	0.5134	11.824	164206	D-Glucitol, 6-deoxy-1,2,3,4,5-pentakis-O-(trimethylsilyl)-	0.5322	11.8707	38864	ë Amino levulinic acid tri-TMS	0.713	11.8035	12421	Benzoic acid, 3-methoxy-4-[(trimethylsilyl)oxy]-, trimethylsilyl ester	0.804	11.8708	33582	ë Amino levulinic acid tri-TMS	0.7272	11.6476	171731	Acetamide, 2,2,2-trifluoro-N,N-bis(1-methylethyl)-	0.5944	12.2495	284009	Glucaric acid, 2,3,4,5-tetrakis-O-(trimethylsilyl)-, bis(trimethylsilyl) ester	0.6791	12.0316	3737304	SHIKIMIC ACID	0.85	12.0783	9641
18.8016	41712	Pentanoic acid, 1,1-dimethylpropyl ester	0.856	12.0316	2491207	SHIKIMIC ACID	0.84	11.819	165321	D-Glucitol, 6-deoxy-1,2,3,4,5-pentakis-O-(trimethylsilyl)-	0.5903	11.8345	124735	D-Glucitol, 6-deoxy-1,2,3,4,5-pentakis-O-(trimethylsilyl)-	0.6029	11.6527	166184	Acetamide, 2,2,2-trifluoro-N,N-bis(1-methylethyl)-	0.592	11.8707	37505	3,6-Bis[methylthio]-1,2,4,5-tetrazine	0.7304	11.9278	60004	Levoglucosan, tris(trimethylsilyl)-	0.4837	11.8346	174739	D-Glucitol, 6-deoxy-1,2,3,4,5-pentakis-O-(trimethylsilyl)-	0.5803	11.9227	32927	5-Chloro-2-([4-(2-naphthyloxy)butyl]sulfanyl)-4(3H)-pyrimidinone #	0.5201	11.6787	322635	Ribonic acid, 2,3,4,5-tetrakis-O-(trimethylsilyl)-, trimethylsilyl ester	0.809	12.317	52124	Propanoic acid, 2-oxo-3-(trimethylsilyl)-, trimethylsilyl ester	0.9688	12.0783	18062	2,6-Difluoro-3-methylbenzoic acid, pentyl ester	0.4852	12.1095	909625
18.9768	67194022	à-D-Glucopyranoside, 1,3,4,6-tetrakis-O-(trimethylsilyl)-á-D-fructofuranosyl 2,3,4,6-tetrakis-O-(trimethylsilyl)-	0.95	12.0783	7094	Octanoic acid, 6-(4-carboxy-3-methylbutoxy)-7-hydroxy-, dimethyl ester, (-)-	0.6638	11.8657	44785	1-Isobutylsulfanylmethyl-2,8,9-trioxa-5-aza-1-sila-bicyclo[3.3.3]undecane	0.6569	11.8656	45004	1-Isobutylsulfanylmethyl-2,8,9-trioxa-5-aza-1-sila-bicyclo[3.3.3]undecane	0.6923	11.6839	533318	2-Keto-l-gluconic acid, penta(O-trimethylsilyl)-	0.856	11.9278	73195	à-l-Galactofuranoside, methyl 6-deoxy-2,3,5-tris-O-(trimethylsilyl)-	0.5418	12.0315	2194720	SHIKIMIC ACID	0.8043	11.8657	43830	1-Isobutylsulfanylmethyl-2,8,9-trioxa-5-aza-1-sila-bicyclo[3.3.3]undecane	0.6644	12.0317	3324517	SHIKIMIC ACID	0.844	11.715	515715	Arabinofuranose, 1,2,3,5-tetrakis-O-(trimethylsilyl)-	0.7959	12.3844	346984	[239] Beta- alanine 2 [14.555]	0.7019	12.1094	1516135	[239] Beta- alanine 2 [14.555]	0.7002	12.1302	445626
18.9768	67194022	à-D-Glucopyranoside, 1,3,4,6-tetrakis-O-(trimethylsilyl)-á-D-fructofuranosyl 2,3,4,6-tetrakis-O-(trimethylsilyl)-	0.95	12.1042	635118	[239] Beta- alanine 2 [14.555]	0.6989	11.9176	70050	Levoglucosan, tris(trimethylsilyl)-	0.4604	12.0265	2514491	SHIKIMIC ACID	0.812	11.7202	500570	Arabinofuranose, 1,2,3,5-tetrakis-O-(trimethylsilyl)-	0.7509	12.0315	3396701	SHIKIMIC ACID	0.83	12.1042	520936	[239] Beta- alanine 2 [14.555]	0.6849	11.9176	64866	6-Chloro-3,4(1H)-dihydro-2,3-benzothiazine 2,2-dioxide	0.4786	12.1095	522708	[239] Beta- alanine 2 [14.555]	0.6726	11.7877	71729	9-Chloro-9-phenyl-9-silafluorene	0.5844	12.4363	34889	Sarcosine, N-(2-methoxyethoxycarbonyl)-, pentyl ester	0.443	12.1302	596047	D-SACCHARIC ACID	0.6458	12.1769	14443812
19.3396	42936	Oxalic acid, cyclobutyl dodecyl ester	0.67	12.1353	291613	D-SACCHARIC ACID	0.6288	12.0266	3110266	SHIKIMIC ACID	0.845	12.1043	563167	[239] Beta- alanine 2 [14.555]	0.6792	11.7825	81020	9-Chloro-9-phenyl-9-silafluorene	0.5746	12.0782	13777	Ethenylcyanide, 3-[3,4-methylenedioxyphenyl]-	0.5309	12.1301	214070	D-SACCHARIC ACID	0.6358	12.0266	3102129	SHIKIMIC ACID	0.8317	12.1355	300923	D-SACCHARIC ACID	0.6458	11.8032	41865	2-Thiopheneacetamide, N,N-dibutyl-	0.5867	12.5245	10036122	DEHYDROASCORBIC ACID(1)	0.683	12.1769	8796741	[311] citric acid [16.615]	0.934	12.2496	506769
19.4522	22111	Nonane, 3,7-dimethyl-	0.731	12.1717	7474171	[311] citric acid [16.615]	0.937	12.0733	14364	5-Phenyl-1,2,4-triazin-3(2H)-one	0.4958	12.1303	261345	D-SACCHARIC ACID	0.6311	11.8032	19632	[8468] 4-hydroxy-3-methoxybenzoic acid [15.989]	0.753	12.1094	886396	á-D-Galactofuranose, 1,2,3,5,6-pentakis-O-(trimethylsilyl)-	0.6463	12.1716	5450380	[311] citric acid [16.615]	0.929	12.0733	14842	2,6-Difluoro-3-methylbenzoic acid, 6-chlorohexyl ester	0.4955	12.1718	9052765	[311] citric acid [16.615]	0.939	11.824	118171	D-Glucitol, 6-deoxy-1,2,3,4,5-pentakis-O-(trimethylsilyl)-	0.5806	12.5453	88932652	[6508] quinic acid [17.076]	0.929	12.2288	13575	(3R)-3-Methyl-1,4-bis(trimethylsilyl)piperazine-2,5-dione	0.503	12.317	69733
19.5272	17262	Octane, 2,7-dimethyl-	0.6964	12.2495	344254	Tartaric acid, bis-O-(trimethylsilyl)-, bis(trimethylsilyl) ester	0.678	12.1044	595819	[239] Beta- alanine 2 [14.555]	0.5977	12.1666	5997216	[311] citric acid [16.615]	0.931	11.824	306404	D-Glucitol, 6-deoxy-1,2,3,4,5-pentakis-O-(trimethylsilyl)-	0.5911	12.1301	408713	D-SACCHARIC ACID	0.6771	12.2494	252776	[3037582] mucic acid [18.907]	0.6325	12.1044	698570	[239] Beta- alanine 2 [14.555]	0.7031	12.2496	265995	[3037582] mucic acid [18.907]	0.6456	11.8655	41166	Glycine, N,N-bis(trimethylsilyl)-, trimethylsilyl ester	0.6666	12.7684	2406218	[835] dehydroascorbic acid 2 [17.139]	0.7996	12.2495	499505	Glucaric acid, 2,3,4,5-tetrakis-O-(trimethylsilyl)-, bis(trimethylsilyl) ester	0.7084	12.3845	579439
19.7336	1665447	[26519] tetratriacontane [29.185]	0.896	12.3169	190766	Arabinofuranose, 1,2,3,5-tetrakis-O-(trimethylsilyl)-	0.7552	12.1304	332918	D-SACCHARIC ACID	0.6511	12.2444	262168	[3037582] mucic acid [18.907]	0.6283	11.8707	45752	ë Amino levulinic acid tri-TMS	0.6966	12.1716	9391453	[311] citric acid [16.615]	0.937	12.3117	54387	2-Methoxyethanol, triisobutylsilyl ether	0.7277	12.1304	360120	D-SACCHARIC ACID	0.6431	12.3171	45980	2-Methoxyethanol, triisobutylsilyl ether	0.744	11.9174	47575	1,4,5-Tri-O-acetyl-2,3-di-O-methylarabinitol	0.4929	12.8306	1295829	d-Galactose, 2,3,4,5,6-pentakis-O-(trimethylsilyl)-, o-methyloxyme, (1E)-	0.9003	12.317	137196	Thiophene-2-carboxamide, N-(3-methylphenyl)-	0.8724	12.4415	211227
19.89	229070	9H-Carbazole-1-carboxylic acid, 4-(1H-indol-3-yl)-, methyl ester	0.5451	12.3844	365162	[239] Beta- alanine 2 [14.555]	0.6994	12.1719	9821351	[311] citric acid [16.615]	0.937	12.3119	94052	2-Methoxyethanol, triisobutylsilyl ether	0.705	11.9277	110527	2-Propenoic acid, 3-[bis(1-methylethyl)phosphino]-, methyl ester	0.4532	12.2287	23129	Butanoic acid, 2-(pentafluoropropionylamino)-, isopropyl ester, D-	0.6816	12.3844	301836	[239] Beta- alanine 2 [14.555]	0.6912	12.1719	6453381	[311] citric acid [16.615]	0.932	12.3845	305353	[239] Beta- alanine 2 [14.555]	0.7113	12.0315	2903569	SHIKIMIC ACID	0.831	12.8825	54890459	[448388] D-allose 1 [17.278]	0.943	12.3896	805141	[239] Beta- alanine 2 [14.555]	0.713	12.4779	69993
20.1465	606920	Eicosane	0.8645	12.4311	56173	Dimethyl propylbutane-1,4-dioate	0.5921	12.2238	10268	d-Proline, N-methoxycarbonyl-, isohexyl ester	0.6312	12.3793	376736	[239] Beta- alanine 2 [14.555]	0.7092	12.0315	4290324	SHIKIMIC ACID	0.7941	12.2495	362744	Glucaric acid, 2,3,4,5-tetrakis-O-(trimethylsilyl)-, bis(trimethylsilyl) ester	0.6694	12.4726	8147	Benzenesulfonic acid, methyl ester	0.5627	12.2445	325298	[3037582] mucic acid [18.907]	0.649	12.4364	49754	1H-Indole, 2,3-dihydro-1-(3-methoxy-1-methylpropyl)-	0.4708	12.073	16724	2,6-Difluoro-3-methylbenzoic acid, 6-chlorohexyl ester	0.4915	12.9137	32862	Ethanone, 2-hydroxy-2,2-diphenyl-1-(4-phenyl-1-piperazinyl)-	0.5409	12.4311	222902	4-Trimethylsiloxyphenyl-2'-trimethylsiloxyphenylsulfone	0.5427	12.5246	9810924
20.2216	61886	Heptane, 4,4-dimethyl-	0.8265	12.4778	65748	Benzene, 1,1'-(1-phenyl-1,2-ethenediyl)bis[4-methoxy-	0.7088	12.2445	378514	Glucaric acid, 2,3,4,5-tetrakis-O-(trimethylsilyl)-, bis(trimethylsilyl) ester	0.6786	12.4675	11417	Benzenesulfonic acid, methyl ester	0.5009	12.0782	9367	Uracil, 5-fluoro-3-(tetrahydro-2-furyl)-	0.4155	12.3169	91195	Thiophene-2-carboxamide, N-(3-methylphenyl)-	0.8951	12.5244	9705007	DEHYDROASCORBIC ACID(1)	0.691	12.312	164599	Arabinofuranose, 1,2,3,5-tetrakis-O-(trimethylsilyl)-	0.7445	12.4727	13812	Carbonic acid, isohexyl methyl ester	0.5158	12.1042	1033262	[239] Beta- alanine 2 [14.555]	0.6782	12.95	174887	2,5,7,10-Tetraoxa-6-silaundecane, 6-ethenyl-6-(2-methoxyethoxy)-	0.5701	12.4778	108426	Benzene, 1,1'-(1-phenyl-1,2-ethenediyl)bis[4-methoxy-	0.7248	12.5505	104345816
20.3779	74459	1,6;3,4-Dianhydro-2-deoxy-á-d-lyxo-hexopyranose	0.7411	12.5245	9363941	DEHYDROASCORBIC ACID(1)	0.68	12.312	121809	Thiophene-2-carboxamide, N-(3-methylphenyl)-	0.881	12.5194	6321085	DEHYDROASCORBIC ACID(1)	0.641	12.1042	1083246	[239] Beta- alanine 2 [14.555]	0.673	12.3844	457852	[239] Beta- alanine 2 [14.555]	0.6838	12.5452	86915012	[6508] quinic acid [17.076]	0.925	12.3846	440677	[239] Beta- alanine 2 [14.555]	0.6626	12.5246	8134721	DEHYDROASCORBIC ACID(1)	0.671	12.1301	325159	MUCIC ACID	0.6469	12.9811	19526	2,4-Dimethyl-6-phenyl-3,5-dioxo-2,3,4,5-tetrahydro-triazine	0.796	12.5245	15277554	DEHYDROASCORBIC ACID(2)	0.707	12.7684	2059203
20.478	31132	Sulfurous acid, butyl decyl ester	0.723	12.5504	91683606	[6508] quinic acid [17.076]	0.925	12.3846	402201	[239] Beta- alanine 2 [14.555]	0.6786	12.5402	72476399	[6508] quinic acid [17.076]	0.924	12.1353	445930	MUCIC ACID	0.6263	12.4518	64826	1-Penten-3-one, 4(R)-t-butyldimethylsilyloxy-	0.4914	12.7683	2548848	[835] dehydroascorbic acid 2 [17.139]	0.821	12.4417	37466	Propanenitrile, 3-[3-(1-methyl-1H-1,3-benzimidazol-2-yl)propoxy]-	0.4434	12.5506	102331064	[6508] quinic acid [17.076]	0.931	12.1716	9668260	[311] citric acid [16.615]	0.938	13.0745	11612485	[441032] D (+)altrose 2 [17.46]	0.937	12.5505	107073053	[6508] quinic acid [17.076]	0.927	12.8359	171990
20.7282	1177582	[26519] tetratriacontane [29.185]	0.8926	12.7684	1982373	[835] dehydroascorbic acid 2 [17.139]	0.7963	12.4365	42151	3-(1H-Indol-3-ylmethyl)-7-methyl-5-phenyl-1,3-dihydro-benzo[e][1,4]diazepin-2-one	0.5704	12.7633	1769088	[835] dehydroascorbic acid 2 [17.139]	0.7759	12.1716	12131699	[311] citric acid [16.615]	0.937	12.4778	23564	6-Phenyl-2(H)-1,2,4-triazine-5-one, oxime	0.4059	12.8306	579314	D-GALACTOSE (1)	0.806	12.4728	36655	Silane, (2-methoxyethyl)trimethyl-	0.6883	12.7685	1973390	[835] dehydroascorbic acid 1 [16.863]	0.7989	12.2235	42419	Butanoic acid, 2-(pentafluoropropionylamino)-, isopropyl ester, D-	0.5823	13.1212	6731	l-Phenylalanine, N-isobutoxycarbonyl-, dodecyl ester	0.5182	12.7736	3578963	[835] dehydroascorbic acid 2 [17.139]	0.7889	12.8826	77210531
20.8971	113543	Sulfurous acid, pentadecyl 2-propyl ester	0.764	12.8306	837724	MANNOSE (1)	0.78	12.4728	53082	Pyridine-3-carbonitrile, 1,2-dihydro-6-(1,3-benzodioxol-5-yl)-2-oxo-4-phenyl-	0.4799	12.8255	1248905	d-Glucose, 2,3,4,5,6-pentakis-O-(trimethylsilyl)-, o-methyloxyme, (1E)-	0.8813	12.2235	10861	d-Proline, N-methoxycarbonyl-, isohexyl ester	0.698	12.5245	11403678	DEHYDROASCORBIC ACID(1)	0.694	12.8773	41024038	[448388] D-allose 1 [17.278]	0.938	12.5247	10268191	DEHYDROASCORBIC ACID(1)	0.68	12.8307	504609	[441035] talose 1 [17.4]	0.756	12.2494	305235	Glucaric acid, 2,3,4,5-tetrakis-O-(trimethylsilyl)-, bis(trimethylsilyl) ester	0.6582	13.199	1290626	[736] gluconic acid lactone 3 [17.721]	0.7488	12.8358	1865623	d-Galactose, 2,3,4,5,6-pentakis-O-(trimethylsilyl)-, o-methyloxyme, (1E)-	0.864	12.9189	20174
20.9409	16029	Bicyclo[2.2.2]oct-2-ene, 1,4,5,5,6,6-hexafluoro-7-(fluoromethylene)-, (Z)-	0.5895	12.8877	71638686	[448388] D-allose 1 [17.278]	0.942	12.5195	9919119	DEHYDROASCORBIC ACID(1)	0.676	12.8774	77854094	[448388] D-allose 1 [17.278]	0.945	12.2494	444865	Tartaric acid, bis-O-(trimethylsilyl)-, bis(trimethylsilyl) ester	0.6875	12.5504	95599664	[6508] quinic acid [17.076]	0.927	12.9136	43247	1,2-Cyclohexanedicarboxylic acid, ethyl 3-phenylpropyl ester	0.5305	12.5454	87750745	[6508] quinic acid [17.076]	0.924	12.8826	76293804	[448388] D-allose 1 [17.278]	0.944	12.3117	94199	2-Methoxyethanol, triisobutylsilyl ether	0.7224	13.2561	176999	[835] dehydroascorbic acid 3 [17.49]	0.7575	12.8929	123108345	[448388] D-allose 1 [17.278]	0.944	12.95	291675
21.041	9900	Methylphosphonic acid, dinonyl ester	0.49	12.9188	14925	Succinic acid, 2,4-dimethylpent-3-yl tridecyl ester	0.6348	12.5455	98373803	[6508] quinic acid [17.076]	0.93	12.9449	632263	Erythrose, O-methyloxime, tris-O-(trimethylsilyl)-	0.5915	12.3169	93321	2-Methoxyethanol, triisobutylsilyl ether	0.7192	12.7683	2369499	[835] dehydroascorbic acid 2 [17.139]	0.7953	12.9499	164952	1,3-Dioxa-2,4,6-trisilacyclohexane, 2,2,4,4,6,6-hexamethyl-	0.6267	12.7634	2230314	[835] dehydroascorbic acid 2 [17.139]	0.7796	12.919	46179	Tri(n-butyl)difluorophosphorane	0.4238	12.3843	481983	[239] Beta- alanine 2 [14.555]	0.6909	13.2976	216438	[2,2'-Binaphthalene]-1,4,5',8'-tetrone, 1',8-dihydroxy-3,6'-dimethyl-	0.6329	12.9292	24590	Succinic acid, 2,4-dimethylpent-3-yl tridecyl ester	0.6783	12.9863	60143
21.0785	48372	8,11-Bis(heptafluorobutyryl)culmorin	0.4264	12.95	490815	2,5,7,10-Tetraoxa-6-silaundecane, 6-ethenyl-6-(2-methoxyethoxy)-	0.5861	12.7634	2118851	[835] dehydroascorbic acid 2 [17.139]	0.7869	12.976	30212	Urea, 1-(diphenylphosphinothioyl)-2-thio-	0.5985	12.3843	636818	[239] Beta- alanine 2 [14.555]	0.7119	12.8306	599485	MANNOSE (1)	0.66	12.981	18890	Silane, dimethyl(non-5-yn-3-yloxy)hexyloxy-	0.7077	12.8308	293282	Sedoheptulose, o-methyloxime, hexakis-O-(trimethylsilyl)-	0.6738	12.9501	197192	1,3-Dioxa-2,4,6-trisilacyclohexane, 2,2,4,4,6,6-hexamethyl-	0.5969	12.4259	53295	2H-1-Benzopyran-2-one, 7-(4-methyl-5-phenyl-2H-1,2,3-triazol-2-yl)-3-phenyl-	0.4844	13.3443	27537	7-Methoxy-3,4,8-trimethyl-chromen-2-one	0.558	12.95	1120346	Erythrose, O-methyloxime, tris-O-(trimethylsilyl)-	0.6254	13.0797	16449673
21.2099	233731	6-Aminocaproic acid, N-isobutoxycarbonyl-, pentadecyl ester	0.4903	12.9863	25136	(4-Pyrrol-1-ylphenoxy)acetic acid	0.6388	12.8308	346101	Sedoheptulose, o-methyloxime, hexakis-O-(trimethylsilyl)-	0.6885	13.0746	16844908	[441032] D (+)altrose 2 [17.46]	0.937	12.4414	99970	Nonanamide, N-[[3-methoxy-4-[(trimethylsilyl)oxy]phenyl]methyl]-8-methyl-	0.4481	12.8877	88966282	[448388] D-allose 1 [17.278]	0.944	13.0744	8407275	[441032] D (+)altrose 2 [17.46]	0.935	12.8827	89668880	[448388] D-allose 1 [17.278]	0.945	12.9864	25874	Silane, methylidynetris[trimethyl-	0.6524	12.4726	28570	5-Aminopentanol, O-amino-N-[1-[6-dimethylaminonaphthyl]sulfonyl]-	0.4	13.3806	409857	L-Ascorbic acid, 2,3,5,6-tetrakis-O-(trimethylsilyl)-	0.6907	12.9863	51428	Silane, dimethylbis[(trimethylsilyl)methyl]-	0.7049	13.2043	2042884
21.3475	343011	Eicosane	0.8615	13.0797	15906502	[441032] D (+)altrose 2 [17.46]	0.937	12.8827	87112639	[448388] D-allose 1 [17.278]	0.943	13.1213	12232	l-Phenylalanine, N-isobutoxycarbonyl-, dodecyl ester	0.5105	12.4777	37700	Silane, methoxytrimethyl-	0.6186	12.9188	22381	4-(2-Oxopropyl)-6-bromo-2H-1,4-benzoxazin-3-one	0.4126	13.1211	13465	Benzoyl Peroxide	0.6929	12.919	22144	Silane, [[3-(3-bromophenyl)-3-butenyl]oxy]trimethyl-	0.4053	13.0798	16058781	[441032] D (+)altrose 2 [17.46]	0.937	12.5244	11338340	DEHYDROASCORBIC ACID(1)	0.696	13.4014	194027	Silane, chloro(1,1-dimethylethyl)diphenyl-	0.5806	13.0382	15154	Benzene, 1-iodo-2-[(isopropylidene)amino]-	0.6533	13.2613	94793
21.4163	30033	Ethanamine, N-methylene-	0.6693	13.1264	14267	Anthraquinone, 1,2,6,7-tetrahydroxy-8-methoxy-3-methyl-	0.4687	12.919	14960	Benzenamine, 3,5-dinitro-	0.4406	13.1939	1337101	[736] gluconic acid lactone 3 [17.721]	0.7532	12.5244	12404329	DEHYDROASCORBIC ACID(2)	0.696	12.9499	594895	2,5,7,10-Tetraoxa-6-silaundecane, 6-ethenyl-6-(2-methoxyethoxy)-	0.5865	13.199	1171611	[736] gluconic acid lactone 3 [17.721]	0.7392	12.945	520519	2,5,7,10-Tetraoxa-6-silaundecane, 6-ethenyl-6-(2-methoxyethoxy)-	0.5781	13.1213	9042	l-Isoleucine, N-propoxycarbonyl-, dodecyl ester	0.5465	12.5452	93883993	[6508] quinic acid [17.076]	0.928	13.4481	136805	Di(2-phenazinyl) sulfide	0.4784	13.0797	33634990	[441032] D (+)altrose 2 [17.46]	0.939	13.2977	274388
21.5915	30723	Sulfurous acid, 2-ethylhexyl hexyl ester	0.798	13.2042	1479163	[736] gluconic acid lactone 3 [17.721]	0.7538	12.945	467610	1,3-Dioxa-2,4,6-trisilacyclohexane, 2,2,4,4,6,6-hexamethyl-	0.5901	13.251	150749	[835] dehydroascorbic acid 3 [17.49]	0.7333	12.5504	99274801	[6508] quinic acid [17.076]	0.926	12.9811	40919	1-Benzoyl-2-t-butyl-3,5-dimethylimidazolidin-4-one	0.7947	13.256	183761	[835] dehydroascorbic acid 3 [17.49]	0.7397	12.9813	27034	(4-Pyrrol-1-ylphenoxy)acetic acid	0.7805	13.2043	1487046	[736] gluconic acid lactone 3 [17.721]	0.7492	12.7683	2220989	[835] dehydroascorbic acid 2 [17.139]	0.813	13.5259	1567142	Talose, 2,3,4,5,6-pentakis-O-(trimethylsilyl)-	0.8795	13.1316	7164	N,O-Dimethyloxostephine	0.4301	13.3651	104398
21.8167	18607	Butane, 1,1'-oxybis[4-chloro-	0.4567	13.2561	193662	[835] dehydroascorbic acid 3 [17.49]	0.7755	12.9813	36494	1-Benzoyl-2-t-butyl-3,5-dimethylimidazolidin-4-one	0.7477	13.2925	186716	[2,2'-Binaphthalene]-1,4,5',8'-tetrone, 1',8-dihydroxy-3,6'-dimethyl-	0.6689	12.7683	2586345	[835] dehydroascorbic acid 2 [17.139]	0.7576	13.0797	20093191	[441032] D (+)altrose 2 [17.46]	0.937	13.2872	274052	[2,2'-Binaphthalene]-1,4,5',8'-tetrone, 1',8-dihydroxy-3,6'-dimethyl-	0.6727	13.0332	15088	l-Leucine, N-(2,3,4-trifluorobenzoyl)-, pentadecyl ester	0.6117	13.2562	110429	[835] dehydroascorbic acid 3 [17.49]	0.6083	12.8306	281872	1,3-Diphenyl-2-azafluorene	0.6829	13.6349	28386	[1101] L- sorbose 2 [17.235]	0.4579	13.1575	13683	Lysine, 4-hydroxy-, pentakis(trimethylsilyl) deriv.	0.5336	13.4014	356545
21.8354	311596	á-Sitosterol trimethylsilyl ether	0.643	13.2976	301007	[2,2'-Binaphthalene]-1,4,5',8'-tetrone, 1',8-dihydroxy-3,6'-dimethyl-	0.617	13.0747	19179819	[441032] D (+)altrose 2 [17.46]	0.939	13.3392	49133	7-Methoxy-3,4,8-trimethyl-chromen-2-one	0.4998	12.8306	327954	1,3-Diphenyl-2-azafluorene	0.6692	13.1264	12442	Benzoyl Peroxide	0.6616	13.3391	35384	7-Methoxy-3,4,8-trimethyl-chromen-2-one	0.5549	13.0747	19856400	[441032] D (+)altrose 2 [17.46]	0.938	13.2977	218607	[2,2'-Binaphthalene]-1,4,5',8'-tetrone, 1',8-dihydroxy-3,6'-dimethyl-	0.5902	12.8825	98739373	[448388] D-allose 1 [17.278]	0.943	13.7542	25314	Butylphosphonic acid, heptyl 4-(2-phenylprop-2-yl)phenyl ester	0.7433	13.199	2453814	[736] gluconic acid lactone 3 [17.721]	0.7559	13.4481	569598
21.923	46293	1-Azabicyclo[3.1.0]hexane	0.7399	13.3443	27264	2-Fluorobenzenesulfonamide	0.7162	13.1214	12136	l-Phenylalanine, N-isobutoxycarbonyl-, dodecyl ester	0.5059	13.3651	151216	L-Ascorbic acid, 2,3,5,6-tetrakis-O-(trimethylsilyl)-	0.526	12.8876	108791578	[448388] D-allose 1 [17.278]	0.942	13.199	1674937	[736] gluconic acid lactone 3 [17.721]	0.7561	13.3702	284914	L-Ascorbic acid, 2,3,5,6-tetrakis-O-(trimethylsilyl)-	0.6159	13.1214	22826	Anthraquinone, 1,2,6,7-tetrahydroxy-8-methoxy-3-methyl-	0.4353	13.3444	26657	2(1H)-Quinolinethione, 4-methyl-	0.4244	12.9447	991732	D-(-)-ERYTHROSE	0.6276	13.7854	2051310	[604] gluconic acid 2 [18.297]	0.8791	13.2613	213257	[835] dehydroascorbic acid 3 [17.49]	0.6633	13.5312	2271430
22.0356	83137	Pregn-5-ene-3á-ol, 20-methylene-, acetate	0.4537	13.3651	317887	L-Ascorbic acid, 2,3,5,6-tetrakis-O-(trimethylsilyl)-	0.6718	13.1992	1677433	[736] gluconic acid lactone 3 [17.721]	0.7562	13.3963	293054	[656894] isopropyl beta-D-1-thiogalactopyranoside [19.097]	0.5363	12.924	32818	2-Cyclohexen-3,5-diol-1-one, 2-[11-phenylundecanoyl]-	0.7027	13.2561	212939	[835] dehydroascorbic acid 3 [17.49]	0.7633	13.3961	155887	Silane, chloro(1,1-dimethylethyl)diphenyl-	0.5886	13.1992	1593206	[736] gluconic acid lactone 3 [17.721]	0.7472	13.3807	186387	L-Ascorbic acid, 2,3,5,6-tetrakis-O-(trimethylsilyl)-	0.5499	12.981	50767	1-Benzoyl-2-t-butyl-3,5-dimethylimidazolidin-4-one	0.7656	13.9618	2140965	[3037582] mucic acid [18.907]	0.9053	13.2924	241573	[2,2'-Binaphthalene]-1,4,5',8'-tetrone, 1',8-dihydroxy-3,6'-dimethyl-	0.6401	13.6038	23734
22.0544	12953	Heptane, 3,3,4-trimethyl-	0.582	13.3962	10851	3-Iodoisonicotinic acid	0.4316	13.2511	206222	[835] dehydroascorbic acid 3 [17.49]	0.7171	13.443	125194	Di(2-phenazinyl) sulfide	0.4833	12.9499	959074	Erythrose, O-methyloxime, tris-O-(trimethylsilyl)-	0.6042	13.2924	363510	[2,2'-Binaphthalene]-1,4,5',8'-tetrone, 1',8-dihydroxy-3,6'-dimethyl-	0.6314	13.448	207699	Di(2-phenazinyl) sulfide	0.464	13.2563	229909	[835] dehydroascorbic acid 3 [17.49]	0.7987	13.4171	264836	[656894] isopropyl beta-D-1-thiogalactopyranoside [19.097]	0.6008	13.0329	17657	Benzenamine, 2-[5-(1-piperidyl)-1,3,4-oxadiazol-2-yl]-	0.5983	13.9981	41802	1,2-Naphthalenedione, 4-(phenylamino)-	0.5152	13.3443	36281	1-Naphthalenol, 5,6,7,8-tetrahydro-2,5-dimethyl-8-(1-methylethyl)-	0.5696	13.6401	143316
22.1419	10525	2-t-Butyl-5-(dimethoxy-phosphoryl)-3-methyl-4-oxoimidazolidine-1-carboxylic acid, t-butyl ester	0.5871	13.4169	232622	Silane, chloro(1,1-dimethylethyl)diphenyl-	0.6123	13.2926	245755	[2,2'-Binaphthalene]-1,4,5',8'-tetrone, 1',8-dihydroxy-3,6'-dimethyl-	0.6512	13.5208	1959605	Mannose, 2,3,4,5,6-pentakis-O-(trimethylsilyl)-, D-	0.917	12.981	96443	Thiophene-3-(4'-methylcarboxanilide)	0.7811	13.3391	39306	7-Methoxy-3,4,8-trimethyl-chromen-2-one	0.5218	13.5259	1172429	á-D-Glucopyranose, 1,2,3,4,6-pentakis-O-(trimethylsilyl)-	0.8733	13.2874	461964	[2,2'-Binaphthalene]-1,4,5',8'-tetrone, 1',8-dihydroxy-3,6'-dimethyl-	0.6148	13.4482	149813	Di(2-phenazinyl) sulfide	0.4867	13.0744	22271859	[441032] D (+)altrose 2 [17.46]	0.938	14.0448	1250808	1-Iodo-2-methylundecane	0.8213	13.3754	429533	[5785] L-ascorbic acid [17.939]	0.6351	13.7543	51298
22.2045	11435	Pyrimido[4,5-b]cyclopentathiophen-4(3H)-one, 4,5,6,7-tetrahydro-2-methyl-3-phenyl-	0.8685	13.4481	439894	1H-Indole-2,3-dione, 1-(tert-butyldimethylsilyl)-7-isobutyl-, 3-[O-(tert-butyldimethylsilyl)oxime]	0.4693	13.3393	27108	1-Naphthalenol, 5,6,7,8-tetrahydro-2,5-dimethyl-8-(1-methylethyl)-	0.6198	13.635	27153	[1101] L- sorbose 2 [17.235]	0.4283	13.0796	25949946	[441032] D (+)altrose 2 [17.46]	0.937	13.3495	10659	1-n-Butoxy-2,3-dimethyldiaziridine	0.4659	13.6348	28611	1H-Xanthene-1,8(2H)-dione, 3,4,5,6,7,9-hexahydro-9-(2-phenylethyl)-	0.5557	13.3393	62751	2(1H)-Quinolinethione, 4-methyl-	0.5134	13.5312	1867177	Talose, 2,3,4,5,6-pentakis-O-(trimethylsilyl)-	0.8971	13.1211	11228	l-Phenylalanine, N-isobutoxycarbonyl-, dodecyl ester	0.5245	14.0863	40229	[445929] galacturonic acid 2 [18.105]	0.842	13.4014	21006	N-Acetyltyrosine, di-TMS	0.6047	13.7854	1901168
22.2983	9926	2-(Trifluoromethyl)-7H-1,3,4-thiadiazolo[3,2-a]pyrimidin-7-one	0.4993	13.5259	2001397	Mannose, 2,3,4,5,6-pentakis-O-(trimethylsilyl)-, D-	0.8942	13.3601	323655	[5785] L-ascorbic acid [17.939]	0.625	13.7491	17958	Butylphosphonic acid, heptyl 4-(2-phenylprop-2-yl)phenyl ester	0.7965	13.1263	31900	3,4-Dihydroisoquinolin-7-ol, 6-methoxy-1-[3-benzyloxy-4-methoxyphenyl]	0.6139	13.365	309967	L-Ascorbic acid, 2,3,5,6-tetrakis-O-(trimethylsilyl)-	0.6827	13.749	27260	Butylphosphonic acid, heptyl 4-(2-phenylprop-2-yl)phenyl ester	0.6909	13.3756	336265	L-Ascorbic acid, 2,3,5,6-tetrakis-O-(trimethylsilyl)-	0.6068	13.6402	58174	Fructose oxime, hexakis(trimehylsilyl)	0.5522	13.199	1512432	[736] gluconic acid lactone 3 [17.721]	0.7532	14.2056	533061	[3037582] mucic acid [18.907]	0.8841	13.4221	521198	[656894] isopropyl beta-D-1-thiogalactopyranoside [19.097]	0.6445	13.9618	4123356
22.3359	52080	2-Bromotetradecane	0.726	13.64	35052	[1101] L- sorbose 2 [17.235]	0.4336	13.3964	356688	[656894] isopropyl beta-D-1-thiogalactopyranoside [19.097]	0.5636	13.7802	1649489	[604] gluconic acid 2 [18.297]	0.8798	13.1574	22416	L-LYSINE HCI	0.493	13.4014	316096	[656894] isopropyl beta-D-1-thiogalactopyranoside [19.097]	0.589	13.7801	1601253	[604] gluconic acid 2 [18.297]	0.8781	13.4171	349659	[656894] isopropyl beta-D-1-thiogalactopyranoside [19.097]	0.5864	13.7543	36052	Butylphosphonic acid, heptyl 4-(2-phenylprop-2-yl)phenyl ester	0.6943	13.256	250577	[835] dehydroascorbic acid 3 [17.49]	0.801	14.2783	309481	[985] palmitic acid [18.846]	0.87	13.4481	508176	Di(2-phenazinyl) sulfide	0.4681	13.9981	58843
22.3859	17508	Chromium,(ü<7>-cycloheptatrienylium)(ü<5>-2,4-cyclopentadien-1-yl)-	0.5709	13.7542	78396	Butylphosphonic acid, heptyl 4-(2-phenylprop-2-yl)phenyl ester	0.7198	13.4431	191028	Silane, dimethyl(dimethyloctyloxysilyloxy)nonyloxy-	0.5347	13.9567	2318501	[3037582] mucic acid [18.907]	0.8943	13.199	2417721	[736] gluconic acid lactone 3 [17.721]	0.7522	13.448	339063	1H-Indole-2,3-dione, 1-(tert-butyldimethylsilyl)-7-isobutyl-, 3-[O-(tert-butyldimethylsilyl)oxime]	0.4703	13.9617	1863199	[3037582] mucic acid [18.907]	0.9053	13.4431	172592	Di(2-phenazinyl) sulfide	0.4826	13.7855	1957954	[604] gluconic acid 2 [18.297]	0.8814	13.2872	155809	[2,2'-Binaphthalene]-1,4,5',8'-tetrone, 1',8-dihydroxy-3,6'-dimethyl-	0.6859	14.3613	24435	[3037582] mucic acid [18.907]	0.577	13.5259	3980322	Mannose, 2,3,4,5,6-pentakis-O-(trimethylsilyl)-, D-	0.926	14.05	10483
22.6486	952670	Stigmasterol trimethylsilyl ether	0.71	13.7853	2289361	[604] gluconic acid 2 [18.297]	0.8758	13.5209	2241793	Mannose, 2,3,4,5,6-pentakis-O-(trimethylsilyl)-, D-	0.9005	13.993	158953	2-O-Glycerol-à-d-galactopyranoside, hexa-TMS	0.5906	13.256	234141	[835] dehydroascorbic acid 3 [17.49]	0.7673	13.5259	2995810	Mannose, 2,3,4,5,6-pentakis-O-(trimethylsilyl)-, D-	0.9189	14.0447	6585	Inositol, 1,2,3,4,5,6-hexakis-O-(trimethylsilyl)-, muco-	0.4232	13.5261	2217403	Glucopyranose, 1,2,3,4,6-pentakis-O-(trimethylsilyl)-, D-	0.8952	13.9619	2756479	[5460673] D-saccharic acid [18.614]	0.9023	13.3391	33470	2,3,4-Tri-O-methylàd-xylopyranosyl-2,3,4-tri-O-methylád-xylopyranoside	0.599	14.6726	103565279	[892] allo-inositol [17.245]	0.9133	13.6401	173503	Threitol, 1,2,3,4-tetrakis-O-(trimethylsilyl)-, D-	0.6457	14.0915	222587
22.7362	329508	Eicosane	0.869	13.9617	1886972	[5460673] D-saccharic acid [18.614]	0.9006	13.6299	36126	[1101] L- sorbose 2 [17.235]	0.4599	14.0864	107584	D-SACCHARIC ACID	0.719	13.2924	530077	[2,2'-Binaphthalene]-1,4,5',8'-tetrone, 1',8-dihydroxy-3,6'-dimethyl-	0.6232	13.6348	46404	à-l-Galactofuranoside, methyl 6-deoxy-2,3,5-tris-O-(trimethylsilyl)-	0.5881	14.0862	66140	D-SACCHARIC ACID	0.752	13.6299	34554	[1101] L- sorbose 2 [17.235]	0.4436	13.9982	63194	4H-1,2,4-Triazole, 3-(2-chlorobenzylthio)-4-methyl-	0.5009	13.3702	422483	L-Ascorbic acid, 2,3,5,6-tetrakis-O-(trimethylsilyl)-	0.7298	14.7868	2569340	[441032] D (+)altrose 2 [17.46]	0.8821	13.7542	49674	Butylphosphonic acid, heptyl 4-(2-phenylprop-2-yl)phenyl ester	0.7002	14.2109	987011
22.8175	11026	1-Propenylaziridine	0.6673	13.9981	38820	4H-1,2,4-Triazole, 3-(2-chlorobenzylthio)-4-methyl-	0.4866	13.7492	26651	Butylphosphonic acid, heptyl 4-(2-phenylprop-2-yl)phenyl ester	0.6967	14.159	14364	p-Tolylpentamethyl-disiloxane	0.6469	13.3442	86801	7-Methoxy-3,4,8-trimethyl-chromen-2-one	0.4562	13.749	48146	Butylphosphonic acid, heptyl 4-(2-phenylprop-2-yl)phenyl ester	0.6877	14.2056	494299	[3037582] mucic acid [18.907]	0.8898	13.7492	39756	Butylphosphonic acid, heptyl 4-(2-phenylprop-2-yl)phenyl ester	0.7132	14.0293	15582	Tioxolone	0.469	13.4169	324166	[656894] isopropyl beta-D-1-thiogalactopyranoside [19.097]	0.5466	14.9269	28408	Sedoheptulose, o-methyloxime, hexakis-O-(trimethylsilyl)-	0.726	13.7853	2611316	[604] gluconic acid 2 [18.297]	0.8836	14.2783	236963
22.9739	18234	1,2,3,6-Tetrahydropyridine	0.787	14.0915	35548	MUCIC ACID	0.6898	13.7803	2607470	[604] gluconic acid 2 [18.297]	0.8816	14.2057	570858	[3037582] mucic acid [18.907]	0.8901	13.3806	379978	L-Ascorbic acid, 2,3,5,6-tetrakis-O-(trimethylsilyl)-	0.6449	13.7853	2528008	[604] gluconic acid 2 [18.297]	0.8808	14.2782	129069	SINAPIC ACID (1)	0.7227	13.7803	2372381	[604] gluconic acid 2 [18.297]	0.8821	14.0501	1039941	Tridecane, 2-methyl-	0.8036	13.4428	362182	Di(2-phenazinyl) sulfide	0.4683	14.9839	87256	Sedoheptulose, o-methyloxime, hexakis-O-(trimethylsilyl)-	0.777	13.9618	2835560	[5460673] D-saccharic acid [18.614]	0.8963	14.325	230777
23.1553	26094	Octane, 2,3,3-trimethyl-	0.6581	14.2108	444565	[3037582] mucic acid [18.907]	0.8758	13.9568	2733881	[3037582] mucic acid [18.907]	0.9013	14.2732	152644	SINAPIC ACID (1)	0.7414	13.4013	488944	[656894] isopropyl beta-D-1-thiogalactopyranoside [19.097]	0.6021	13.9617	2218881	[3037582] mucic acid [18.907]	0.903	14.3249	179689	Silane, [1,5-pentanediylbis(oxy)]bis[(1,1-dimethylethyl)dimethyl-	0.5664	13.9568	2241267	[3037582] mucic acid [18.907]	0.8966	14.0864	125059	D-SACCHARIC ACID	0.725	13.5258	2626666	Mannose, 2,3,4,5,6-pentakis-O-(trimethylsilyl)-, D-	0.9175	15.0422	285595	Galactose oxime hexakis(trimethylsilyl)	0.7984	13.9981	242290	Gulose, 2,3,4,5,6-pentakis-O-(trimethylsilyl)-	0.5602	14.3561	55992
23.343	3668489	á-Sitosterol trimethylsilyl ether	0.8823	14.2783	208072	SINAPIC ACID (1)	0.844	13.9931	137834	2-O-Glycerol-à-d-galactopyranoside, hexa-TMS	0.6291	14.3199	59322	Phenyl propargyl sulfide	0.5936	13.448	478842	Di(2-phenazinyl) sulfide	0.4527	13.9929	80783	4H-1,2,4-Triazole, 3-(2-chlorobenzylthio)-4-methyl-	0.473	14.356	27181	1H-Imidazole-4,5-dicarboxamide, N,N,N',N'-tetrabenzyl-	0.7173	13.9931	175464	2-O-Glycerol-à-d-galactopyranoside, hexa-TMS	0.5853	14.2109	690179	[3037582] mucic acid [18.907]	0.8955	13.6348	68271	Fructose oxime, hexakis(trimehylsilyl)	0.5638	15.0672	28252	CAFFEIC ACID (1)	0.6901	14.05	14660	Inositol, 1,2,3,4,5,6-hexakis-O-(trimethylsilyl)-, muco-	0.725	14.6727	102048635
23.5181	439747	Silane, trimethyl[[(3á)-stigmasta-5,24(28)-dien-3-yl]oxy]-	0.6447	14.325	278821	1-Cyclohexene-1-carboxylic acid, 3,4,5-tris[(trimethylsilyl)oxy]-, trimethylsilyl ester, [3R-(3à,4à,5á)]-	0.5081	14.0398	12092	Quinoline, 5-chloro-8-ethoxy-7-iodo-	0.5484	14.3562	32836	[5460673] D-saccharic acid [18.614]	0.6792	13.5258	3364110	Mannose, 2,3,4,5,6-pentakis-O-(trimethylsilyl)-, D-	0.9016	14.0914	59768	D-SACCHARIC ACID	0.7	14.6725	96065145	[892] allo-inositol [17.245]	0.9136	14.0865	39853	D-SACCHARIC ACID	0.71	14.2784	301908	SINAPIC ACID (1)	0.8576	13.749	29844	Butylphosphonic acid, heptyl 4-(2-phenylprop-2-yl)phenyl ester	0.7019	15.1235	116599	[448388] D-allose 1 [17.278]	0.617	14.0915	217899	[5460673] D-saccharic acid [18.614]	0.767	14.792	2587546
23.8058	6754	5H-1,3,4-Thiadiazolo[3,2-a]-1,3,5-triazin-5-one, 6,7-dihydro-2-ethylthio-7,7-bis(trifluoromethyl)-	0.4435	14.3613	24063	6á-Hydroxy-17-oxo-6à-pentyl-2,3-seco-5à-androstane-2,3-dioic acid ç-lactone	0.6007	14.0865	48200	[445929] galacturonic acid 2 [18.105]	0.856	14.6675	75915073	[892] allo-inositol [17.245]	0.9143	13.6348	134114	D-(+)-XYLOSE(2)	0.6188	14.2108	606924	[3037582] mucic acid [18.907]	0.8868	14.7867	2199649	[441032] D (+)altrose 2 [17.46]	0.8822	14.2058	538959	[3037582] mucic acid [18.907]	0.8784	14.3614	34203	[5460673] D-saccharic acid [18.614]	0.6916	13.7801	2014095	[604] gluconic acid 2 [18.297]	0.8794	15.1861	6787	Sulfamoyl fluoride, (1-chloro-2,2,2-trifluoroethylidene)-	0.5392	14.2108	879466	[3037582] mucic acid [18.907]	0.8885	14.9269	19147
23.8934	155217	Sulfurous acid, hexyl pentadecyl ester	0.8047	14.5999	7707	[5280507] sinapyl alcohol 2 [19.24]	0.616	14.2058	646896	[3037582] mucic acid [18.907]	0.8881	14.7816	2046324	[441032] D (+)altrose 2 [17.46]	0.8862	13.7541	42996	Butylphosphonic acid, heptyl 4-(2-phenylprop-2-yl)phenyl ester	0.7095	14.2782	193105	SINAPIC ACID (1)	0.838	14.9268	21172	Sedoheptulose, o-methyloxime, hexakis-O-(trimethylsilyl)-	0.76	14.2733	168503	SINAPIC ACID (1)	0.7933	14.6727	89466757	[892] allo-inositol [17.245]	0.9133	13.9617	2043203	[3037582] mucic acid [18.907]	0.8973	15.2924	76348	[5280335] D-sphingosine 3 [22.527]	0.7786	14.2783	133770	SINAPIC ACID (1)	0.797	14.984	46952
24.031	47268	Oxalic acid, cyclobutyl dodecyl ester	0.5558	14.6726	88195498	[892] allo-inositol [17.245]	0.9123	14.2733	167906	SINAPIC ACID (1)	0.819	14.8283	10098	Pyrazolidine-1-carbothioic acid, 2-phenyl-, methylamide	0.7822	13.7853	2928073	[604] gluconic acid 2 [18.297]	0.8808	14.3249	258108	Isopropylmalic acid, O-(tert-butyldimethylsilyl)-, bis(tert-butyldimethylsilyl) ester	0.4781	14.9839	83916	Sedoheptulose, o-methyloxime, hexakis-O-(trimethylsilyl)-	0.787	14.3252	224497	Isopropylmalic acid, O-(tert-butyldimethylsilyl)-, bis(tert-butyldimethylsilyl) ester	0.5018	14.7869	2230906	[441032] D (+)altrose 2 [17.46]	0.8814	13.9928	232441	Gulose, 2,3,4,5,6-pentakis-O-(trimethylsilyl)-	0.5973	15.3362	738767	Mannose, 2,3,4,5,6-pentakis-O-(trimethylsilyl)-, D-	0.8612	14.325	233536	1-Pentamethyldisilyloxytetradecane	0.532	15.0423	132521
24.4501	89166	4-Ethyl-2-octanol	0.5499	14.7867	2732061	[441032] D (+)altrose 2 [17.46]	0.8842	14.32	277691	Silane, [1,5-pentanediylbis(oxy)]bis[(1,1-dimethylethyl)dimethyl-	0.5771	14.9217	17931	1,3-Diphenyl-2-azafluorene	0.7164	13.9617	4822267	[3037582] mucic acid [18.907]	0.9023	14.3561	31358	1H-Imidazole-4,5-dicarboxamide, N,N,N',N'-tetrabenzyl-	0.6948	15.0421	250983	Galactose oxime hexakis(trimethylsilyl)	0.8161	14.3563	26827	1H-Imidazole-4,5-dicarboxamide, N,N,N',N'-tetrabenzyl-	0.6846	14.927	19202	Sedoheptulose, o-methyloxime, hexakis-O-(trimethylsilyl)-	0.776	14.0447	11056	4H-1,16-Etheno-5,15-(propaniminoethano)furo[3,4-l][1,5,10]triazacyclohexadecine-4,21-dione, 10,14-diacetyl-22-benzoyl-3,3a,6,7,8,9,10,11,12,13,14,15-dodecahydro-3-(4-methoxyphenyl)-	0.4415	15.724	16411	1,2-Benzenediol, O-(3-cyclopentylpropionyl)-O'-(2-furoyl)-	0.6001	14.3561	44194	[439215] galacturonic acid 2 [18.111]	0.806	15.0673	37034
24.7942	12734	3-Octanone, 1-[3-methoxy-4-[(trimethylsilyl)oxy]phenyl]-5-[(trimethylsilyl)oxy]-	0.489	14.9268	27452	Sedoheptulose, o-methyloxime, hexakis-O-(trimethylsilyl)-	0.715	14.3563	31132	1H-Imidazole-4,5-dicarboxamide, N,N,N',N'-tetrabenzyl-	0.6791	14.9788	74748	Sedoheptulose, o-methyloxime, hexakis-O-(trimethylsilyl)-	0.759	13.9928	108829	4H-1,2,4-Triazole, 3-(2-chlorobenzylthio)-4-methyl-	0.6691	14.6726	103151133	[892] allo-inositol [17.245]	0.9133	15.0672	35290	CAFFEIC ACID (1)	0.6866	14.6676	98839549	[892] allo-inositol [17.245]	0.9133	14.984	56022	Sedoheptulose, o-methyloxime, hexakis-O-(trimethylsilyl)-	0.752	14.0862	167363	[3037582] mucic acid [18.907]	0.759	15.7678	132434	Tricyclo[8.2.2.2(4,7)]hexadeca-2,4,6,8,10,12,13,15-octaene	0.6431	14.6778	124146768	[892] allo-inositol [17.245]	0.9143	15.1361	38811
25.0194	7994	Hydrocinnamic acid, p-methoxy-á-methyl-, methyl ester	0.5133	14.9839	92824	Sedoheptulose, o-methyloxime, hexakis-O-(trimethylsilyl)-	0.787	14.6676	97465956	[892] allo-inositol [17.245]	0.9133	15.036	233169	Sedoheptulose, o-methyloxime, hexakis-O-(trimethylsilyl)-	0.798	14.0447	11439	Inositol, 1,2,3,4,5,6-hexakis-O-(trimethylsilyl)-, scyllo-	0.41	14.7867	2650682	[448388] D-allose 2 [17.521]	0.8841	15.1297	63888	Sedoheptulose, o-methyloxime, hexakis-O-(trimethylsilyl)-	0.5866	14.7869	2600866	[441032] D (+)altrose 2 [17.46]	0.8811	15.0423	222913	Sedoheptulose, o-methyloxime, hexakis-O-(trimethylsilyl)-	0.777	14.2056	710315	[3037582] mucic acid [18.907]	0.8865	15.968	445934	[5281] stearic acid [20.675]	0.867	14.7919	3580064	[448388] D-allose 2 [17.521]	0.8852	15.2862	63443
25.2008	47846	Decane, 2,3,8-trimethyl-	0.6532	15.0422	343489	Sedoheptulose, o-methyloxime, hexakis-O-(trimethylsilyl)-	0.8042	14.7818	2752625	[448388] D-allose 2 [17.521]	0.8842	15.0611	38548	[1549111] caffeic acid [19.755]	0.852	14.0914	327370	[3037582] mucic acid [18.907]	0.829	14.8334	9619	6-Ethyl-5-[1-piperidinyl]-2,4-pyrimidinediamine	0.7092	15.186	9125	Sulfamoyl fluoride, (1-chloro-2,2,2-trifluoroethylidene)-	0.5153	14.8284	9242	Peucelinendiol	0.491	15.0673	22363	2-Pyrrol[1-(3-chlorophenyl)-3-methyl-5-oxo-1,5- dihydropyrazol-4-ylidenemethyl]aminomorpho-4,5,6,7- tetrahydrobenzo[b]thiophene-3-carbonitrile	0.6832	14.273	166969	SINAPIC ACID (1)	0.818	16.1869	257902	à-L-Galactopyranoside, methyl 6-deoxy-2,3,4-tris-O-(trimethylsilyl)-	0.597	14.9268	23528	Sedoheptulose, o-methyloxime, hexakis-O-(trimethylsilyl)-	0.773	15.3363	704510
25.2508	7888	Ethane, 1,1-dibromo-1-chloro-2,2,2-trifluoro-	0.7716	15.0672	40711	CAFFEIC ACID (1)	0.7914	14.9218	27937	Sedoheptulose, o-methyloxime, hexakis-O-(trimethylsilyl)-	0.711	15.1236	117815	[448388] D-allose 1 [17.278]	0.6042	14.1589	13238	Acetamide, N-(4-methoxyphenyl)-2-acetoxy-	0.8516	14.9268	20314	Sedoheptulose, o-methyloxime, hexakis-O-(trimethylsilyl)-	0.795	15.2861	63308	á-d-Glucopyranoside, 2-[[4-(trimethylsilyl)oxy]phenyl]ethyl, tetrakis(trimethylsilyl)	0.8789	14.9218	24217	Sedoheptulose, o-methyloxime, hexakis-O-(trimethylsilyl)-	0.722	15.1299	102889	[448388] D-allose 1 [17.278]	0.5985	14.3197	289986	1-Cyclohexene-1-carboxylic acid, 3,4,5-tris[(trimethylsilyl)oxy]-, trimethylsilyl ester, [3R-(3à,4à,5á)]-	0.5077	16.4246	89039	2-O-Glycerol-à-d-galactopyranoside, hexa-TMS	0.7306	14.9839	176412	Sedoheptulose, o-methyloxime, hexakis-O-(trimethylsilyl)-	0.7721	15.3988	23617
25.6261	19461	Octane, 2,7-dimethyl-	0.831	15.1298	139319	[448388] D-allose 1 [17.278]	0.6154	14.9789	95714	Sedoheptulose, o-methyloxime, hexakis-O-(trimethylsilyl)-	0.752	15.1799	21205	Sulfamoyl fluoride, (1-chloro-2,2,2-trifluoroethylidene)-	0.4697	14.2107	1463777	[3037582] mucic acid [18.907]	0.9012	14.9839	103705	Sedoheptulose, o-methyloxime, hexakis-O-(trimethylsilyl)-	0.79	15.3361	532148	Mannose, 2,3,4,5,6-pentakis-O-(trimethylsilyl)-, D-	0.8427	14.9789	80257	Sedoheptulose, o-methyloxime, hexakis-O-(trimethylsilyl)-	0.771	15.1862	6286	Sulfamoyl fluoride, (1-chloro-2,2,2-trifluoroethylidene)-	0.6635	14.356	32126	[5460673] D-saccharic acid [18.614]	0.6568	16.5122	216277	[439958] D-glucose-6-phosphate 2 [21.558]	0.6892	15.0422	489120	Galactose oxime hexakis(trimethylsilyl)	0.8344	15.7679	50755
25.6574	19055	1-Azabicyclo[3.1.0]hexane	0.6214	15.1861	6659	Acetic acid, 2,2'-thiobis-, dimethyl ester	0.5969	15.0424	338188	Sedoheptulose, o-methyloxime, hexakis-O-(trimethylsilyl)-	0.8244	15.28	45276	2-Methylthio-1,4-naphthoquinone	0.9479	14.2782	161294	SINAPIC ACID (1)	0.7436	15.0422	367360	Galactose oxime hexakis(trimethylsilyl)	0.8078	15.3924	13974	Phthalocyanine manganese	0.5819	15.0424	284861	Sedoheptulose, o-methyloxime, hexakis-O-(trimethylsilyl)-	0.8	15.2925	65428	á-d-Glucopyranoside, 2-[[4-(trimethylsilyl)oxy]phenyl]ethyl, tetrakis(trimethylsilyl)	0.8924	14.6725	117764057	[892] allo-inositol [17.245]	0.9123	16.5873	84852	N-(4-Cyanobutyl)-2-ethylpiperidine	0.7486	15.0735	46965	[1549111] caffeic acid [19.755]	0.782	15.968	408590
25.8138	10875	Glycine, N-[4-[(trimethylsilyl)oxy]benzoyl]-, methyl ester	0.456	15.2862	76983	4-Imidazolidinone, 3-methyl-5-[2-(methylthio)ethyl]-2-thioxo-	0.8618	15.0612	58222	[1549111] caffeic acid [19.755]	0.842	15.33	542255	Mannose, 2,3,4,5,6-pentakis-O-(trimethylsilyl)-, D-	0.8472	14.3249	559056	Isopropylmalic acid, O-(tert-butyldimethylsilyl)-, bis(tert-butyldimethylsilyl) ester	0.5346	15.0672	45521	CAFFEIC ACID (1)	0.772	15.7678	124397	Tricyclo[8.2.2.2(4,7)]hexadeca-2,4,6,8,10,12,13,15-octaene	0.7073	15.0674	51068	CAFFEIC ACID (1)	0.796	15.3363	545174	Mannose, 2,3,4,5,6-pentakis-O-(trimethylsilyl)-, D-	0.847	14.7867	2515224	[441032] D (+)altrose 2 [17.46]	0.8832	16.6811	66743	D-Glucose, 4-O-[2,3,4,6-tetrakis-O-(trimethylsilyl)-á-D-galactopyranosyl]-2,3,5,6-tetrakis-O-(trimethylsilyl)-	0.5042	15.1298	75539	Sedoheptulose, o-methyloxime, hexakis-O-(trimethylsilyl)-	0.6256	16.1932	501995
				15.3362	789933	Mannose, 2,3,4,5,6-pentakis-O-(trimethylsilyl)-, D-	0.854	15.13	95125	[448388] D-allose 1 [17.278]	0.6163	15.7617	53926	[5280335] D-sphingosine 3 [22.527]	0.6756	14.356	73646	[5460673] D-saccharic acid [18.614]	0.7398	15.1172	178913	[24749] D-glucose 2 [17.625]	0.629	15.9679	128650	Octadecanoic acid, trimethylsilyl ester	0.774	15.1112	154285	[24749] D-glucose 2 [17.625]	0.583	15.7241	8427	1,2-Benzenediol, O-(3-cyclopentylpropionyl)-O'-(2-furoyl)-	0.673	14.8438	9842	Heptabarbital	0.6152	16.8563	46469	[5280335] D-sphingosine 3 [22.527]	0.7881	15.2862	87374	á-d-Glucopyranoside, 2-[[4-(trimethylsilyl)oxy]phenyl]ethyl, tetrakis(trimethylsilyl)	0.8898	16.4309	61400
				15.3987	21953	Phthalocyanine manganese	0.6502	15.18	8919	Acetic acid, 2,2'-thiobis-, dimethyl ester	0.5738	15.9618	156667	Octadecanoic acid, trimethylsilyl ester	0.813	14.6725	117907658	[892] allo-inositol [17.245]	0.9133	15.186	6144	6,11-Dithia-8,9-benzospiro[3.8]dodecene	0.6247	16.1869	195884	à-L-Galactopyranoside, methyl 6-deoxy-2,3,4-tris-O-(trimethylsilyl)-	0.5941	15.18	25417	Sulfamoyl fluoride, (1-chloro-2,2,2-trifluoroethylidene)-	0.4748	15.7679	131614	2-O-Glycerol-à-d-galactopyranoside, hexa-TMS	0.6472	14.9268	25366	Sedoheptulose, o-methyloxime, hexakis-O-(trimethylsilyl)-	0.723	16.8875	2391539	[26519] tetratriacontane [29.185]	0.7133	15.3362	1391043	Mannose, 2,3,4,5,6-pentakis-O-(trimethylsilyl)-, D-	0.8683	16.5123	233556
				15.7678	82084	Tricyclo[8.2.2.2(4,7)]hexadeca-2,4,6,8,10,12,13,15-octaene	0.7087	15.2864	74535	[5280335] D-sphingosine 3 [22.527]	0.811	16.1808	233212	à-L-Galactopyranoside, methyl 6-deoxy-2,3,4-tris-O-(trimethylsilyl)-	0.6042	14.7867	3111445	[448388] D-allose 2 [17.521]	0.8862	15.2861	86197	4-Imidazolidinone, 3-methyl-5-[2-(methylthio)ethyl]-2-thioxo-	0.8736	16.3933	18445	4-(2-Hydroxy-1-naphthylmethylidene)-2-phenyl-2-oxazolin-5-one	0.6949	15.2864	61040	Titanium,(ü<7>-cycloheptatrienylium)(ü<5>-2,4-cyclopentadien-1-yl)-	0.9394	15.9681	429340	[5281] stearic acid [20.675]	0.845	14.9839	79468	Sedoheptulose, o-methyloxime, hexakis-O-(trimethylsilyl)-	0.7534	16.9313	423967	D-Glycero-D-gulo-Heptose, 2,3,4,5,6,7-hexakis-O-(trimethylsilyl)-, O-methyloxime	0.57	15.3988	50621	1H-Purine-2,6,8(3H)-trione, 7,9-dihydro-1,3,7,9-tetrakis(tert-butyldimethylsilyl)-	0.564	16.6811	42111
				15.968	338482	[5281] stearic acid [20.675]	0.885	15.3301	853178	Mannose, 2,3,4,5,6-pentakis-O-(trimethylsilyl)-, D-	0.8545	16.4185	76028	2-O-Glycerol-à-d-galactopyranoside, hexa-TMS	0.7202	14.8438	14008	Pyrazon	0.7033	15.3362	630115	Mannose, 2,3,4,5,6-pentakis-O-(trimethylsilyl)-, D-	0.8585	16.4246	108446	2-O-Glycerol-à-d-galactopyranoside, hexa-TMS	0.7851	15.3301	798272	Mannose, 2,3,4,5,6-pentakis-O-(trimethylsilyl)-, D-	0.854	16.187	291489	à-L-Galactopyranoside, methyl 6-deoxy-2,3,4-tris-O-(trimethylsilyl)-	0.5885	15.0421	248451	Sedoheptulose, o-methyloxime, hexakis-O-(trimethylsilyl)-	0.792	17.0377	2752532	Gulose, 2,3,4,5,6-pentakis-O-(trimethylsilyl)-	0.8159	15.7678	76044	Tricyclo[8.2.2.2(4,7)]hexadeca-2,4,6,8,10,12,13,15-octaene	0.7461	16.8563	29372
				16.1869	341364	à-L-Galactopyranoside, methyl 6-deoxy-2,3,4-tris-O-(trimethylsilyl)-	0.5968	15.7618	92841	Tricyclo[8.2.2.2(4,7)]hexadeca-2,4,6,8,10,12,13,15-octaene	0.6604	16.506	231317	[439958] D-glucose-6-phosphate 2 [21.558]	0.7005	14.9268	41460	Sedoheptulose, o-methyloxime, hexakis-O-(trimethylsilyl)-	0.707	15.3987	26972	Phthalocyanine manganese	0.61	16.5059	297202	[439958] D-glucose-6-phosphate 2 [21.558]	0.7515	15.3927	16991	Phthalocyanine manganese	0.634	16.3997	15915	5à-Pregn-16-en-20-one, 12á-hydroxy-, acetate	0.875	15.0672	41357	CAFFEIC ACID (1)	0.7937	17.0627	71330	N-Benzylthiomorpholine	0.894	15.968	142927	Octadecanoic acid, trimethylsilyl ester	0.749	16.9063	414218
				16.3933	22623	D-RIBOSE-5-PHOSPHATE(2)	0.6141	15.9619	182140	Octadecanoic acid, trimethylsilyl ester	0.792	16.5874	13558	7-Amino-6-methyl-6H-[1,2,4]triazolo[1,5-c]pyrimidin-5-one	0.842	14.9839	87023	Sedoheptulose, o-methyloxime, hexakis-O-(trimethylsilyl)-	0.762	15.7678	73118	Tricyclo[8.2.2.2(4,7)]hexadeca-2,4,6,8,10,12,13,15-octaene	0.714	16.6873	56027	Glucopyranose, 1,2,3,4-tetrakis-O-(trimethylsilyl)-, bis(trimethylsilyl) phosphate	0.5635	15.7618	58093	[5280335] D-sphingosine 3 [22.527]	0.6926	16.4247	92588	2-O-Glycerol-à-d-galactopyranoside, hexa-TMS	0.7047	15.1297	41143	Sedoheptulose, o-methyloxime, hexakis-O-(trimethylsilyl)-	0.6133	17.1565	365144	[16219560] lactobionic acid 1 [24.583]	0.6996	16.1932	590554	d-Galactose, 2,3,4,5,6-pentakis-O-(trimethylsilyl)-, o-methyloxyme, (1E)-	0.6447	16.9314	414234
				16.4309	79410	[5280335] D-sphingosine 3 [22.527]	0.7549	16.1809	353225	à-L-Galactopyranoside, methyl 6-deoxy-2,3,4-tris-O-(trimethylsilyl)-	0.5996	16.6749	62550	[92817] melezitose [29.884]	0.5745	15.0421	377969	Sedoheptulose, o-methyloxime, hexakis-O-(trimethylsilyl)-	0.8027	15.968	256587	Octadecanoic acid, trimethylsilyl ester	0.837	16.9	30741	1,4,5,6-Tetra-O-acetyl-2,3-di-O-methylglucitol	0.4389	15.9682	160967	Octadecanoic acid, trimethylsilyl ester	0.773	16.5123	297205	[439958] D-glucose-6-phosphate 2 [21.558]	0.7564	15.1798	8120	Sulfamoyl fluoride, (1-chloro-2,2,2-trifluoroethylidene)-	0.5985	17.3129	228132	2-O-Glycerol-à-d-galactopyranoside, hexa-TMS	0.7983	16.3934	28525	D-RIBOSE-5-PHOSPHATE(2)	0.6287	17.0064	8609
				16.5122	303776	[439958] D-glucose-6-phosphate 2 [21.558]	0.7556	16.4248	103506	2-O-Glycerol-à-d-galactopyranoside, hexa-TMS	0.7425	16.9001	528433	Lyxose, tetra-(trimethylsilyl)-ether	0.7856	15.0672	48120	CAFFEIC ACID (1)	0.852	16.1869	346573	à-L-Galactopyranoside, methyl 6-deoxy-2,3,4-tris-O-(trimethylsilyl)-	0.6002	16.9312	641876	D-Xylopyranose, 1,2,3,4-tetrakis-O-(trimethylsilyl)-	0.7427	16.1871	325644	à-L-Galactopyranoside, methyl 6-deoxy-2,3,4-tris-O-(trimethylsilyl)-	0.6007	16.5936	67801	N-(4-Cyanobutyl)-2-ethylpiperidine	0.7411	15.2861	65906	4-Imidazolidinone, 3-methyl-5-[2-(methylthio)ethyl]-2-thioxo-	0.9053	17.388	198157	Octadecane	0.7867	16.4246	142147	2-O-Glycerol-à-d-galactopyranoside, hexa-TMS	0.7592	17.0377	2702452
				16.6811	65005	[192826] maltotriose 2 [30.668]	0.4716	16.5061	263453	[439958] D-glucose-6-phosphate 2 [21.558]	0.6563	16.9314	45513	Benzamide, 2-methoxy-N-(1-methyl-2,5-dioxo-4-trifluoromethylimidazolidin-4-yl)-	0.6004	15.1172	70584	Sedoheptulose, o-methyloxime, hexakis-O-(trimethylsilyl)-	0.6188	16.3933	30966	D-RIBOSE-5-PHOSPHATE(2)	0.6586	17.0376	1687700	Gulose, 2,3,4,5,6-pentakis-O-(trimethylsilyl)-	0.8185	16.3935	19310	[6131] cytindine-5'-monophosphate 1 [18.663]	0.906	16.6812	69337	[92817] D-(+)-melezitose [29.952]	0.5149	15.3299	508384	Mannose, 2,3,4,5,6-pentakis-O-(trimethylsilyl)-, D-	0.8525	17.438	2145371	D-Glucose, 4-O-[2,3,4,6-tetrakis-O-(trimethylsilyl)-á-D-galactopyranosyl]-2,3,5,6-tetrakis-O-(trimethylsilyl)-	0.8453	16.5122	425301	[439958] D-glucose-6-phosphate 2 [21.558]	0.7793	17.0627	73257
				16.8625	29276	Propanamide, 2,2-dimethyl-N-(2'-t-butylcarbonylphenyl)-	0.7717	16.675	83231	[92817] melezitose [29.884]	0.5549	17.0002	16161	4-Phenoxy-5,6-diphenyl-2H-pyridazin-3-one	0.5626	15.186	8674	Sulfamoyl fluoride, (1-chloro-2,2,2-trifluoroethylidene)-	0.5754	16.4246	91525	2-O-Glycerol-à-d-galactopyranoside, hexa-TMS	0.6922	17.0626	56220	N-Benzylthiomorpholine	0.888	16.4248	99432	2-O-Glycerol-à-d-galactopyranoside, hexa-TMS	0.7491	16.8626	35016	[5280335] D-sphingosine 3 [22.527]	0.7943	15.4049	21277	Propanamide, 2,2-dimethyl-N-(2'-t-butylcarbonylphenyl)-	0.5316	17.682	138364	2-O-Glycerol-à-d-galactopyranoside, hexa-TMS	0.7267	16.6811	80573	[440658] melibiose 2 [25.784]	0.4957	17.1566	295474
				16.9125	688129	á-D-Galactopyranoside, methyl 2,3,4,6-tetrakis-O-(trimethylsilyl)-	0.731	16.8564	26043	Iodosobenzene	0.7278	17.0315	1568252	Gulose, 2,3,4,5,6-pentakis-O-(trimethylsilyl)-	0.8178	15.2861	157562	Mannose, 2,3,4,5,6-pentakis-O-(trimethylsilyl)-, D-	0.7292	16.5122	441672	[439958] D-glucose-6-phosphate 2 [21.558]	0.7775	17.1502	167887	Melibiose, octakis(trimethylsilyl)-	0.6124	16.5061	358724	[439958] D-glucose-6-phosphate 1 [21.394]	0.743	16.8939	2143892	[26519] tetratriacontane [29.185]	0.6993	15.7678	25326	Acephenanthrylene, 4,5-dihydro-	0.6644	17.8321	45260	[5280335] D-sphingosine 3 [22.527]	0.694	16.9313	1090474	Mannose, 2,3,4,5,6-pentakis-O-(trimethylsilyl)-, D-	0.8131	17.3129	208329
				16.9313	317707	D-Glycero-D-gulo-Heptose, 2,3,4,5,6,7-hexakis-O-(trimethylsilyl)-, O-methyloxime	0.571	16.9002	617310	[94214] methyl-beta-D-galactopyranoside [16.935]	0.7424	17.0628	37038	4-Benzyloxybenzonitrile	0.882	15.3361	955575	Mannose, 2,3,4,5,6-pentakis-O-(trimethylsilyl)-, D-	0.8598	16.6873	94648	[122336] trehalose-6-phosphate [27.719]	0.5459	17.3066	105112	2-O-Glycerol-à-d-galactopyranoside, hexa-TMS	0.7356	16.5875	24704	Benzene, 1,1'-[1,3-propanediylbis(oxymethylene)]bis-	0.9111	16.9314	304664	Silanol, trimethyl-, carbonate (2:1)	0.6741	15.9679	164077	[5281] stearic acid [20.675]	0.763	17.8946	318436	Mannose, 2,3,4,5,6-pentakis-O-(trimethylsilyl)-, D-	0.7154	16.9376	209497	D-Glycero-D-gulo-Heptose, 2,3,4,5,6,7-hexakis-O-(trimethylsilyl)-, O-methyloxime	0.5931	17.4005	17423
				17.0064	8823	9H-Carbazole-1-carboxylic acid, 4-(1H-indol-3-yl)-, methyl ester	0.621	16.9252	292099	D-Glycero-D-gulo-Heptose, 2,3,4,5,6,7-hexakis-O-(trimethylsilyl)-, O-methyloxime	0.5108	17.1503	99455	Melibiose, octakis(trimethylsilyl)-	0.5387	15.3987	61902	Quinoline, 2-(phenylazo)-	0.7149	16.9063	546257	à-D-Mannopyranoside, methyl 2,3,4,6-tetrakis-O-(trimethylsilyl)-	0.672	17.3316	7660	3,4'-di(Trifluoromethyl)benzophenone	0.6588	16.675	87141	[92817] melezitose [29.884]	0.5316	17.0065	29457	4-Phenoxy-5,6-diphenyl-2H-pyridazin-3-one	0.5014	16.1869	216970	trimethylsilyl 1-trimethylsilyl-5-trimethylsiloxy-3-(2-trimethylsilylamino)indolepropionate	0.5559	18.026	3465388	SALICIN	0.863	17.0377	3182607	Gulose, 2,3,4,5,6-pentakis-O-(trimethylsilyl)-	0.8152	17.438	2669832
				17.0376	2886297	Gulose, 2,3,4,5,6-pentakis-O-(trimethylsilyl)-	0.8196	17.0003	19779	1H-1,2,4-Triazol-3-amine, 5-methyl-	0.5053	17.3067	92087	2-O-Glycerol-à-d-galactopyranoside, hexa-TMS	0.761	15.7678	44793	[5280335] D-sphingosine 3 [22.527]	0.711	16.9313	365272	D-Glycero-D-gulo-Heptose, 2,3,4,5,6,7-hexakis-O-(trimethylsilyl)-, O-methyloxime	0.5929	17.4004	13905	Silane, [1,2-phenylenebis(oxy)]bis[trimethyl-	0.872	16.9002	514331	á-l-Galactopyranoside, methyl 6-deoxy-2,3,4-tris-O-(trimethylsilyl)-	0.772	17.0378	2296226	Gulose, 2,3,4,5,6-pentakis-O-(trimethylsilyl)-	0.8145	16.3933	35822	D-RIBOSE-5-PHOSPHATE(2)	0.6794	18.1574	26534	1-(Phenylthioxomethyl)piperidine	0.7495	17.0627	88623	N-Benzylthiomorpholine	0.878	17.682	292456
				17.0627	83315	N-Benzylthiomorpholine	0.905	17.0316	2385438	Gulose, 2,3,4,5,6-pentakis-O-(trimethylsilyl)-	0.8212	17.4318	1174797	D-Glucose, 4-O-[2,3,4,6-tetrakis-O-(trimethylsilyl)-á-D-galactopyranosyl]-2,3,5,6-tetrakis-O-(trimethylsilyl)-	0.8569	15.9679	144422	[5281] stearic acid [20.675]	0.76	17.0063	9295	9H-Carbazole-1-carboxylic acid, 4-(1H-indol-3-yl)-, methyl ester	0.621	17.4317	1206279	D-Glucose, 4-O-[2,3,4,6-tetrakis-O-(trimethylsilyl)-á-D-galactopyranosyl]-2,3,5,6-tetrakis-O-(trimethylsilyl)-	0.8458	16.9315	162754	D-Glycero-D-gulo-Heptose, 2,3,4,5,6,7-hexakis-O-(trimethylsilyl)-, O-methyloxime	0.5259	17.0628	52183	N-Benzylthiomorpholine	0.917	16.4246	60018	[5280335] D-sphingosine 3 [22.527]	0.7816	18.2074	107464	à-D-Galactopyranosiduronic acid, methyl 2,3,4-tris-O-(trimethylsilyl)-, methyl ester	0.6041	17.1565	396410	[16219560] lactobionic acid 1 [24.583]	0.6595	17.8321	51486
				17.1565	314791	[16219560] lactobionic acid 1 [24.583]	0.6868	17.0566	58087	N-Benzylthiomorpholine	0.898	17.6758	123534	2-O-Glycerol-à-d-galactopyranoside, hexa-TMS	0.7038	16.1869	382866	à-L-Galactopyranoside, methyl 6-deoxy-2,3,4-tris-O-(trimethylsilyl)-	0.6029	17.0376	2170985	Gulose, 2,3,4,5,6-pentakis-O-(trimethylsilyl)-	0.8092	17.6819	88609	2-O-Glycerol-à-d-galactopyranoside, hexa-TMS	0.6915	17.0378	2104422	Gulose, 2,3,4,5,6-pentakis-O-(trimethylsilyl)-	0.8175	17.1566	299665	[16219560] lactobionic acid 1 [24.583]	0.6926	16.5059	415207	[439958] D-glucose-6-phosphate 2 [21.558]	0.7683	18.2825	1096452	[84571] lactose 2 [24.534]	0.8142	17.3129	258632	2-O-Glycerol-à-d-galactopyranoside, hexa-TMS	0.7692	17.8947	141200
				17.3129	205382	2-O-Glycerol-à-d-galactopyranoside, hexa-TMS	0.8024	17.1504	266115	[16219560] lactobionic acid 1 [24.583]	0.644	17.8885	198359	2-O-Glycerol-à-d-galactopyranoside, hexa-TMS	0.6663	16.3995	37659	D-RIBOSE-5-PHOSPHATE(2)	0.6685	17.0626	53361	4-Benzyloxybenzonitrile	0.875	17.8946	211819	1,2-Benzenediol, O-(2-furoyl)-O'-(3-phenylpropionyl)-	0.7341	17.0629	58571	N-Benzylthiomorpholine	0.8495	17.313	153682	2-O-Glycerol-à-d-galactopyranoside, hexa-TMS	0.7768	16.6748	83072	[122336] trehalose-6-phosphate [27.719]	0.5094	18.3388	27122	MALTOTRIOSE	0.6701	17.4067	26375	Silane, [1,2-phenylenebis(oxy)]bis[trimethyl-	0.868	18.026	8780501
				17.4067	18640	Silane, [1,2-phenylenebis(oxy)]bis[trimethyl-	0.8067	17.3068	126136	2-O-Glycerol-à-d-galactopyranoside, hexa-TMS	0.7452	18.0198	2390693	SALICIN	0.858	16.4246	88281	Quinoline, 2-(phenylazo)-	0.8009	17.1565	234263	Melibiose, octakis(trimethylsilyl)-	0.6286	18.0259	2270271	SALICIN	0.86	17.1504	209076	[16219560] lactobionic acid 1 [24.583]	0.6147	17.3943	269556	Octadecane	0.7943	16.9062	596421	à-D-Mannopyranoside, methyl 2,3,4,6-tetrakis-O-(trimethylsilyl)-	0.7874	18.3638	35526	[1,1'-Biphenyl]-2-carbonitrile	0.4935	17.438	2921069	D-Glucose, 4-O-[2,3,4,6-tetrakis-O-(trimethylsilyl)-á-D-galactopyranosyl]-2,3,5,6-tetrakis-O-(trimethylsilyl)-	0.8533	18.1574	35116
				17.438	1602606	D-Glucose, 4-O-[2,3,4,6-tetrakis-O-(trimethylsilyl)-á-D-galactopyranosyl]-2,3,5,6-tetrakis-O-(trimethylsilyl)-	0.8499	17.4006	15862	Silane, [1,2-phenylenebis(oxy)]bis[trimethyl-	0.637	18.2012	145957	Lyxopyranoside, methyl 2,3,4-tris-O-(trimethylsilyl)-	0.6716	16.5121	669883	[439958] D-glucose-6-phosphate 2 [21.558]	0.823	17.3128	158480	2-O-Glycerol-à-d-galactopyranoside, hexa-TMS	0.7651	18.2011	59278	2-O-Glycerol-à-d-galactopyranoside, hexa-TMS	0.544	17.3068	116853	2-O-Glycerol-à-d-galactopyranoside, hexa-TMS	0.7477	17.4381	1756121	D-Glucose, 4-O-[2,3,4,6-tetrakis-O-(trimethylsilyl)-á-D-galactopyranosyl]-2,3,5,6-tetrakis-O-(trimethylsilyl)-	0.8539	16.9312	200442	D-Glycero-D-gulo-Heptose, 2,3,4,5,6,7-hexakis-O-(trimethylsilyl)-, O-methyloxime	0.5313	18.4889	77994	SALICYLIC gluc_WG	0.5632	17.6819	184676	2-O-Glycerol-à-d-galactopyranoside, hexa-TMS	0.6947	18.2074	85343
				17.6819	175210	2-O-Glycerol-à-d-galactopyranoside, hexa-TMS	0.7533	17.4319	1861793	D-Glucose, 4-O-[2,3,4,6-tetrakis-O-(trimethylsilyl)-á-D-galactopyranosyl]-2,3,5,6-tetrakis-O-(trimethylsilyl)-	0.8476	18.2763	791083	D-Glucopyranose, 4-O-[2,3,4,6-tetrakis-O-(trimethylsilyl)-á-D-galactopyranosyl]-1,2,3,6-tetrakis-O-(trimethylsilyl)-	0.8248	16.6185	34971	Benzo[1,2-b:4,3-b']dithiophene, 1-methyl-	0.9574	17.4004	13532	[289] catechol [10.524]	0.78	18.2824	707095	D-Glucopyranose, 4-O-[2,3,4,6-tetrakis-O-(trimethylsilyl)-á-D-galactopyranosyl]-1,2,3,6-tetrakis-O-(trimethylsilyl)-	0.8121	17.4006	11840	Silane, [1,2-phenylenebis(oxy)]bis[trimethyl-	0.867	17.6821	159796	2-O-Glycerol-à-d-galactopyranoside, hexa-TMS	0.7267	17.0063	45095	4-Phenoxy-5,6-diphenyl-2H-pyridazin-3-one	0.4968	18.4951	30280	4-Phenoxy-5,6-diphenyl-2H-pyridazin-3-one	0.4905	17.8321	60678	2-Methylthio-1,4-naphthoquinone	0.8575	18.2825	2358663
				17.8321	48768	2-Methylthio-1,4-naphthoquinone	0.8765	17.6759	181005	2-O-Glycerol-à-d-galactopyranoside, hexa-TMS	0.7344	18.3326	30136	MALTOTRIOSE	0.6635	16.681	129422	Glucopyranose, 1,2,3,4-tetrakis-O-(trimethylsilyl)-, bis(trimethylsilyl) phosphate	0.6626	17.438	1768686	D-Glucose, 4-O-[2,3,4,6-tetrakis-O-(trimethylsilyl)-á-D-galactopyranosyl]-2,3,5,6-tetrakis-O-(trimethylsilyl)-	0.8475	18.3387	50101	MALTOTRIOSE	0.6558	17.4319	1439982	D-Glucose, 4-O-[2,3,4,6-tetrakis-O-(trimethylsilyl)-á-D-galactopyranosyl]-2,3,5,6-tetrakis-O-(trimethylsilyl)-	0.8522	17.8322	37469	[5280335] D-sphingosine 3 [22.527]	0.7111	17.0376	2216171	Gulose, 2,3,4,5,6-pentakis-O-(trimethylsilyl)-	0.8161	18.5389	53913	3-Di(tert-butyl)silyloxy-1-phenylpropene	0.6316	17.8946	554011	Mannose, 2,3,4,5,6-pentakis-O-(trimethylsilyl)-, D-	0.7666	18.3388	53831
				17.8946	363362	Mannose, 2,3,4,5,6-pentakis-O-(trimethylsilyl)-, D-	0.7359	17.826	39656	2-Methylthio-1,4-naphthoquinone	0.8503	18.3576	31905	1,2-Cyclohexanedicarboxylic acid, 3-chlorophenyl undecyl ester	0.6099	16.8624	50916	[5280335] D-sphingosine 3 [22.527]	0.7903	17.6819	198755	2-O-Glycerol-à-d-galactopyranoside, hexa-TMS	0.7187	18.37	13504	6-Bromohexanoic acid, 3-phenylpropyl ester	0.6686	17.6759	158738	2-O-Glycerol-à-d-galactopyranoside, hexa-TMS	0.6959	17.8947	176518	1,2-Benzenediol, O-(2-furoyl)-O'-(3-phenylpropionyl)-	0.7361	17.1502	271056	Melibiose, octakis(trimethylsilyl)-	0.6499	18.589	15658	2-Acetyl-2-allylpent-4-enoic acid, ethyl ester	0.7281	18.026	10551215	SALICIN	0.865	18.3638	42581
				18.026	4365150	SALICIN	0.862	17.8886	355957	Mannose, 2,3,4,5,6-pentakis-O-(trimethylsilyl)-, D-	0.7192	18.489	130268	5-Ethyl-3-nonanol	0.476	16.9062	1008898	à-D-Mannopyranoside, methyl 2,3,4,6-tetrakis-O-(trimethylsilyl)-	0.7764	17.832	36257	1-(3-Methylbutyl)-2,3,4,6-tetramethylbenzene	0.8268	18.4701	44464	SALICYLIC gluc_WG	0.693	17.826	34282	2-Methylthio-1,4-naphthoquinone	0.8454	18.0261	3880538	SALICIN	0.857	17.3066	96651	2-O-Glycerol-à-d-galactopyranoside, hexa-TMS	0.7374	18.6203	253100	Eicosane	0.8444	18.1574	21776	2(3H)-Benzothiazolethione, 5-chloro-	0.8698	18.4952	84680
				18.1511	22879	Thiophene-3-carboxanilide	0.8885	18.0199	3992333	SALICIN	0.8533	18.5328	56483	4-(1-Methylpropylthio)pyrido[3,2-c]pyridazine	0.5902	16.9312	278933	D-Glycero-D-gulo-Heptose, 2,3,4,5,6,7-hexakis-O-(trimethylsilyl)-, O-methyloxime	0.5235	17.8946	361876	2-O-Glycerol-à-d-galactopyranoside, hexa-TMS	0.7099	18.4888	40896	4-(1-Methylpropylthio)pyrido[3,2-c]pyridazine	0.4311	17.8886	386746	2-O-Glycerol-à-d-galactopyranoside, hexa-TMS	0.7179	18.1575	28718	1-(Phenylthioxomethyl)piperidine	0.7439	17.4004	16094	Silane, [1,2-phenylenebis(oxy)]bis[trimethyl-	0.88	18.7266	5040643	D-Glucose, 4-O-[2,3,4,6-tetrakis-O-(trimethylsilyl)-á-D-galactopyranosyl]-2,3,5,6-tetrakis-O-(trimethylsilyl)-	0.7951	18.2074	436747	à-D-Galactopyranosiduronic acid, methyl 2,3,4-tris-O-(trimethylsilyl)-, methyl ester	0.7484	18.539	119934
				18.2074	85880	Lyxopyranoside, methyl 2,3,4-tris-O-(trimethylsilyl)-	0.6242	18.1513	19766	4-(1,3-Dihydro-isoindol-2-yl)-butyric acid	0.887	18.7204	1746633	D-Glucose, 4-O-[2,3,4,6-tetrakis-O-(trimethylsilyl)-á-D-galactopyranosyl]-2,3,5,6-tetrakis-O-(trimethylsilyl)-	0.8236	17.0063	16212	4-Phenoxy-5,6-diphenyl-2H-pyridazin-3-one	0.594	18.026	3708764	SALICIN	0.865	18.5326	46031	3-Di(tert-butyl)silyloxy-1-phenylpropene	0.5616	18.0199	3110062	SALICIN	0.854	18.2075	66305	à-D-Galactopyranosiduronic acid, methyl 2,3,4-tris-O-(trimethylsilyl)-, methyl ester	0.585	17.4317	2384127	D-Glucose, 4-O-[2,3,4,6-tetrakis-O-(trimethylsilyl)-á-D-galactopyranosyl]-2,3,5,6-tetrakis-O-(trimethylsilyl)-	0.8526	18.7829	23439	3,5-Dinitrobenzotrifluoride	0.7682	18.2825	2721771	D-Glucose, 4-O-[2,3,4,6-tetrakis-O-(trimethylsilyl)-á-D-galactopyranosyl]-2,3,5,6-tetrakis-O-(trimethylsilyl)-	0.841	18.589	12484
				18.2824	1108966	[84571] lactose 2 [24.534]	0.8216	18.2013	247565	à-D-Galactopyranosiduronic acid, methyl 2,3,4-tris-O-(trimethylsilyl)-, methyl ester	0.696	18.7767	58945	6-(4-Chlorophenyl)-6a,7-dihydro-6H-indeno[2,1-c][1,5]benzothiazepine	0.484	17.0376	3465650	Gulose, 2,3,4,5,6-pentakis-O-(trimethylsilyl)-	0.8168	18.2074	135199	Silane, methylidynetris[trimethyl-	0.6057	18.5889	9858	2-Acetyl-2-allylpent-4-enoic acid, ethyl ester	0.776	18.2013	168604	Lyxopyranoside, methyl 2,3,4-tris-O-(trimethylsilyl)-	0.6557	18.2826	1281206	D-Glucopyranose, 4-O-[2,3,4,6-tetrakis-O-(trimethylsilyl)-á-D-galactopyranosyl]-1,2,3,6-tetrakis-O-(trimethylsilyl)-	0.8248	17.6819	126849	2-Amino-4-(5-isopentyl-2-thienyl)-6-methylpyrimidine	0.6652	18.8017	41978	1,2-Epithio-3-hexanol	0.4225	18.3388	72333	MALTOTRIOSE	0.6922	18.7266	4005960
				18.3387	58639	D-GLUCOSE-6-PHOSPHATE(2)	0.6584	18.2764	1589860	D-Glucose, 4-O-[2,3,4,6-tetrakis-O-(trimethylsilyl)-á-D-galactopyranosyl]-2,3,5,6-tetrakis-O-(trimethylsilyl)-	0.8332	18.8893	107108	Gulose, 2,3,4,5,6-pentakis-O-(trimethylsilyl)-	0.5203	17.0626	77740	N-Benzylthiomorpholine	0.884	18.2824	1188709	D-Glucopyranose, 4-O-[2,3,4,6-tetrakis-O-(trimethylsilyl)-á-D-galactopyranosyl]-1,2,3,6-tetrakis-O-(trimethylsilyl)-	0.8204	18.7203	1540195	D-Glucose, 4-O-[2,3,4,6-tetrakis-O-(trimethylsilyl)-á-D-galactopyranosyl]-2,3,5,6-tetrakis-O-(trimethylsilyl)-	0.8317	18.2576	36291	Ethyl 3,8-dimethylimidazo[1,5-a]pyrimidine-6-carboxylate #	0.9287	18.3389	28613	Glucopyranose, 1,2,3,4-tetrakis-O-(trimethylsilyl)-, bis(trimethylsilyl) phosphate	0.5805	17.832	27921	1H-3a,7-Methanoazulene, octahydro-1,9,9-trimethyl-4-methylene-, (1à,3aà,7à,8aá)-	0.8769	18.8955	153063	[16219957] sedoheptulose anhydride monohydrate [17.766]	0.596	18.3638	33511	2-(3,4-Diethoxy-phenyl)-N-(1,3-dimethyl-1H-pyrazol-4-ylmethyl)-acetamide	0.6476	18.7892	18048
				18.3763	47044	Salicylic acid, 4-proroxy-, 3-diethylaminopropyl ester	0.5275	18.3327	39043	2-(4-Methoxyphenyl)-2-(4-trimethoxysilyloxy)propane	0.5092	18.9706	154561626	[5988] Sucrose [23.988]	0.955	17.1564	481701	[16219560] lactobionic acid 1 [24.583]	0.7187	18.3387	55555	D-GLUCOSE-6-PHOSPHATE(2)	0.6837	18.7828	30180	Benzo[4,5]imidazo[1,2-a]pyridine, 7-trifluoromethyl-	0.4622	18.2764	1218323	D-Glucopyranose, 4-O-[2,3,4,6-tetrakis-O-(trimethylsilyl)-á-D-galactopyranosyl]-1,2,3,6-tetrakis-O-(trimethylsilyl)-	0.8188	18.3639	38160	2-Ethylphenol, tert-butyldimethylsilyl ether	0.5469	17.8883	216767	1,2-Benzenediol, O-(2-furoyl)-O'-(3-phenylpropionyl)-	0.7574	18.9768	158874131	[5988] Sucrose [23.988]	0.956	18.4951	51634	ü3-(Triphenylcyclopropenyl)tricarbonylcobalt	0.4623	18.908	135683
				18.4701	54062	SALICYLIC gluc_WG	0.561	18.3389	52419	Propionamide, 3,3-diphenyl-N-(6-propylbenzo[1,3]dioxol-5-yl)-	0.4868	18.9894	88605	4-Acetylphenyl 5-acetyl-2-methoxyphenyl ether	0.4818	17.3128	166017	2-O-Glycerol-à-d-galactopyranoside, hexa-TMS	0.7616	18.3637	40118	[325] 4-isopropylbenzyl alcohol [11.659]	0.5395	18.8954	55312	Methanone, (4-methyl-1-piperazinyl)(2-phenyl-4-quinolinyl)-	0.4771	18.3389	79315	D-GLUCOSE-6-PHOSPHATE(2)	0.6811	18.4702	35924	SALICYLIC gluc_WG	0.543	18.0259	5183667	SALICIN	0.862	19.1457	27886	2-o-Anisylimino-2,3-dihydro-4H-1,3-benzothiazin-4-one	0.7298	18.5389	112413	(3-Phenyl)prop-2-enyl triethylsilyl ether	0.6046	18.9768	166830148
				18.4951	92460	18,19-Secoyohimban-19-oic acid, 16-methyl-, methyl ester, (15à,20.xi.)-	0.4582	18.4891	186627	SALICYLIC gluc_WG	0.4461	19.1458	19185	m-Toluic acid, 1-adamantylmethyl ester	0.7283	17.3316	10407	3,4'-di(Trifluoromethyl)benzophenone	0.5705	18.4951	67399	Timolol methylboronate	0.4598	18.9767	163973763	[5988] Sucrose [23.988]	0.957	18.3702	35100	Benzoic acid, 4-[(tert-butyldimethylsilyl)oxy]-, tert-butyldimethylsilyl ester	0.5322	18.4952	167958	4-Ethyl-2-octanol	0.5283	18.2073	185039	à-D-Galactopyranosiduronic acid, methyl 2,3,4-tris-O-(trimethylsilyl)-, methyl ester	0.6339	19.2833	27643	N,O-Dimethyloxostephine	0.6207	18.589	14360	Benzoic acid, 2-hydroxy-, (octahydro-2H-quinolizin-1-yl)methyl ester	0.6443	19.0206	38402017
				18.5389	105372	(3-Phenyl)prop-2-enyl triethylsilyl ether	0.5743	18.5329	88803	(3-Phenyl)prop-2-enyl triethylsilyl ether	0.5562	19.2771	18308	Pyridazine-3,6(1H,2H)-dione, 1-(4-iodophenyl)-	0.5897	17.4066	21665	[289] catechol [10.524]	0.825	18.5389	64250	3-Di(tert-butyl)silyloxy-1-phenylpropene	0.6012	19.0018	3115500	(R)-(-)-2,2'-Bis(diphenylphosphino)-1,1'-binaphthyl	0.6275	18.4953	9276	Phosphine, 1,2-ethanediylbis[dicyclohexyl-	0.4211	18.539	41228	4-(1-Methylpropylthio)pyrido[3,2-c]pyridazine	0.6125	18.2761	1251000	D-Glucopyranose, 4-O-[2,3,4,6-tetrakis-O-(trimethylsilyl)-á-D-galactopyranosyl]-1,2,3,6-tetrakis-O-(trimethylsilyl)-	0.8194	19.3396	170227	SALICYLIC gluc_WG	0.535	18.7266	3927146	D-Glucose, 4-O-[2,3,4,6-tetrakis-O-(trimethylsilyl)-á-D-galactopyranosyl]-2,3,5,6-tetrakis-O-(trimethylsilyl)-	0.8227	19.1457	54866
				18.589	19961	1'-(4-Fluorobenzoyl)-[1,4']bipiperidinyl-4'-carboxylic acid, amide	0.6138	18.5829	14365	1,3,4-Dioxazine, perhydro-4-benzoyl-6-methyl-2-(2-thienyl)-	0.6195	19.3334	47824	SALICYLIC gluc_WG	0.463	17.4379	5587691	D-Glucose, 4-O-[2,3,4,6-tetrakis-O-(trimethylsilyl)-á-D-galactopyranosyl]-2,3,5,6-tetrakis-O-(trimethylsilyl)-	0.8576	18.5889	17125	Carbamic acid, diphenyl-, phenyl ester	0.6517	19.1456	15074	Methylphosphonic acid, anhydride, bis(2,2-dimethylcyclohexyl) ester	0.7648	18.5329	70480	(3-Phenyl)prop-2-enyl triethylsilyl ether	0.5911	18.5953	17219	Carbamic acid, diphenyl-, phenyl ester	0.6198	18.3387	69670	D-GLUCOSE-6-PHOSPHATE(2)	0.655	19.4209	51065	Glucopyranose, 4-O-[2,3,4,6-tetrakis-O-(trimethylsilyl)-á-d-glucopyranosyl]-1,2,3,6-tetrakis-O-(trimethylsilyl)-, d-	0.5088	18.7829	56806	1,2-Dihydro-3,6-diphenyl-S-tetrazine	0.5555	19.2834	15515
				18.7266	2888292	D-Glucose, 4-O-[2,3,4,6-tetrakis-O-(trimethylsilyl)-á-D-galactopyranosyl]-2,3,5,6-tetrakis-O-(trimethylsilyl)-	0.826	18.7205	3638390	D-Glucose, 4-O-[2,3,4,6-tetrakis-O-(trimethylsilyl)-á-D-galactopyranosyl]-2,3,5,6-tetrakis-O-(trimethylsilyl)-	0.8257	19.7213	799927	SALICYLIC gluc_WG	0.8006	17.6819	236319	2-O-Glycerol-à-d-galactopyranoside, hexa-TMS	0.7549	18.7265	3099295	D-Glucose, 4-O-[2,3,4,6-tetrakis-O-(trimethylsilyl)-á-D-galactopyranosyl]-2,3,5,6-tetrakis-O-(trimethylsilyl)-	0.827	19.2269	45703	Maltose, octakis(trimethylsilyl)-	0.686	18.5892	11749	2-Acetyl-2-allylpent-4-enoic acid, ethyl ester	0.7465	18.6204	348936	Eicosane	0.873	18.3637	29519	9H-Fluoren-9-imine	0.594	19.5273	22153	1-Butene, 4-methoxy	0.6295	18.908	258952	[16219957] sedoheptulose anhydride monohydrate [17.766]	0.6254	19.3459	100739
				18.7829	152578	[65080] phenyl-beta-glucopyranoside [21.186]	0.4892	18.7768	44917	2,2-Dimethyl-5,7-dimethoxy-chromanone	0.5024	19.8151	45033	á-d-Glucopyranoside, 2-[[4-(trimethylsilyl)oxy]phenyl]ethyl, tetrakis(trimethylsilyl)	0.8221	17.832	51055	2-Methylthio-1,4-naphthoquinone	0.8541	18.7828	68701	6-(4-Chlorophenyl)-6a,7-dihydro-6H-indeno[2,1-c][1,5]benzothiazepine	0.5056	19.2832	11718	Androst-2-en-17-amine, 4,4-dimethyl-N-(2-phenylethyl)-, (5à)-	0.612	18.7205	1951602	D-Glucose, 4-O-[2,3,4,6-tetrakis-O-(trimethylsilyl)-á-D-galactopyranosyl]-2,3,5,6-tetrakis-O-(trimethylsilyl)-	0.826	18.7267	4843283	D-Glucose, 4-O-[2,3,4,6-tetrakis-O-(trimethylsilyl)-á-D-galactopyranosyl]-2,3,5,6-tetrakis-O-(trimethylsilyl)-	0.8066	18.4888	245574	1-Chloromethyl-1-hexadecyloxy-1-silacyclohexane	0.4583	19.6274	38244	Octane, 2,7-dimethyl-	0.7034	18.9768	169372103	[5988] Sucrose [23.988]	0.953	19.421	47203
				18.9017	189762	[16219957] sedoheptulose anhydride monohydrate [17.766]	0.5939	18.8957	165794	[16219957] sedoheptulose anhydride monohydrate [17.766]	0.5535	19.8776	368851	6-Aminocaproic acid, N-allyloxycarbonyl-, pentadecyl ester	0.5013	17.8946	254248	2-O-Glycerol-à-d-galactopyranoside, hexa-TMS	0.6669	18.9017	153263	Gulose, 2,3,4,5,6-pentakis-O-(trimethylsilyl)-	0.5744	19.3395	50610	SALICYLIC gluc_WG	0.507	18.7831	112864	6-(4-Chlorophenyl)-6a,7-dihydro-6H-indeno[2,1-c][1,5]benzothiazepine	0.5162	18.783	44895	1,2,3,4-Tetrahydroisoquinoline, 6,7,8-trimethoxy-1,2-dimethyl-	0.4893	18.5326	61124	3-Di(tert-butyl)silyloxy-1-phenylpropene	0.5889	19.7274	1895537	SALICIN	0.7948	19.0081	1110023	Methyl 2-[methoxy(methyl)amino]-2-methylpropanoate #	0.6024	19.7337	970376
				18.9768	162728012	[5988] Sucrose [23.988]	0.956	18.9707	166841575	[5988] Sucrose [23.988]	0.957	20.1529	317000	[65080] phenyl-beta-glucopyranoside [21.186]	0.6548	18.0259	4423025	SALICIN	0.862	18.9768	163896687	[5988] Sucrose [23.988]	0.956	19.5022	168675	D-Glucose, 4-O-[2,3,4,6-tetrakis-O-(trimethylsilyl)-á-D-galactopyranosyl]-2,3,5,6-tetrakis-O-(trimethylsilyl)-	0.7109	18.8894	125212	2-O-Glycerol-à-d-galactopyranoside, hexa-TMS	0.5926	18.8143	22841	Stigmastan-3,5-diene	0.425	18.5889	19480	2-Acetyl-2-allylpent-4-enoic acid, ethyl ester	0.7456	19.79	34938	Benzo[1,2-c:3,4-c':5,6-c'']tris[1,2,5]oxadiazole	0.5708	19.0206	27054047	SUCROSE	0.7518	19.8213	71859
				19.0081	1192532	Acetic acid, cyanohydroxyimino-, methyl ester	0.4334	19.002	3317942	s-(-)-2,2'-Bis[diphenylphosphino]-1,1'-binaphthyl	0.5324	20.4907	1738195	[6508] quinic acid [17.076]	0.6959	18.1573	40593	1-(Phenylthioxomethyl)piperidine	0.7308	18.9955	1607926	2-Methyl-3-butene-2-thiol	0.5211	19.7211	5976599	[6255] maltose 1 [24.702]	0.9129	18.9707	165475684	[5988] Sucrose [23.988]	0.957	18.8956	154590	[16219957] sedoheptulose anhydride monohydrate [17.766]	0.5695	18.7203	3571906	D-Glucose, 4-O-[2,3,4,6-tetrakis-O-(trimethylsilyl)-á-D-galactopyranosyl]-2,3,5,6-tetrakis-O-(trimethylsilyl)-	0.8246	19.8213	78320	á-d-Glucopyranoside, 2-[[4-(trimethylsilyl)oxy]phenyl]ethyl, tetrakis(trimethylsilyl)	0.8709	19.0268	72759	Ethanethioic acid, S-(2-methylbutyl) ester	0.695	19.8839	287549
				19.0143	4519957	(R)-(-)-2,2'-Bis(diphenylphosphino)-1,1'-binaphthyl	0.714	19.1459	35381	2-o-Anisylimino-2,3-dihydro-4H-1,3-benzothiazin-4-one	0.7158	20.572	54784	p-Octadecyloxyaniline	0.6277	18.2073	223462	à-D-Galactopyranosiduronic acid, methyl 2,3,4-tris-O-(trimethylsilyl)-, methyl ester	0.6068	19.008	21673527	SUCROSE	0.6377	19.8212	43444	á-d-Glucopyranoside, 2-[[4-(trimethylsilyl)oxy]phenyl]ethyl, tetrakis(trimethylsilyl)	0.8592	19.002	3786729	s-(-)-2,2'-Bis[diphenylphosphino]-1,1'-binaphthyl	0.4726	18.9769	162223626	[5988] Sucrose [23.988]	0.955	18.7828	22858	Phenol, 2,4-di-t-butyl-6-nitro-	0.5738	19.8838	215139	6-Aminocaproic acid, n-butoxycarbonyl-, pentadecyl ester	0.4943	19.1519	40120	2-o-Anisylimino-2,3-dihydro-4H-1,3-benzothiazin-4-one	0.7266	20.1654	439925
				19.1519	29717	2-o-Anisylimino-2,3-dihydro-4H-1,3-benzothiazin-4-one	0.743	19.2272	15868	Benzamide, N-(4-chloro-9,10-dihydro-9,10-dioxo-1-anthracenyl)-	0.7451	20.6345	509966	[9064] catechin [25.643]	0.869	18.2824	1610384	D-Glucopyranose, 4-O-[2,3,4,6-tetrakis-O-(trimethylsilyl)-á-D-galactopyranosyl]-1,2,3,6-tetrakis-O-(trimethylsilyl)-	0.8091	19.1457	28810	2-o-Anisylimino-2,3-dihydro-4H-1,3-benzothiazin-4-one	0.7353	19.8838	114083	9H-Carbazole-1-carboxylic acid, 4-(1H-indol-3-yl)-, methyl ester	0.5476	19.1459	27028	2-o-Anisylimino-2,3-dihydro-4H-1,3-benzothiazin-4-one	0.7171	19.0019	81505	1,2,4-Oxadiazole, 3-(1,3-benzodioxol-5-yl)-5-(4-fluorophenyl)-	0.4241	18.9017	204905	Acetic acid, 2,2'-oxybis-, bis(trimethylsilyl) ester	0.6216	20.1278	976773	Eicosane	0.8845	19.2333	12139	[4-(Indan-1-ylsulfamoyl)-2-methylphenoxy]acetic acid, methyl ester	0.672	20.5031	2538628
				19.1957	38616	1,2,5-Trimethyl-4(a)-phenylpiperidin-4(E)-ol	0.6689	19.2772	33945	N,O-Dimethyloxostephine	0.6051	20.6596	39784	5-Bromonicotinic acid N-oxide	0.6052	18.3387	213641	[439958] D-glucose-6-phosphate 2 [21.558]	0.6889	19.227	9303	p-Octadecyloxyaniline	0.8561	19.915	1163278	[6255] maltose 2 [24.915]	0.9093	19.1897	68746	Lyxose, tetra-(trimethylsilyl)-ether	0.832	19.1458	34341	2-o-Anisylimino-2,3-dihydro-4H-1,3-benzothiazin-4-one	0.681	18.9705	159123511	[5988] Sucrose [23.988]	0.953	20.1591	822010	[65080] phenyl-beta-glucopyranoside [21.186]	0.7171	19.2833	40792	3-Methoxycarbonylbenzo[b]quinuclidine	0.769	20.5782	193199
				19.2833	23200	3-[4-Diethylamino-1-methylbutylamino]-1-methoxy naphthalene	0.5268	19.3398	175593	SALICYLIC gluc_WG	0.5547	20.7221	24514	3,5-Pyrazolidinedione, 4-nitro-1,2-diphenyl-	0.4522	18.3637	43296	2-(3,4-Diethoxy-phenyl)-N-(1,3-dimethyl-1H-pyrazol-4-ylmethyl)-acetamide	0.5822	19.2833	15240	3-[4-Diethylamino-1-methylbutylamino]-1-methoxy naphthalene	0.783	20.159	384509	[656894] isopropyl beta-D-1-thiogalactopyranoside [19.097]	0.7068	19.2272	9703	N-[5-[1-Cyano-2-(4-methoxy-phenyl)-vinyl]-[1,3,4]thiadiazol-2-yl]-benzamide	0.876	19.2271	9759	[4-(Indan-1-ylsulfamoyl)-2-methylphenoxy]acetic acid, methyl ester	0.5455	19.0143	27963869	SUCROSE	0.7195	20.3717	82907	Cyclohexane, eicosyl-	0.6275	19.3459	36556	Thiophene, 2,5-di(benzoylthio)-	0.6158	20.647	4948810
				19.3458	304661	SALICYLIC gluc_WG	0.6154	19.4211	43192	à-D-Mannopyranoside, methyl 2,3,4,6-tetrakis-O-(trimethylsilyl)-	0.6673	20.7659	51931	Thiophene, 3-bromo-4-(1,1-dimethylethoxy)-	0.5819	18.47	21617	p-Octadecyloxyaniline	0.6894	19.3396	164458	SALICYLIC gluc_WG	0.5364	20.4968	1263739	[6508] quinic acid [17.076]	0.7015	19.2772	15617	3-[4-Diethylamino-1-methylbutylamino]-1-methoxy naphthalene	0.817	19.2834	19880	3-[4-Diethylamino-1-methylbutylamino]-1-methoxy naphthalene	0.5278	19.0205	93176	cis-1-Butene,1-butoxy-	0.4388	20.4968	1876079	[6537496] chlorogenic acid 2 [27.18]	0.7	19.4209	108477	[10712] cellobiose 2 [24.7]	0.666	20.7346	61452
				19.4209	43851	l-Leucine, N-(4-methylbenzoyl)-, dodecyl ester	0.7066	19.5087	44319	Isophthalic acid, 2-fluorophenyl pentyl ester	0.8111	20.8222	10055	2-Oxo-4-phenyl-6-(4-chlorophenyl)-1,2-dihydropyrimidine	0.6777	18.4951	104928	4-Ethyl-2-octanol	0.5281	19.4209	41238	Maltose, octakis(trimethylsilyl)-	0.726	20.5781	61763	HELICIN	0.5464	19.3398	94907	SALICYLIC gluc_WG	0.524	19.346	139595	SALICYLIC gluc_WG	0.5364	19.1456	21265	2-o-Anisylimino-2,3-dihydro-4H-1,3-benzothiazin-4-one	0.7404	20.5531	12905	Isophthalic acid, 1-adamantylmethyl pentyl ester	0.6923	19.5085	35867	1,2-Di(1-phenylethylcarbamidoyl)-3,3-dimethyldiaziridine	0.9279	20.7721	30796
				19.7337	1495930	[65080] phenyl-beta-glucopyranoside [21.186]	0.8145	19.7276	1255109	[65080] phenyl-beta-glucopyranoside [21.186]	0.822	20.8535	9376	10H-Imidazo[1,2-a]naphtho[1,2-d]imidazole, 9-(4-methoxyphenyl)-10-methyl-	0.413	18.5389	106535	4-(1-Methylpropylthio)pyrido[3,2-c]pyridazine	0.5697	19.7274	1114828	PHENYL-BETA-D-GLUCO PYRANOSIDE	0.8223	20.6406	2899413	[9064] catechin [25.643]	0.929	19.4211	37888	l-Leucine, N-(4-methylbenzoyl)-, dodecyl ester	0.6331	19.421	41632	2-O-Glycerol-à-d-galactopyranoside, hexa-TMS	0.5457	19.2832	25546	Pyridazine-3,6(1H,2H)-dione, 1-(4-iodophenyl)-	0.6293	20.5782	192068	D-(+)-TREHALOSE DIHYDRATE	0.6601	19.7274	1478619	[65080] phenyl-beta-glucopyranoside [21.186]	0.8105	20.8472	17339
				19.7524	77672	9,10-Anthracenedimethanol, 9,10-dihydro-, bis(4-methylbenzenesulfonate)	0.8374	19.8152	84260	á-d-Glucopyranoside, 2-[[4-(trimethylsilyl)oxy]phenyl]ethyl, tetrakis(trimethylsilyl)	0.8362	20.8847	205476	[10712] cellobiose 2 [24.7]	0.4116	18.5889	62065	Carbamic acid, diphenyl-, phenyl ester	0.5749	19.8212	103841	á-d-Glucopyranoside, 2-[[4-(trimethylsilyl)oxy]phenyl]ethyl, tetrakis(trimethylsilyl)	0.8403	20.7282	53713	2H-1-Benzopyran, 3,4-dihydro-2-[3,4-bis[(trimethylsilyl)oxy]phenyl]-3,5,7-tris[(trimethylsilyl)oxy]-, (2R-trans)-	0.6718	19.5087	37822	Isophthalic acid, 2-fluorophenyl pentyl ester	0.8098	19.5086	36020	Propanamide, N-ethyl-N-(3-methylphenyl)-2,2-dimethyl-	0.9354	19.3395	91893	SALICYLIC gluc_WG	0.5107	20.647	1437681	[9064] catechin [25.643]	0.917	19.8213	132700	á-d-Glucopyranoside, 2-[[4-(trimethylsilyl)oxy]phenyl]ethyl, tetrakis(trimethylsilyl)	0.6302	20.8722	9203
				19.8212	83196	á-d-Glucopyranoside, 2-[[4-(trimethylsilyl)oxy]phenyl]ethyl, tetrakis(trimethylsilyl)	0.8584	19.8777	481363	6-Aminocaproic acid, N-allyloxycarbonyl-, pentadecyl ester	0.4948	20.941	23138	1-(Benzothiazol-2-yl)-3,4-dimethyl-pyrano(2,3-c)pyrazol-6(1H)-one	0.4633	18.7265	8096279	D-Glucose, 4-O-[2,3,4,6-tetrakis-O-(trimethylsilyl)-á-D-galactopyranosyl]-2,3,5,6-tetrakis-O-(trimethylsilyl)-	0.8257	19.8838	250048	6-Aminocaproic acid, N-allyloxycarbonyl-, pentadecyl ester	0.4501	20.7657	13779	4-Pyridinol, 3,5-dichloro-2,6-diethyl-	0.7098	19.7276	893752	[92817] D-(+)-melezitose [29.952]	0.813	19.6275	32581	Octane, 2,7-dimethyl-	0.6872	19.4083	53253	(S)-(-)-1-(2-Methoxybenzoyl)-2-(methoxy-methyl)pyrrolidine	0.8015	20.7095	766444	Eicosane	0.855	19.8838	179863	6-Aminocaproic acid, n-butoxycarbonyl-, pentadecyl ester	0.4273	20.9097	134719
				19.8901	338481	1-Chloromethyl-1-hexadecyloxy-1-silacyclohexane	0.5027	20.1592	627736	[65080] phenyl-beta-glucopyranoside [21.186]	0.7052	20.9661	23567	5-(1-Methylhydrazino)-3-phenyl-1,2,4-thiadiazole	0.8451	18.9079	229492	[16219957] sedoheptulose anhydride monohydrate [17.766]	0.5787	20.159	409503	[65080] phenyl-beta-glucopyranoside [21.186]	0.6691	20.8909	166920	d-Glucose, 4-O-[6-deoxy-2,3,4-tris-O-(trimethylsilyl)-à-l-mannopyranosyl]-2,3,5,6-tetrakis-O-(trimethylsilyl)-	0.5152	19.7526	50063	2,3-Dihydro-4-methoxy-3,3-dimethylindole-2-one	0.9269	19.7275	2044461	SALICIN	0.7815	19.5084	31622	Isophthalic acid, 2-fluorophenyl pentyl ester	0.8494	20.7908	23233	N-(4-Iodo-phenyl)-succinamic acid methyl ester	0.4912	20.1653	591376	[65080] phenyl-beta-glucopyranoside [21.186]	0.6877	20.9535	235658
				20.1653	666275	[65080] phenyl-beta-glucopyranoside [21.186]	0.7082	20.497	2781211	[6537496] chlorogenic acid 2 [27.18]	0.7	21.0974	262187	[444305] tartaric acid [14.588]	0.5864	18.9767	172894835	[5988] Sucrose [23.988]	0.953	20.4968	2211545	[6508] quinic acid [17.076]	0.6992	20.9284	7272	Octanedioic acid, bis(tert-butyldimethylsilyl) ester	0.4	19.8152	87677	á-d-Glucopyranoside, 2-[[4-(trimethylsilyl)oxy]phenyl]ethyl, tetrakis(trimethylsilyl)	0.8581	19.8214	96851	á-d-Glucopyranoside, 2-[[4-(trimethylsilyl)oxy]phenyl]ethyl, tetrakis(trimethylsilyl)	0.8264	19.7274	1198752	[65080] phenyl-beta-glucopyranoside [21.186]	0.8153	20.8909	159162	Malonic acid, 3-methylpentyl octyl ester	0.4916	20.5031	3650709	[6537496] chlorogenic acid 2 [27.18]	0.6853	20.9785	6163
				20.5031	3172458	[6537496] chlorogenic acid 2 [27.18]	0.7	20.5783	192374	HELICIN	0.625	21.1475	49883	5-Ethyl-5-cyclohepta-1,3-dienyl-hexahydropyrimidin-2,4,6-trione	0.6516	19.0017	693000	Glycine, N-methyl-N-methoxycarbonyl-, nonyl ester	0.6102	20.5781	115858	SALICYLIC gluc_WG	0.5256	20.9472	66700	3a-(4-Chloro-phenyl)-3,3,6,6-tetramethyl-tetrahydro-furo[3,2-b]furan-2,5-dione	0.5307	19.8777	213583	3-Aminobutyric acid, n-butoxycarbonyl-, heptadecyl ester	0.4398	19.8839	575015	1-Chloromethyl-1-hexadecyloxy-1-silacyclohexane	0.5262	19.8149	74598	á-d-Glucopyranoside, 2-[[4-(trimethylsilyl)oxy]phenyl]ethyl, tetrakis(trimethylsilyl)	0.8559	20.9347	32837	2-Butanone, 4-(dimethylphenylsilyl)-4-phenyl-	0.5119	20.5782	142537	HELICIN	0.6004	21.0661	18676
				20.5844	243068	[7427] D-(+) trehalose [24.752]	0.6451	20.6409	1546058	[9064] catechin [25.643]	0.8992	21.1975	704744	6-Aminocaproic acid, N-neopentyloxycarbonyl-, pentadecyl ester	0.5041	19.0205	36918770	SUCROSE	0.7927	20.6469	857608	[9064] catechin [25.643]	0.8992	21.1035	145799	1,1,3,3,5,5-Hexamethyl-2-thia-1,3,5-trisilacyclohexane	0.6329	20.1592	296750	[440936] arbutin [23.393]	0.582	20.1279	871097	Eicosane	0.8661	19.8837	822932	1-Chloromethyl-1-hexadecyloxy-1-silacyclohexane	0.538	20.9472	41427	Benzoic acid, 2,6-bis(trimethylsiloxy)-, methyl ester	0.6407	20.647	2203541	[9064] catechin [25.643]	0.907	21.1037	548047
				20.6469	2043757	[9064] catechin [25.643]	0.9099	20.7285	116799	(2-Hydroxy-3-phenyl-1,2-dihydroquinoxalin-1-yl)phenyl(3-phenyl-1-benzyl-1,2-dihydroquinoxalin-2-yl)methane	0.5174	21.2225	111494	Benzoic acid, 5-methoxy-2-[(trimethylsilyl)oxy]-, trimethylsilyl ester	0.6524	19.1519	45437	2-o-Anisylimino-2,3-dihydro-4H-1,3-benzothiazin-4-one	0.74	20.6657	51982	à-D-Galactopyranosiduronic acid, methyl 2,3,4-tris-O-(trimethylsilyl)-, methyl ester	0.5995	21.1536	28069	4-(1-Methylpropylthio)pyrido[3,2-c]pyridazine	0.6647	20.497	2311947	[6537496] chlorogenic acid 2 [27.18]	0.6993	20.1592	715820	[65080] phenyl-beta-glucopyranoside [21.186]	0.7124	20.159	364896	SALICYLIC gluc_WG	0.6173	21.0348	49048	3-O-Acetyl-exo-1,2-O-ethylidene-à-d-erythrofuranose	0.5023	20.6657	66141	5-Bromonicotinic acid N-oxide	0.5695	21.1287	19444
				20.7283	22372	1-Ethyl-1-(3-tridecyloxy)-1-silacyclohexane	0.4965	20.766	39220	1-(2-Chloroethyl)-4,6-dimethoxy-1,3,5-triazin-2(1H)-one	0.7705	21.2726	43162	Naphthalene-1,4-dicarboxylic acid, bis-(4-pentyl-phenyl ester	0.4938	19.2269	22275	Benzamide, 3,4-dimethoxy-N-(1-methyl-2,5-dioxo-4-trifluoromethylimidazolidin-4-yl)-	0.5431	20.7282	15349	Valine, N-(2,4-dinitrophenyl)-, methyl ester, L-	0.7782	21.2036	174120	Eicosane-1,2-diol, isopropylidene derivative	0.5348	20.5783	32009	p-Octadecyloxyaniline	0.6657	20.2155	15246	Octane, 2,7-dimethyl-	0.82	20.4968	2150314	[6508] quinic acid [17.076]	0.6985	21.0536	84941	1-Hexyl-2-nitrocyclohexane	0.4708	20.7283	38193	3-Methoxy-N,N,O-tris(trimethylsilyl)tyramine	0.5788	21.1599	68281
				20.7658	184833	4-(1-Methylpropylthio)pyrido[3,2-c]pyridazine	0.4582	20.8598	10207	5-Benzoyl-5H-dibenz[b,f]azepin	0.5507	21.3664	852921	[6537496] chlorogenic acid 2 [27.18]	0.6749	19.2832	16799	4,4'-Sulfonyldiphthalic dianhydride	0.6362	20.7533	8211	1,4-Benzenedicarboxylic acid, 2-nitro-, dimethyl ester	0.4726	21.2286	171918	Benzoic acid, 2,5-bis(trimethylsiloxy)-, methyl ester	0.5776	20.6409	1119824	[9064] catechin [25.643]	0.891	20.3718	68603	Cyclohexane, eicosyl-	0.694	20.5718	276860	HELICIN	0.6634	21.1036	201006	D-Glucuronic acid, 2,3,4,5-tetrakis-O-(trimethylsilyl)-, trimethylsilyl ester	0.5725	20.7721	33337	1-(2-Chloroethyl)-4,6-dimethoxy-1,3,5-triazin-2(1H)-one	0.797	21.2037	337728
				20.9097	274763	D-Glucose, 4-O-[2,3,4,6-tetrakis-O-(trimethylsilyl)-á-D-galactopyranosyl]-2,3,5,6-tetrakis-O-(trimethylsilyl)-	0.5991	20.9224	422155	Per-O-trimethylsilyl-(3-O-á-d-mannopyranosyl-d-glucitol)	0.5879	21.4039	382274	CHLOROGENIC ACID	0.6425	19.352	840204	[84571] lactose 2 [24.534]	0.7937	20.772	36042	1-(2-Chloroethyl)-4,6-dimethoxy-1,3,5-triazin-2(1H)-one	0.7501	21.2787	20823	Ethyl 2-(3-chlorobenzamido)-3,3,3-trifluoro-2(2-fluoroanilino)propionate	0.4697	20.7535	19115	l-Leucine, n-pentafluorobenzoyl-, ethyl ester	0.6262	20.5032	1760291	[6537496] chlorogenic acid 2 [27.18]	0.6973	20.6406	532302	[9064] catechin [25.643]	0.867	21.1537	27940	4-(1-Methylpropylthio)pyrido[3,2-c]pyridazine	0.7255	20.8596	35376	2,2-Diphenylpropionitrile	0.7038	21.21	587761
				20.9535	48335	p-Octadecyloxyaniline	0.6138	20.9412	56352	Benzoic acid, 2,5-bis(trimethylsiloxy)-, methyl ester	0.5258	21.429	3237716	[439451] galactinol 2 [26.479]	0.8726	19.4209	29921	l-Leucine, N-(4-methylbenzoyl)-, dodecyl ester	0.859	20.8033	43345	Methanamine, N-(diphenylethenylidene)-	0.8107	21.3037	28855	2-Phenylimino-1,2-dihydroanthra[1,2-d]thiazole-6,11-dione	0.5696	20.7723	28570	1-(2-Chloroethyl)-4,6-dimethoxy-1,3,5-triazin-2(1H)-one	0.7615	20.5783	178073	Thymol-á-d-glucopyranoside, tetrakis(O-trimethylsilyl)-	0.6128	20.7282	29523	Testosterone, 17-O-(t-butyldimethylsilyl)-	0.4802	21.2037	215695	9H-Carbazole-1-carboxylic acid, 4-(1H-indol-3-yl)-, methyl ester	0.5395	20.9097	283516	MALTOSE(2)	0.4988	21.2851	109682
				21.0598	17980	Terbutaline, N-trifluoroacetyl-o,o,o-tris(trimethylsilyl)deriv.	0.5848	21.0412	39816	[10918] L-carnitine 2 [15.735]	0.4737	21.5165	1385379	NEOCHLOROGENIC ACID	0.821	19.4959	347002	D-Ribose, 2,3,4,5-tetrakis-O-(trimethylsilyl)-	0.5656	20.9034	184495	O-Benzoylbenzohydroximidoyl chloride	0.569	21.3725	999900	[6537496] chlorogenic acid 2 [27.18]	0.699	20.8223	11583	4H-Pyrano[2,3-d]pyrimidine-6-carbonitrile, 7-amino-1,5-dihydro-2-methyl-4-oxo-5-(3-pyridinyl)-	0.6317	20.6471	1224929	[9064] catechin [25.643]	0.923	20.772	20119	6H-1,3-Oxazin-6-one, 4-acetoxy-2-bromomethyl-	0.7029	21.2287	214656	6-Methyl-2-phenyl-7-phenylmethylindolizine	0.529	20.9535	123114	Per-O-trimethylsilyl-(3-O-á-d-mannopyranosyl-d-glucitol)	0.4029	21.3789	677049
				21.1036	382548	[444305] tartaric acid [14.588]	0.6128	21.0975	507000	[444305] tartaric acid [14.588]	0.6324	21.5791	25462	4H-Pyrido[1,2-a]pyrimidine-3-carboxamide, 1,6,7,8,9,9a-hexahydro-6-methyl-4-oxo-	0.4695	19.6398	12729	Chromium, bis[(1,2,3,3a,7a-ü)-1H-inden-1-yl]-	0.6691	20.9096	92871	[7427] D-(+) trehalose [24.752]	0.4953	21.41	468471	CHLOROGENIC ACID	0.626	20.8598	14658	2-Oxo-4-phenyl-6-(4-chlorophenyl)-1,2-dihydropyrimidine	0.6531	20.6658	49761	à-D-Galactopyranosiduronic acid, methyl 2,3,4-tris-O-(trimethylsilyl)-, methyl ester	0.4932	20.8909	102114	Benzenehexanenitrile, á,á-dimethyl-î-oxo-	0.6374	21.2913	45510	Silane, [[4-[1,2-bis[(trimethylsilyl)oxy]ethyl]-1,2-phenylene]bis(oxy)]bis[trimethyl-	0.5835	21.0536	33083	4-Trimethylsilyl-9,9-dimethyl-9-silafluorene	0.4296	21.4102	459280
				21.1286	51191	Phenol, 4-(4-amino-3-furazanylazo)-	0.8487	21.1476	76367	N-(4-Iodo-phenyl)-succinamic acid methyl ester	0.6612	21.6229	24213	4-Norcaren-2-one, 1,3,5-tri-tert-butyl-3-(3,5-di-tert-butyl-4-hydroxybenzyl)-	0.6043	19.7274	1653732	[7427] D-(+) trehalose [24.752]	0.8425	20.9222	117590	L-Valine, N-(3-phenylpropionyl)-, octyl ester	0.554	21.4351	2612871	[439451] galactinol 2 [26.479]	0.872	20.8911	403658	[10712] cellobiose 2 [24.7]	0.5527	20.7159	938496	Eicosane	0.8637	21.041	19968	8-Chloro-5-quinolinecarboxylic acid	0.5745	21.3413	513696	Eicosane	0.87	21.1036	514447	L-(+)-Tartaric acid, bis(trimethylsilyl) ether, bis(trimethylsilyl) ester	0.6288	21.4414	6802913
				21.1599	65710	N-(4-Iodo-phenyl)-succinamic acid methyl ester	0.6282	21.1976	552169	2-Dodecylcyclobutanone	0.6372	21.6541	6706	Adamantane-1-carboxamide, N-[2-(3,4-dimethylphenoxy)ethyl]-	0.6231	19.8212	138768	á-d-Glucopyranoside, 2-[[4-(trimethylsilyl)oxy]phenyl]ethyl, tetrakis(trimethylsilyl)	0.8535	20.9847	11886	p-Trimethylsilyloxyphenyl-bis(trimethylsilyloxy)ethane	0.7529	21.5226	904125	NEOCHLOROGENIC ACID	0.843	20.9411	33347	Benzenepropanoic acid, à,4-bis[(trimethylsilyl)oxy]-, trimethylsilyl ester	0.514	20.7722	13466	4-Isothiazolol, 3-phenyl-, acetate (ester)	0.8283	21.0472	13848	1-Phenyl-3,5,6-trimethyl-7-methoxy-6H-pyrazolo(3,4-b)(1,4)diazepine	0.418	21.3726	848709	[6537496] chlorogenic acid 2 [27.18]	0.688	21.1286	52056	8-Phenylisoquinoline	0.9163	21.5228	1605625
				21.2037	211389	Cyclohexanone, 4-(1,1-dimethylethyl)-	0.6176	21.2039	607712	Aprobarbital, bis(trimethylsilyl)-	0.4382	21.6729	105324	à-D-Mannopyranoside, methyl 2,3,4,6-tetrakis-O-(trimethylsilyl)-	0.7834	19.8837	368548	6-Aminocaproic acid, n-butoxycarbonyl-, pentadecyl ester	0.49	21.0598	15045	Phenylpropylamine, N-acetyl-3,4,5-trimethoxy-	0.564	21.5789	12399	1-Butene, 4-methoxy	0.6115	21.1038	428010	[444305] tartaric acid [14.588]	0.6501	20.8285	12495	1,2,5-Trimethyl-4(E)-phenylpiperidin-4(a)-ol	0.4874	21.0973	308222	L-(+)-Tartaric acid, bis(trimethylsilyl) ether, bis(trimethylsilyl) ester	0.6112	21.4101	494052	CHLOROGENIC ACID	0.653	21.1599	72256	4-(1-Methylpropylthio)pyrido[3,2-c]pyridazine	0.7464	21.5853	26812
				21.2099	686654	1H-Indole-2-carboxylic acid, 5-methoxy-1-(2-oxopropyl)-3-(1H-pyrrol-1-yl)-, ethyl ester	0.498	21.2789	98018	2,3-DIHYDROXYBENZOIC ACID	0.5448	21.7417	18831	2-t-Butyl-5-(dimethoxy-phosphoryl)-3-methyl-4-oxoimidazolidine-1-carboxylic acid, t-butyl ester	0.5724	20.1652	903608	[65080] phenyl-beta-glucopyranoside [21.186]	0.7104	21.1036	440488	[444305] tartaric acid [14.588]	0.6285	21.6165	13979	Phthalic acid, 2-acethylphenyl pentyl ester	0.5674	21.1226	47732	Phthalazine, 1-phenyl-	0.7316	20.891	198321	Benzamide, N-[4-[[5-(benzoylamino)-9,10-dihydro-9,10-dioxo-1-anthracenyl]amino]-9,10-dihydro-9,10-dioxo-1-anthracenyl]-	0.5439	21.1536	57113	N-(4-Iodo-phenyl)-succinamic acid methyl ester	0.6639	21.4351	3354715	[439451] galactinol 2 [26.479]	0.876	21.2037	240811	2-Dodecylcyclobutanone	0.5297	21.6291	38932
				21.285	26526	1,3-Dibenzoyl-4-benzylidene-2,5-dioxoimidazolidine	0.5728	21.304	32435	Pentadecanoic acid, tripropylsilyl ester	0.6471	21.7542	42365	5-Bromonicotinic acid N-oxide	0.5837	20.503	2036474	[6537496] chlorogenic acid 2 [27.18]	0.6933	21.1536	71643	1,1,3,3,5,5-Hexamethyl-2-thia-1,3,5-trisilacyclohexane	0.7158	21.679	109062	GLC-4a	0.685	21.1538	60814	s-Triazine, 2,4,6-tris(methylthio)-	0.6563	20.9348	39153	5H-Dibenzo[a,d]cycloheptene, 5-methylene-	0.7454	21.2036	1667664	6-Aminocaproic acid, N-allyloxycarbonyl-, pentadecyl ester	0.5247	21.5227	821168	NEOCHLOROGENIC ACID	0.843	21.2099	416651	Benzoic acid, 5-methoxy-2-[(trimethylsilyl)oxy]-, trimethylsilyl ester	0.5864	21.6854	123265
				21.31	47735	15-Methyl-hexadecyl-1-O-glycerol, isopropylidene derivative	0.5159	21.3665	1157757	[6537496] chlorogenic acid 1 [26.37]	0.705	21.7918	22271	Hexasiloxane, 1,1,3,3,5,5,7,7,9,9,11,11-dodecamethyl-	0.421	20.5531	48305	N-(4-Iodo-phenyl)-succinamic acid methyl ester	0.5571	21.2036	619204	Docosanoic anhydride	0.4717	21.7979	11089	2-Oxo-4-phenyl-6-(4-chlorophenyl)-1,2-dihydropyrimidine	0.6112	21.2039	398291	6-Aminocaproic acid, N-neopentyloxycarbonyl-, pentadecyl ester	0.4935	20.9473	26935	Glucopyranoside, O-1,3,4,6-tetrakis-O-(trimethylsilyl)-á-D-fructofuranosyl-(2.fwdarw.1)-O-3,4,6-tris-O-(trimethylsilyl)-á-D-fructofuranosyl-(2.fwdarw.1)-3,4,6-tris-O-(trimethylsilyl)-á-D-fructofuranosyl, à-D-	0.489	21.2286	109481	Benzoic acid, 2,5-bis(trimethylsiloxy)-, methyl ester	0.7008	21.5853	26012	Octane, 2,7-dimethyl-	0.754	21.285	96082	Adrenaline tetrakis(trimethylsilyl)	0.6461	21.7354	6986
				21.3788	1769007	[6537496] chlorogenic acid 2 [27.18]	0.728	21.404	712754	CHLOROGENIC ACID	0.651	21.8418	10697	1-Benzoyl-2-t-butyl-5-ethyl-3-methylimidazolidin-4-one	0.46	20.5781	620013	[65080] phenyl-beta-glucopyranoside [21.186]	0.7359	21.2349	12365	4',5''-Dinitrodibenzo[b,k]-1,4,7,10,13,16-hexaoxacyclooctadeca-2,11-diene	0.5998	21.898	407874	POPULIN	0.5083	21.2226	154527	9-Methyl-4-methylthio-1,2-carbazoledicarboxylic anhydride	0.5643	21.0412	33772	2,2-Dimethyl-propyl 2,2-dimethyl-propanesulfinyl sulfone	0.6448	21.2787	95656	1,3,5,7-Tetraethyl-1-ethylbutoxysiloxycyclotetrasiloxane	0.5756	21.6791	694176	Eicosane	0.7501	21.31	48912	Chlorodifluoromethyl 4-nitrophenyl sulfide	0.4701	21.7605	41419
				21.4164	1458330	CHLOROGENIC ACID	0.714	21.4353	4699146	[439451] galactinol 2 [26.479]	0.876	21.8918	620580	POPULIN	0.5698	20.6469	740658	[9064] catechin [25.643]	0.8629	21.2787	97994	2,3-DIHYDROXYBENZOIC ACID	0.5499	21.9793	1804964	[6537496] chlorogenic acid 2 [27.18]	0.6609	21.2789	54702	Naphthalene-2,6-dicarboxylic acid, p-butoxyphenyl ester, p-pentylphenyl ester	0.5944	21.0724	71901	Bicyclo[3.2.0]heptan-3-one, 2-hydroxy-1,4,4-trimethyl-, O-acetyloxime	0.4118	21.31	18968	Tetra-O-benzoyl-D-xylononitrile	0.5447	21.7667	60199	3,3,5-Trichloro-2,4-dithiahexane 2,2,4,4-tetroxide	0.4362	21.3726	1057481	[6537496] chlorogenic acid 2 [27.18]	0.676	21.823	8385
				21.4414	2886604	[439451] galactinol 2 [26.479]	0.864	21.5229	1827965	NEOCHLOROGENIC ACID	0.865	21.9794	2523834	[6537496] chlorogenic acid 2 [27.18]	0.6776	20.6657	61489	5-Bromonicotinic acid N-oxide	0.5557	21.3725	851476	[6537496] chlorogenic acid 1 [26.37]	0.7106	22.0543	17522	Butylphosphonic acid, 2-cyclohexylethyl dodecyl ester	0.7796	21.3728	1544034	[6537496] chlorogenic acid 2 [27.18]	0.7176	21.1037	302727	L-(+)-Tartaric acid, bis(trimethylsilyl) ether, bis(trimethylsilyl) ester	0.6028	21.3725	844751	[6537496] chlorogenic acid 2 [27.18]	0.6732	21.823	227293	Ergosta-4,6,22-triene	0.4372	21.4164	590054	CHLOROGENIC ACID	0.689	21.8543	134846
				21.5289	1586268	NEOCHLOROGENIC ACID	0.874	21.5792	33961	17,21-Dimethylheptatriacontane	0.4649	22.0795	173423	KAEMPFEROL	0.8373	20.7282	52678	Benzimidazole, 2-phenyl-5-benzylideneamino-	0.568	21.4101	614259	CHLOROGENIC ACID	0.725	22.0856	268944	KAEMPFEROL	0.6125	21.4103	898144	CHLOROGENIC ACID	0.68	21.1475	43904	Phenethenyl cyanide, 3,4,5-trimethoxy-, (trans)-	0.5635	21.41	502089	[6537496] chlorogenic acid 2 [27.18]	0.669	21.8292	127000	Silane, dimethylhexyloxytetradecyloxy-	0.4049	21.4414	7885850	[439451] galactinol 2 [26.479]	0.887	21.9043	580269
				21.5852	27587	1-Pentene, 4,4-dimethyl-1,3-diphenyl-1-(trimethylsilyloxy)-	0.5291	21.623	27573	p-Nonylaniline	0.7601	22.0983	224467	Mannose, 2,3,4,5,6-pentakis-O-(trimethylsilyl)-, D-	0.6201	20.772	34622	1-(2-Chloroethyl)-4,6-dimethoxy-1,3,5-triazin-2(1H)-one	0.7838	21.4413	5289868	[439451] galactinol 2 [26.479]	0.8786	22.1357	104187	1,1,3,3,5,5-Hexamethyl-2-thia-1,3,5-trisilacyclohexane	0.6402	21.4353	4418022	[439451] galactinol 2 [26.479]	0.874	21.2038	540392	Myristoyl chloride	0.6302	21.4351	6016776	[439451] galactinol 2 [26.479]	0.877	21.9043	495755	POPULIN	0.5434	21.529	2766363	NEOCHLOROGENIC ACID	0.881	21.9856	3656818
				21.629	42815	1,1,3,3,5,5-Hexamethyl-2-thia-1,3,5-trisilacyclohexane	0.7273	21.673	188093	Talose, 2,3,4,5,6-pentakis-O-(trimethylsilyl)-	0.7155	22.1296	32747	n-Heptanoic acid, dimethyl(trimethylsilylmethyl)silyl ester	0.8494	20.8471	14932	1-Naphthalenepentanoic acid, decahydro-2-hydroxy-á,2,5,5,8a-pentamethyl-6-oxo-, methyl ester, [1S-[1à(S*),2á,4aá,8aà]]-	0.4214	21.5227	1779553	NEOCHLOROGENIC ACID	0.86	22.2045	19285	Mercury, chloro(3,17-dioxoandrosta-1,4,6-trien-2-yl)-	0.579	21.5229	1656512	NEOCHLOROGENIC ACID	0.873	21.2288	415180	1H-Indole-2-carboxylic acid, 5-methoxy-1-(2-oxopropyl)-3-(1H-pyrrol-1-yl)-, ethyl ester	0.5213	21.5226	1708592	NEOCHLOROGENIC ACID	0.868	21.9856	1791981	[6537496] chlorogenic acid 2 [27.18]	0.6676	21.629	51477	4,4'-Ethylenebis(2,6-di-tert-butylphenol)	0.5645	22.0169	39597
				21.6791	78138	Thiophene, 2-ethynyl-5-[(trimethylsilyl)ethynyl]-	0.8347	21.7168	6142	5-Benzylideneamino-2,4-diphenyloxazole	0.441	22.1483	174238	Propanetriol, 2-methyl-, tris-O-(trimethylsilyl)-	0.6473	20.8908	125916	(2-Hydroxy-3-phenyl-1,2-dihydroquinoxalin-1-yl)phenyl(3-phenyl-1-benzyl-1,2-dihydroquinoxalin-2-yl)methane	0.5317	21.5852	15760	Octane, 2,7-dimethyl-	0.841	22.2858	203795	[444305] tartaric acid [14.588]	0.5606	21.5792	26349	1-(3-Hydroxy-4-methylphenyl)-1,3,3,6-tetramethylindan-5-ol	0.5229	21.2726	8145	Silane, [[(17á)-3-methoxyestra-1,3,5(10)-triene-14,17-diyl]bis(oxy)]bis[trimethyl-	0.7137	21.5789	18096	Octane, 2,7-dimethyl-	0.79	22.0169	20114	1H-1,2,4-Triazole, 1-(2-propenyl)-	0.5781	21.6853	205731	Glucopyranose, 4-O-[2,3,4,6-tetrakis-O-(trimethylsilyl)-á-d-glucopyranosyl]-1,2,3,6-tetrakis-O-(trimethylsilyl)-, d-	0.7753	22.0607	15313
				21.6978	19225	8-Chloro-5-quinolinecarboxylic acid	0.5189	21.7543	49133	1-Chloromethyl-1-(2-phenylethoxy)-1-silacyclohexane	0.6088	22.1921	40658	1'H-Cholesta-2,5-dieno[3,2-b]indole, 1'-(phenylmethyl)-	0.4411	20.9096	73512	5-Chloro-4-([4-(2-naphthyloxy)butyl]sulfanyl)-2(1H)-pyrimidinone #	0.4022	21.629	36459	Adipic acid, dodecyl 3-methylphenyl ester	0.6187	22.3483	12178256	[6537496] chlorogenic acid 2 [27.18]	0.894	21.623	41947	4-Norcaren-2-one, 1,3,5-tri-tert-butyl-3-(3,5-di-tert-butyl-4-hydroxybenzyl)-	0.5952	21.2789	64126	1,1,3,3,5,5-Hexamethyl-1,5-diphenyl-trisiloxane	0.5725	21.604	13052	3,5-Pyrazolidinedione, 4-nitro-1,2-diphenyl-	0.5489	22.0231	74619	Carbonic acid, dithio-, S-methyl O-(2-methylcyclohexyl) ester, trans-	0.4643	21.7604	75448	Silane, dimethyl(dimethyloctyloxysilyloxy)pentyloxy-	0.4791	22.1045	598396
				21.7604	54486	1,1,3,3,5,5-Hexamethyl-2-thia-1,3,5-trisilacyclohexane	0.6781	21.7919	21309	Silicic acid, diethyl bis(trimethylsilyl) ester	0.5094	22.2359	11701	N-Methyl nicotinimidate, O-trimethylsilyl	0.6128	20.9534	341779	SALICYLIC gluc_WG	0.4883	21.6791	139492	l-Mannopyranose, 6-deoxy-1,2,3,4-tetrakis-O-(trimethylsilyl)-	0.7854	22.4484	23542	1-Benzoyl-2-t-butyl-3-methyl-5-phenethyl-imidazolidin-4-one	0.69	21.6605	7039	1,1,1,3,3,3-Hexafluoropropan-2-one, o-1,1,2,3,3,3-hexafluoropropyloxime	0.7038	21.3414	479694	Eicosane	0.861	21.629	35479	Isophthalic acid, 2-methoxyethyl pentyl ester	0.5177	22.0544	19295	1-Isopropoxy-2-trihexylsilyloxybenzene	0.6918	21.7854	17922	Thiazole, 2-(phenylthio)-	0.7492	22.142	181781
				21.873	20176	4-Hydroxyphenyllactic acid, ethyl ester, di-TMS	0.5976	21.8106	26024	2-Propen-1-one, 1,2-diphenyl-	0.55	22.2797	390564	L-(+)-Tartaric acid, bis(trimethylsilyl) ether, bis(trimethylsilyl) ester	0.6712	20.9784	26295	N-[[2-Oxo-1,2'-bi(tricyclo[3.3.1.1[3,7]]decan)-4'-yl]methyl]acetamide	0.7842	21.7041	9571	Butanamide, 2-ethoxythiocarbonylthio-3-oxo-N-phenyl-	0.6912	22.4609	29568	Isophthalic acid, 3,5-difluorophenyl dodecyl ester	0.5377	21.6793	146660	Glucopyranose, 4-O-[2,3,4,6-tetrakis-O-(trimethylsilyl)-á-d-glucopyranosyl]-1,2,3,6-tetrakis-O-(trimethylsilyl)-, d-	0.7571	21.3789	530956	[6537496] chlorogenic acid 1 [26.37]	0.724	21.6728	168339	Glucopyranose, 4-O-[2,3,4,6-tetrakis-O-(trimethylsilyl)-á-d-glucopyranosyl]-1,2,3,6-tetrakis-O-(trimethylsilyl)-, d-	0.723	22.0857	11655	Thiophene, 2-heptadecyl-5-hexadecyl-3-methyl-	0.5503	21.823	21386	3-Hydroxybenzylamine, di-PFP	0.4236	22.1983	74639
				21.9043	914219	POPULIN	0.58	21.8419	12925	2-Methyl-2-decyl-5-bromo-1,3-benzodioxole	0.7126	22.3422	10822561	[6537496] chlorogenic acid 2 [27.18]	0.903	21.0472	21175	1-Amino-2-(4-chlorobenzoyl)-6,7,8,9-tetrahydro-5-methylthieno[2,3-c]isoquinoline	0.6507	21.7604	49308	1-Chloromethyl-1-(2-phenylethoxy)-1-silacyclohexane	0.649	22.5172	14692	8-Chloro-5-quinolinecarboxylic acid	0.7224	21.7481	30767	Pyrimidin-2(1H)-thione, 5-[5-(4-morpholyl)-2-furfurylidene]-4,6(3H,5H)-dioxo-	0.4433	21.4102	381520	CHLOROGENIC ACID	0.644	21.7541	37260	Butanoic acid, 4-(ethylthio)-2-[(trimethylsilyl)amino]-, trimethylsilyl ester	0.4528	22.1045	251683	Mannose, 2,3,4,5,6-pentakis-O-(trimethylsilyl)-, D-	0.5627	21.8542	51522	Pregna-5,16-dien-20-one, 3,21-bis(acetyloxy)-, (3á)-	0.592	22.2859	534131
				21.9856	3812678	[6537496] chlorogenic acid 2 [27.18]	0.6676	21.8982	853496	POPULIN	0.5539	22.4423	47533	1-Benzoyl-2-t-butyl-3-methyl-5-phenethyl-imidazolidin-4-one	0.6622	21.1035	483461	[444305] tartaric acid [14.588]	0.6182	21.7916	10356	Pyrazolo[1,5-a]pyrimidine, 2-methyl-7-phenyl-	0.608	22.5485	7912	2-(O-Trimethylsilyloxyphenyl)-1-trimethylsilyloxyethane	0.677	21.7543	42776	2-Amino-5-piperonyl-1,3,4-oxadizole	0.6883	21.4415	3615129	[439451] galactinol 2 [26.479]	0.874	21.7603	15810	d-Proline, N-methoxycarbonyl-, dodecyl ester	0.6229	22.1545	127451	Phthalic acid, 4-chlorophenyl pentyl ester	0.6279	21.898	964884	POPULIN	0.5561	22.3547	11324212
				22.0169	34370	6á-Hydroxy-17-oxo-6à-pentyl-2,3-seco-5à-androstane-2,3-dioic acid ç-lactone	0.5566	21.9795	3827755	[6537496] chlorogenic acid 2 [27.18]	0.6779	22.4736	60409	Benzoic acid, 2-[bis(phenylthio)methyl]-4,6-dimethoxy-, methyl ester	0.4235	21.1598	84012	1,1,3,3,5,5-Hexamethyl-2-thia-1,3,5-trisilacyclohexane	0.6855	21.9042	785737	POPULIN	0.5881	22.6048	30643	8-Chloro-5-quinolinecarboxylic acid	0.6205	21.8169	10643	1,3-Dioxolane-4-methanol, 2-pentadecyl-, acetate, trans-	0.6046	21.5228	932065	NEOCHLOROGENIC ACID	0.839	21.8479	12510	1-Phenyl-3,5,6-trimethyl-7-methoxy-6H-pyrazolo(3,4-b)(1,4)diazepine	0.5562	22.1983	34324	2,3-Dicyano-5,6-diphenylpyrazine	0.5025	21.9856	5403352	[6537496] chlorogenic acid 2 [27.18]	0.6619	22.4736	66388
				22.0606	21183	1-Benzoyl-3-benzyl-2-t-butyl-5-ethyl-imidazolidin-4-one	0.856	22.0546	23573	Sarcosine, N-(4-methoxybenzoyl)-, isohexyl ester	0.9217	22.5236	25011	8-Chloro-5-quinolinecarboxylic acid	0.5501	21.2036	701313	6-Aminocaproic acid, N-allyloxycarbonyl-, pentadecyl ester	0.4958	21.9856	2957911	[6537496] chlorogenic acid 2 [27.18]	0.6752	22.6486	179368	Docosanoic anhydride	0.4999	21.8482	9691	Pregna-5,16-dien-20-one, 3,21-bis(acetyloxy)-, (3á)-	0.7098	21.5854	35475	Undecane, 3,7-dimethyl-	0.5748	21.898	624318	POPULIN	0.5296	22.2358	12022	Permethyl 4"-O-glucosylisovitexin	0.47	22.0607	35516	Butylphosphonic acid, 2-cyclohexylethyl dodecyl ester	0.7473	22.4798	68573
				22.0919	568764	KAEMPFEROL	0.6805	22.0984	530460	KAEMPFEROL	0.6632	22.5487	11258	Glycine, N-[4-[(trimethylsilyl)oxy]benzoyl]-, methyl ester	0.555	21.2286	292519	Benzoic acid, 2,6-bis(trimethylsiloxy)-, methyl ester	0.6322	22.0419	13613	t-Butyl-n-pentamethylenetrithiopercarbamate	0.9028	22.6549	24887	trans-13-Octadecenoic acid, tert-butyldimethylsilyl ester	0.4164	21.8982	771582	POPULIN	0.5684	21.6229	39435	1-Azabicyclo[3.1.0]hexane	0.6983	21.9292	11835	(-)-1,2,3,4-Tetrahydroisoquinoline, 1-phenmethanol-6,7-dimethoxy-	0.4409	22.2859	265435	[444305] tartaric acid [14.588]	0.5614	22.0919	753722	KAEMPFEROL	0.5965	22.5361	22586
				22.1607	317579	[444305] tartaric acid [14.588]	0.5372	22.1234	12108	Imidazole, 4-iodo-5-methyl-	0.435	22.5987	29211	Furo[2,3-c]acridin-6(2H)-one, 1,11-dihydro-5-hydroxy-11-methyl-2-(1-methylethenyl)-, (-)-	0.5151	21.2787	125690	[6537496] chlorogenic acid 1 [26.37]	0.5307	22.0606	25465	1-Benzoyl-2-t-butyl-3-methyl-5-phenethyl-imidazolidin-4-one	0.8566	22.7299	20706	Pyrazolo[1,5-a]pyridine, 3-methyl-2-phenyl-	0.6149	21.9795	3156943	[6537496] chlorogenic acid 2 [27.18]	0.6756	21.6855	842816	[26519] tetratriacontane [29.185]	0.7484	21.9793	2970754	[6537496] chlorogenic acid 2 [27.18]	0.6789	22.3484	10963308	[6537496] chlorogenic acid 2 [27.18]	0.902	22.142	215890	(3-Phenyl)prop-2-enyl triethylsilyl ether	0.6366	22.6049	22909
				22.1983	83389	1-Hydroxyperethylhomohexasilsesquioxane	0.548	22.1484	257177	1,1,3,3,5,5-Hexamethyl-2-thia-1,3,5-trisilacyclohexane	0.6193	22.63	29805	5-(2-Furyl)-3-imino-1-methyl-2-oxabicyclo[2.2.1]heptane-4,7,7-tricarbonitrile	0.4846	21.3725	510642	[6537496] chlorogenic acid 1 [26.37]	0.5832	22.1044	518805	KAEMPFEROL	0.6486	22.7674	15127	1,2,4-Oxadiazole, 5-(2-nitrophenyl)-3-phenyl-	0.5379	22.0546	62515	1-Benzoyl-2-t-butyl-3-methyl-5-phenethyl-imidazolidin-4-one	0.607	21.698	24953	3-(Acridin-9-ylamino)-2-methyl-benzoic acid	0.4484	22.0293	17069	Silane, dimethyl(dimethyl(2-ethylbutoxy)silyloxy)heptyloxy-	0.7822	22.4235	11926	3,5-Pyrazolidinedione, 4-nitro-1,2-diphenyl-	0.4342	22.1983	53325	3-Ethoxy-1,1,1,7,7,7-hexamethyl-3,5,5-tris(trimethylsiloxy)tetrasiloxane	0.4863	22.6299	17113
				22.2921	340766	Succinic acid, 2,3-bis(trimethylsiloxy)-, bis(trimethylsilyl) ester	0.5958	22.1985	88777	1-Hydroxyperethylhomohexasilsesquioxane	0.5467	22.6425	710182	6-Aminocaproic acid, N-allyloxycarbonyl-, pentadecyl ester	0.528	21.41	537905	CHLOROGENIC ACID	0.689	22.1545	235941	1,1,3,3,5,5-Hexamethyl-2-thia-1,3,5-trisilacyclohexane	0.6599	22.7987	37321	1-Benzoyl-2-(4-chlorobenzoyl)-3-phenyl-cyclopropane	0.438	22.0796	15477	2H-1-Benzopyran-7-ol, 3,4-dihydro-3-(2-hydroxy-4-methoxyphenyl)-	0.4502	21.7668	34800	4,5-Dihydro-N-(O-methoxyphenyl)-3-furamide	0.542	22.0543	18951	Octanamide, N-(3,4-dimethoxyphenethyl)-	0.9302	22.4735	69194	3,4-Thiophenedicarboxylic acid, 2-phenyl-5-(2-propenylthio)-, dimethyl ester	0.42	22.2045	38568	Naphthalene-1,4-dicarboxylic acid, bis-(4-pentyl-phenyl ester	0.5534	22.655	509657
				22.3546	22553674	[6537496] chlorogenic acid 2 [27.18]	0.918	22.2172	10803	2-Butenoic acid, 3-[(diethoxyphosphinothioyl)thio]-, ethyl ester	0.4553	22.705	17587	Decahydro-8a-ethyl-1,1,4a,6-tetramethylnaphthalene	0.5988	21.4413	5481181	[439451] galactinol 2 [26.479]	0.8796	22.1982	74540	1-Hydroxyperethylhomohexasilsesquioxane	0.5452	22.8425	58255	Isothiocyanic acid, s-phenenyl ester	0.511	22.0859	441236	KAEMPFEROL	0.6457	21.773	94624	2-Propenoic acid, 3-(6,6-dimethylbicyclo[3.1.1]hept-2-en-2-yl)-, methyl ester, (E)-	0.4322	22.0856	452281	KAEMPFEROL	0.6365	22.5423	11676	6H-1,3-Oxazin-6-one, 4-hydroxy-2,5-bis(phenylmethyl)-	0.6576	22.2921	631691	L-(+)-Tartaric acid, bis(trimethylsilyl) ether, bis(trimethylsilyl) ester	0.6422	22.7738	30845
				22.4547	22939	Acetamide, N-cycloheptyl-2,2-diphenyl-	0.8161	22.2798	595844	L-(+)-Tartaric acid, bis(trimethylsilyl) ether, bis(trimethylsilyl) ester	0.6661	22.7613	57408	1,1,1,3,5,5,5-Heptamethyltrisiloxane	0.6028	21.5226	1693053	NEOCHLOROGENIC ACID	0.875	22.2858	501781	L-(+)-Tartaric acid, bis(trimethylsilyl) ether, bis(trimethylsilyl) ester	0.6546	22.8863	538158	á-l-Galactopyranoside, methyl 6-deoxy-2,3,4-tris-O-(trimethylsilyl)-	0.7187	22.1547	257889	1,1,3,3,5,5-Hexamethyl-2-thia-1,3,5-trisilacyclohexane	0.6397	21.8231	289191	á-Sitosterol trimethylsilyl ether	0.5774	22.1357	64461	Propenamide, 3-(2-thienyl)-N-(2-methoxyphenyl)-	0.7578	22.6049	289756	Eicosane	0.66	22.3547	13814471	[6537496] chlorogenic acid 2 [27.18]	0.8738	22.8051	62914
				22.486	87614	5-(4-Hydroxyphenyl)-3-methyl-5-phenylhydantoin tris(O-trimethylsilyl)glucuronide, methyl ester	0.4903	22.3486	16153492	[6537496] chlorogenic acid 2 [27.18]	0.8929	22.7926	26068	2-Dimethylamino-3'-methoxyacetophenone	0.5229	21.5852	32778	17,21-Dimethylheptatriacontane	0.401	22.3546	13229532	[6537496] chlorogenic acid 2 [27.18]	0.8969	22.9176	68804	NEOCHLOROGENIC ACID	0.51	22.1922	83011	1-Hydroxyperethylhomohexasilsesquioxane	0.5154	21.9044	588648	POPULIN	0.5792	22.1482	147032	1-Chloromethyl-1-(2-phenylethoxy)-1-silacyclohexane	0.6667	22.6549	235204	Dibenzylidene styracitol	0.4074	22.4047	11322	Bamifylline	0.5134	22.8551	57795
				22.536	29472	2-Octenoic acid, 7-(acetyloxy)-2,4,6-trimethyl-8-(5-oxazolyl)-, [4s-(2E,4R*,6S*,7S*)]-	0.6304	22.4424	26439	1-Benzoyl-2-t-butyl-3-methyl-5-phenethyl-imidazolidin-4-one	0.8319	22.8051	36112	2,3-Dicyano-5,6-diphenylpyrazine	0.4937	21.6415	11490	Benzoic acid, 5-methoxy-2-[(trimethylsilyl)oxy]-, trimethylsilyl ester	0.6771	22.4047	6480	Bamifylline	0.5124	23.0051	9639292	NEOCHLOROGENIC ACID	0.897	22.2798	635726	L-(+)-Tartaric acid, bis(trimethylsilyl) ether, bis(trimethylsilyl) ester	0.6746	21.9857	1763056	[6537496] chlorogenic acid 2 [27.18]	0.6716	22.1982	70457	7,9-Dichloro-5-methylpyrrolo[1,2-a]quinoline	0.5164	22.6674	12128	10-Ethyl-10H-acridin-9-one	0.4498	22.4798	105715	Pyridine, 2,4,6-triphenyl-, 1-oxide	0.5063	22.8927	646036
				22.5611	15214	4,4,6-Trimethyl-2-(4-morpholino)-7-oxabicyclo[4.1.0]hept-2-ene	0.6217	22.5675	24798	Bromopropylate	0.4763	22.8614	51014	Cobalt, (2-methyl-ü-3-propenyl)-(pentamethylcyclopentadienyl)-	0.6176	21.679	106508	Quinoline, 2-(phenylazo)-	0.7588	22.4485	49162	1-Benzoyl-2-t-butyl-3-methyl-5-phenethyl-imidazolidin-4-one	0.583	23.0927	79650	Glucopyranoside, O-1,3,4,6-tetrakis-O-(trimethylsilyl)-á-D-fructofuranosyl-(2.fwdarw.1)-O-3,4,6-tris-O-(trimethylsilyl)-á-D-fructofuranosyl-(2.fwdarw.1)-3,4,6-tris-O-(trimethylsilyl)-á-D-fructofuranosyl, à-D-	0.5258	22.3486	19995003	[6537496] chlorogenic acid 2 [27.18]	0.914	22.0232	92341	5H-Inden-5-one, octahydro-7a-methyl-3-(2-methylpropyl)-	0.4017	22.2795	374477	[444305] tartaric acid [14.588]	0.6385	22.7237	375012	Eicosane, 7-hexyl-	0.8161	22.5361	23245	3-Isopropoxy-1,1,1,5,5,5-hexamethyl-3-(trimethylsiloxy)trisiloxane	0.4332	22.9239	89291
				22.6049	44887	Dibenzo[ce]1,2-thiazin-9-ol, 10-chloro-, 5,5-dioxide	0.6291	22.5988	56991	1H-Dicyclopent[e,g]isoindole-1,3(2H)-dione, 3a,3b,4,5,6,7,8,9,9a,9b-decahydro-2-phenyl-, (3aà,3bà,9aà,9bà)-	0.6337	22.8802	811852	Mannose, 6-deoxy-2,3,4,5-tetrakis-O-(trimethylsilyl)-, L-	0.6951	21.7165	8612	l-Alanine, N-(3-fluorobenzoyl)-, isobutyl ester	0.6373	22.4797	63361	Anthraquinone, 1-(p-chlorophenyl)-	0.5776	23.1428	15366	17,21-Dimethylheptatriacontane	0.4883	22.4049	9346	8-Chloro-5-quinolinecarboxylic acid	0.7498	22.0858	32791	Thiophene, 3-methyl-5-octadecyl-2-pentadecyl-	0.591	22.3483	10901142	[6537496] chlorogenic acid 2 [27.18]	0.8769	22.7738	47096	Benzoic acid, 3,5-dimethyl-, (3,5-dimethylphenyl)methyl ester	0.4562	22.6049	26713	Furo[2,3-c]acridin-6(2H)-one, 1,11-dihydro-5-hydroxy-11-methyl-2-(1-methylethenyl)-, (-)-	0.5046	22.9427	68549
				22.6236	34488	Propionic acid 3,5-dichloro-2,6-dimethyl-4-pyridyl ester	0.5309	22.6363	26284	1-Benzoyl-5-butyl-2-t-butyl-3-methyl-imidazolidin-4-one	0.6195	22.9115	114835	CHLOROGENIC ACID	0.5267	21.7541	40300	Terephthalic acid, 2-methoxyethyl pentyl ester	0.4788	22.5673	21095	dl-2-Benzylaminooctanol	0.4035	23.1803	689389	SALICORTIN	0.759	22.4487	32095	2,5-Diphenyl-5,6-dihydro-[1,2,4]triazolo[5,1-b][1,3]thiazin-7-one	0.7309	22.1046	259565	Mannose, 2,3,4,5,6-pentakis-O-(trimethylsilyl)-, D-	0.5517	22.4547	25760	1-Benzoyl-2-t-butyl-3-methyl-5-phenethyl-imidazolidin-4-one	0.5964	22.7988	42723	Isoxazole, 5-(4-chlorophenyl)-3-phenyl-	0.5916	22.6111	16224	Oxalic acid, monoamide, N-(4-methylbenzyl)-, decyl ester	0.5275	23.0115	17365315
				22.6549	617242	Tricosanoic acid, 2-methoxy-, methyl ester	0.4929	22.6426	784869	6-Aminocaproic acid, N-isobutoxycarbonyl-, pentadecyl ester	0.5069	22.9427	6472	1-Phenyl-3,5,6-trimethyl-7-methoxy-6H-pyrazolo(3,4-b)(1,4)diazepine	0.7049	21.7791	13523	Thieno[2,3-b]pyridine, 5-ethyl-3-nitro-	0.8458	22.6048	66346	Silicic acid, diethyl bis(trimethylsilyl) ester	0.5179	23.2303	91230	Quinoline, 6-bromo-2-trifluoromethyl-4-methoxy-	0.6723	22.4737	116806	5-(4-Hydroxyphenyl)-3-methyl-5-phenylhydantoin tris(O-trimethylsilyl)glucuronide, methyl ester	0.5082	22.1421	145810	1,1,3,3,5,5-Hexamethyl-2-thia-1,3,5-trisilacyclohexane	0.622	22.4734	59900	Benzamide, 4-ethyl-N-(4-phenoxyphenyl)-	0.5092	22.8488	28976	trans-2,3-Dimethoxycinnamic acid, trimethylsilyl ester	0.5335	22.6174	42449	4-Imidazolidinone, 1-benzoyl-2-(1,1-dimethylethyl)-3,5-dimethyl-5-(1-methylethyl)-, (2R-cis)-	0.6122	23.1053	132064
				22.7738	40693	2-Amino-5-phenyl-1-[((E)-phenylmethylindene)amino]-1H-pyrrole-3,4-dicarbonitrile	0.4559	22.6989	4709	Propyl N-(heptafluorobutyryl)-ç-aminobutyrate	0.5377	23.0053	14512578	NEOCHLOROGENIC ACID	0.903	21.8479	11607	2-Methyl-2-decyl-5-bromo-1,3-benzodioxole	0.527	22.6549	452569	18,19-Secoyohimban-19-oic acid, 16-methyl-, methyl ester, (15à,20.xi.)-	0.4789	23.3054	14704	1-Phenyl-3,5,6-trimethyl-7-methoxy-6H-pyrazolo(3,4-b)(1,4)diazepine	0.4253	22.5237	31326	1-Tripropylsilyloxy-3-phenylpropane	0.5723	22.2046	53999	1,1,1,3,5,5,5-Heptamethyltrisiloxane	0.5211	22.5235	15987	1-Methyl-2-methylthio-5,5-diphenyl-4,5(1H)dihydro-1,3-diazole-4-one	0.4223	22.8864	663722	á-l-Galactopyranoside, methyl 6-deoxy-2,3,4-tris-O-(trimethylsilyl)-	0.7078	22.6549	300595	18,19-Secoyohimban-19-oic acid, 16-methyl-, methyl ester, (15à,20.xi.)-	0.4678	23.1867	1373158
				22.805	61584	1-Benzoyl-2-t-butyl-3-methyl-5-phenethyl-imidazolidin-4-one	0.6331	22.7427	8150	Pyrimido[4,5-b]cyclopentathiophen-4(3H)-one, 4,5,6,7-tetrahydro-2-methyl-3-phenyl-	0.6538	23.0804	12936	4H-1,3-Benzoxazin-4-one, 2-phenyl-	0.6384	21.898	775683	POPULIN	0.5583	22.7612	30938	2-Methylbenzyl p-toluate	0.5407	23.3492	15953	Imidazo[1,2-a]pyridine-2-methanamine, N-(4-fluorophenyl)-6-methyl-	0.883	22.6051	57774	Cyclopentanecarboxamide, N-benzyl-N-phenethyl-	0.6796	22.286	344629	L-(+)-Tartaric acid, bis(trimethylsilyl) ether, bis(trimethylsilyl) ester	0.614	22.6048	30621	Butylphosphonic acid, dodecyl 2-octyl ester	0.5531	22.9239	71957	CHLOROGENIC ACID	0.495	22.705	13907	2-(4-Fluoro-phenyl)-4-(3-methyl-benzylidene)-4H-oxazol-5-one	0.608	23.2367	166936
				22.8551	93500	Isothiocyanic acid, s-phenenyl ester	0.5591	22.7677	84076	6-Bromo-1,4,8,11-tetrathiacyclotetradecane	0.5059	23.0929	93956	[92817] melezitose [29.884]	0.5482	21.9855	2582751	[6537496] chlorogenic acid 2 [27.18]	0.6772	22.805	57709	Isoxazole, 3-(4-chlorophenyl)-5-phenyl-	0.6312	23.4117	15991	4H-1-Benzopyran-4-one, 6,7-dimethoxy-3-phenyl-	0.5685	22.6488	377913	Tricosanoic acid, 2-methoxy-, methyl ester	0.4759	22.3485	9105819	[6537496] chlorogenic acid 2 [27.18]	0.8939	22.6361	34421	Disilane, hexaphenyl-	0.6095	22.9677	51955	1,3,5-Triazine, 1,3,5-tricyclohexylhexahydro-	0.5828	22.7613	29061	4-Methyl-2-trimethylsilyloxy-acetophenone	0.4561	23.2868	9537
				22.8926	1239000	á-l-Galactopyranoside, methyl 6-deoxy-2,3,4-tris-O-(trimethylsilyl)-	0.7375	22.799	59323	Isoxazole, 5-(4-chlorophenyl)-3-phenyl-	0.5824	23.1429	17563	Cycloheptane, methoxy-	0.5518	22.0418	24071	2,5-Bis(1,1-dimethylbutyl)-4-methoxyphenol	0.7286	22.8488	102760	5,5-Dimethyl-2-(2,2,2-trifluoro-1-trifluoromethylethyl)-4,5-dihydrooxazole	0.5182	23.4493	14629294	SALICORTIN	0.8963	22.7177	11207	Cholestan-2-amine, N,N-dimethyl-, (2à)-	0.6323	22.4549	30606	Cyclopropanecarbonitrile, 2-[p-(dimethylamino)phenyl]-1-(p-nitrophenyl)-	0.5499	22.6486	1608358	18,19-Secoyohimban-19-oic acid, 16-methyl-, methyl ester, (15à,20.xi.)-	0.5141	23.0115	8884457	NEOCHLOROGENIC ACID	0.9	22.7863	63200	6-Bromo-1,4,8,11-tetrathiacyclotetradecane	0.49	23.3556	66508
				22.9426	143747	CHLOROGENIC ACID	0.5487	22.8615	85365	Cobalt, (2-methyl-ü-3-propenyl)-(pentamethylcyclopentadienyl)-	0.6049	23.1742	1425874	SALICORTIN	0.813	22.0606	210109	KAEMPFEROL	0.8081	22.8863	1165962	Mannose, 6-deoxy-2,3,4,5-tetrakis-O-(trimethylsilyl)-, L-	0.7312	23.6057	14125	8-Chloro-5-quinolinecarboxylic acid	0.6526	22.7677	57133	3-Cyclohexene-1-ethanol, à-ethenyl-à,3-dimethyl-6-(1-methylethylidene)-	0.5113	22.4799	51297	4-Tetradecyloxybenzenethiolic acid, S-(4-pentylphenyl)- ester	0.414	22.7049	14478	Methyl-2,7,9,9-tetrachlorofluorene-4-carboxylate	0.4318	23.0991	68824	[92817] melezitose [29.884]	0.5532	22.805	75165	CRYPTOCHLOROGENIC ACID	0.447	23.4056	9403
				23.0177	19216966	NEOCHLOROGENIC ACID	0.91	22.8803	1248953	Mannose, 6-deoxy-2,3,4,5-tetrakis-O-(trimethylsilyl)-, L-	0.7557	23.2242	139709	2,5-Diphenyl-5,6-dihydro-[1,2,4]triazolo[5,1-b][1,3]thiazin-7-one	0.6642	22.1044	438261	Mannose, 2,3,4,5,6-pentakis-O-(trimethylsilyl)-, D-	0.6729	22.9176	24933	Thieno[2,3-b]pyridine-2-carboxylic acid, 3-amino-4-methoxymethyl-6-methyl-, (4-fluorophenyl)amide	0.6125	23.687	14675	3,6-Epoxy-2H,8H-pyrimido[6,1-b][1,3]oxazocine-8,10(9H)-dione, 4-(acetyloxy)-3,4,5,6-tetrahydro-11-methyl-, [3R-(3à,4á,6à)]-	0.5845	22.799	61120	Isoxazole, 3-(4-chlorophenyl)-5-phenyl-	0.4975	22.5362	18257	4-Trimethylsilylmethylbenzamide	0.6945	22.7362	10250	Phthalic acid, 2-adamantyl ethyl ester	0.608	23.1241	13616	3-Methyl-6H-indolo[3,2,1-de][1,5]naphthyridin-2,6-dione	0.5188	22.8551	85475	Propionic acid 3,5-dichloro-2,6-dimethyl-4-pyridyl ester	0.6185	23.4556	24087082
				23.1053	148228	[92817] melezitose [29.884]	0.5344	22.9303	150884	[6537496] chlorogenic acid 1 [26.37]	0.5861	23.2743	8350	4,6-Bis(diethylamino)-1,3,5-triazine-2-carbonylhydrazide	0.5672	22.1419	287869	1,1,3,3,5,5-Hexamethyl-2-thia-1,3,5-trisilacyclohexane	0.6206	22.9239	112543	2,5-Diphenyl-5,6-dihydro-[1,2,4]triazolo[5,1-b][1,3]thiazin-7-one	0.6553	23.7495	55029	4-Imidazolidinone, 1-benzoyl-2-(1,1-dimethylethyl)-3,5-dimethyl-5-(1-methylethyl)-, (2R-cis)-	0.6452	22.849	106655	Propionic acid 3,5-dichloro-2,6-dimethyl-4-pyridyl ester	0.5394	22.605	162044	Decane, 2,4-dimethyl-	0.5506	22.7925	78493	3-Cyclohexene-1-ethanol, à-ethenyl-à,3-dimethyl-6-(1-methylethylidene)-	0.5046	23.1553	26834	17,21-Dimethylheptatriacontane	0.4711	22.8926	1158820	á-l-Galactopyranoside, methyl 6-deoxy-2,3,4-tris-O-(trimethylsilyl)-	0.7612	23.5933	12401
				23.1866	1958744	SALICORTIN	0.819	23.0054	19184407	NEOCHLOROGENIC ACID	0.91	23.3181	21398	trans-2,4-Dimethoxy-5-ethoxy-á-methylstyrene	0.4034	22.1982	111091	1-Hydroxyperethylhomohexasilsesquioxane	0.516	23.0114	18033765	NEOCHLOROGENIC ACID	0.909	23.762	6865	2H-1-Benzopyran, 8-methoxy-3-nitro-2-phenyl-	0.4733	22.8865	1276461	á-l-Galactopyranoside, methyl 6-deoxy-2,3,4-tris-O-(trimethylsilyl)-	0.7537	22.6425	45503	Allyltriphenylsilane	0.526	22.7987	36908	1H-Dicyclopent[e,g]isoindole-1,3(2H)-dione, 3a,3b,4,5,6,7,8,9,9a,9b-decahydro-2-phenyl-, (3aà,3bà,9aà,9bà)-	0.6958	23.1804	761979	SALICORTIN	0.786	22.9239	191501	[6537496] chlorogenic acid 1 [26.37]	0.5538	23.6933	64429
				23.2366	165842	Pyrimidin-2(1H)-thione, 5-[5-(4-morpholyl)-2-furfurylidene]-4,6(3H,5H)-dioxo-	0.6445	23.0304	42263	KAEMPFEROL	0.5836	23.3618	25258	Styrene, 2-nitro-3'-[4-methylphenyloxy]-	0.5651	22.2858	514618	L-(+)-Tartaric acid, bis(trimethylsilyl) ether, bis(trimethylsilyl) ester	0.6449	23.049	25160	Silane, [[(3à,5á,20R)-pregnane-3,20-diyl]bis(oxy)]bis[tripropyl-	0.9424	23.8496	14471	Isophthalic acid, 2-methoxyethyl pentyl ester	0.435	22.9366	157151	NEOCHLOROGENIC ACID	0.555	22.6488	881672	18,19-Secoyohimban-19-oic acid, 16-methyl-, methyl ester, (15à,20.xi.)-	0.4869	22.8488	73051	2-Chloro-4,6-dimethylquinoline	0.6585	23.2304	80664	Benzamide, N-(4-bromophenyl)-3-methoxy-	0.655	23.0177	26096091	NEOCHLOROGENIC ACID	0.918	23.7559	170546
				23.3055	12719	7,8:16,17-Dibenzo-1,5,10,14-tetrathiacyclooctadecane	0.4907	23.068	7369	9H-Carbazole-9-carboxaldehyde, 1-hydroxy-3-methyl-2-(3-methyl-2-butenyl)-	0.4911	23.4432	23488391	SALICORTIN	0.903	22.3483	11921977	[6537496] chlorogenic acid 2 [27.18]	0.8704	23.099	168954	Glucopyranoside, O-1,3,4,6-tetrakis-O-(trimethylsilyl)-á-D-fructofuranosyl-(2.fwdarw.1)-O-3,4,6-tris-O-(trimethylsilyl)-á-D-fructofuranosyl-(2.fwdarw.1)-3,4,6-tris-O-(trimethylsilyl)-á-D-fructofuranosyl, à-D-	0.554	23.9059	12553	Tetra-O-benzoyl-D-xylononitrile	0.4796	23.0054	19473907	NEOCHLOROGENIC ACID	0.91	22.7238	431059	Eicosane, 7-hexyl-	0.8297	22.8863	744434	à-l-Mannopyranoside, methyl 6-deoxy-2,3,4-tris-O-(trimethylsilyl)-	0.6819	23.3242	49640	1H-Pyrrole-1-carboxylic acid, 2-bromo-4-hexyl-, tert-butyl ester	0.4269	23.0427	32583	D-Arabino-Hexose, 2-deoxy-3,4,5-tris-O-(trimethylsilyl)-, 6-[bis(trimethylsilyl) phosphate]	0.9237	23.8622	8317
				23.3492	67983	1-Pentadecanamine, N,N-dimethyl-	0.5946	23.093	160929	Glucopyranoside, O-1,3,4,6-tetrakis-O-(trimethylsilyl)-á-D-fructofuranosyl-(2.fwdarw.1)-O-3,4,6-tris-O-(trimethylsilyl)-á-D-fructofuranosyl-(2.fwdarw.1)-3,4,6-tris-O-(trimethylsilyl)-á-D-fructofuranosyl, à-D-	0.549	23.5808	11035	Morpholine, 4-(1,5-dimethyl-4-nitropyrazol-3-yl)azo-	0.5763	22.4046	7706	p-(2-Amino-4-thiazolyl)phenol	0.7254	23.1553	20721	1,3,5,7,9,11-Hexaethyl-5,9-dioxytricyclo[5.5.1.1(3,11)]hexasiloxane	0.4648	23.9497	52467	1,1,3,3,5,5-Hexamethyl-2-thia-1,3,5-trisilacyclohexane	0.6831	23.0429	32894	[439762] sucrose-6-phosphate 1 [26.198]	0.9386	22.7676	43433	2-(4-Chloro-3-methylphenoxy)-2,3-dihydro-1,3-dimethyl-1H-1,3,2-benzodiazaphosphole 2-oxide	0.4495	22.9176	75896	Hippuric-benzaldehyde azalactone	0.6877	23.3493	136708	Rubicoumaric acid	0.4396	23.099	187612	Glucopyranoside, O-1,3,4,6-tetrakis-O-(trimethylsilyl)-á-D-fructofuranosyl-(2.fwdarw.1)-O-3,4,6-tris-O-(trimethylsilyl)-á-D-fructofuranosyl-(2.fwdarw.1)-3,4,6-tris-O-(trimethylsilyl)-á-D-fructofuranosyl, à-D-	0.552	23.9561	92132
				23.3743	7764	Cyclohexane, 1-bromo-2-methoxy-, trans-	0.6433	23.1493	23736	1-Butene, 4-methoxy	0.6648	23.6121	7867	Pyrrolo[1,2-a]-1,3,5-triazine-8-carbonitrile, 1,2,3,4-tetrahydro-2,4-dioxo-3,7-diphenyl-	0.5262	22.4547	95323	2,4,6-Trinitrophenol, methylsulfonate	0.5516	23.1866	1592642	SALICORTIN	0.818	24.0373	9614	2-Phenyl-1,2-bis(trimethylsilyloxy)propane	0.5131	23.0805	9881	Silane, (2-ethyl-3,3-dimethyl-4-methylene-1-cyclopenten-1-yl)trimethyl-	0.6151	22.8052	37230	Phenol, 4-(3,5-dichloro-2-pyridinyloxy)-	0.5146	22.9363	78383	1-Benzoyl-2-t-butyl-3-methyl-5-phenethyl-imidazolidin-4-one	0.611	23.4493	15115123	SALICORTIN	0.895	23.1553	17082	2,2-Dimethyl-propyl 2,2-dimethyl-propane-thiosulfinate	0.4661	24.0436	16529
				23.4618	31008659	SALICORTIN	0.91	23.1805	1708070	SALICORTIN	0.8103	23.6871	35591	4-Imidazolidinone, 1-benzoyl-2-(1,1-dimethylethyl)-3,5-dimethyl-5-(1-methylethyl)-, (2R-cis)-	0.5982	22.4797	51786	Benzoic acid, 2-[bis(phenylthio)methyl]-4,6-dimethoxy-, methyl ester	0.5898	23.2366	203086	2,5-Diphenyl-5,6-dihydro-[1,2,4]triazolo[5,1-b][1,3]thiazin-7-one	0.6559	24.0686	26218	17,21-Dimethylheptatriacontane	0.4337	23.093	123761	[92817] melezitose [29.884]	0.4935	22.8489	41447	Isothiocyanic acid, s-phenenyl ester	0.6359	23.0051	16189807	NEOCHLOROGENIC ACID	0.906	23.587	13745	1,3-Dipentyl-heptabarbital	0.4112	23.1866	2735261	SALICORTIN	0.832	24.0687	20139
				23.5932	10519	1-(2,3,5-Tri-O-acetylád-ribofuranosyl)indol	0.4759	23.2306	210260	2,5-Diphenyl-5,6-dihydro-[1,2,4]triazolo[5,1-b][1,3]thiazin-7-one	0.6609	23.7434	113404	Allyltriphenylsilane	0.5978	22.561	37502	2-Pyridinecarboxylic acid, 6-iodo-	0.4724	23.3054	13940	Benzoic acid, 4-[(trichloroacetyl)amino]-	0.5522	24.1874	9379	(4-Benzooxazol-2-ylpiperazin-1-yl)(5-methylthiophen-2-yl)methanone	0.457	23.143	12221	2,2-Dimethyl-propyl 2,2-dimethyl-propane-thiosulfinate	0.4451	22.8865	714008	l-Mannopyranose, 6-deoxy-1,2,3,4-tetrakis-O-(trimethylsilyl)-	0.7035	23.0364	23590	Silane, [[(3á,5à,20S)-pregnane-3,20-diyl]bis(oxy)]bis[tripropyl-	0.929	23.6245	19089	Dichloroacetic acid, 1-cyclopentylethyl ester	0.5568	23.2367	156676	Pyrimidine, 4,5,6-triphenyl-	0.6069	24.125	9693
				23.6933	93749	Silane, dimethyl(2-methylbutoxy)octyloxy-	0.493	23.2619	13847	2-Oxo-4-phenyl-6-(4-chlorophenyl)-1,2-dihydropyrimidine	0.7181	23.7684	13298	Glycine, N-[4-[(trimethylsilyl)oxy]benzoyl]-, methyl ester	0.5365	22.6048	60227	1-Benzoyl-2-t-butyl-3-methyl-5-phenethyl-imidazolidin-4-one	0.646	23.3305	17533	2-Phenyl-3-methyl-pyrrolo(2,3-b)pyrazine	0.5856	24.2187	10167	2-(4-Methoxy-phenoxy)-6-methyl-4-phenyl-quinazoline	0.57	23.1805	1546810	SALICORTIN	0.816	22.9428	86792	CHLOROGENIC ACID	0.5369	23.0865	11626	Tetramethyl diphosphane-oxide-sulfide	0.5916	23.6871	29703	Pyrazolo[1,5-a]pyridine, 3-methyl-2-phenyl-	0.4861	23.2742	7155	4,4,6-Trimethyl-2-(4-morpholino)-7-oxabicyclo[4.1.0]hept-2-ene	0.614	24.1938	23681
				23.7558	291918	Uridine, 2',3',5'-tris-O-(trimethylsilyl)-	0.5221	23.3244	25052	8-Chloro-5-quinolinecarboxylic acid	0.5053	23.8185	29345	Dibromochloronitromethane	0.563	22.6298	34757	Chromium, (ü-5-cyclopentadienyl)-(ü-6-1-methylnaphthalene)	0.6876	23.368	52110	Urea, N-(4-methoxyphenyl)-N'-[4-(4-morpholinylmethyl)phenyl]-	0.5797	24.2875	16062	4-Pyridinol, 3,5-dichloro-2,6-diethyl-	0.6673	23.1993	9686	Valylvaline, N,N'-dimethyl-n-butoxycarbonyl-, isohexyl ester	0.6341	22.949	53626	1-Azabicyclo[3.1.0]hexane	0.5919	23.0927	142586	Glucopyranoside, O-1,3,4,6-tetrakis-O-(trimethylsilyl)-á-D-fructofuranosyl-(2.fwdarw.1)-O-3,4,6-tris-O-(trimethylsilyl)-á-D-fructofuranosyl-(2.fwdarw.1)-3,4,6-tris-O-(trimethylsilyl)-á-D-fructofuranosyl, à-D-	0.54	23.7496	55980	Disilane, hexaphenyl-	0.5727	23.3555	73453	Spiro[azetidine-2,9'-fluoren]-4-one, 3-ethyl-1,3-diphenyl-	0.6406	24.225	8176
				23.8184	5410	d-Proline, N-ethoxycarbonyl-, isohexyl ester	0.6224	23.3494	61054	1-Pentadecanamine, N,N-dimethyl-	0.6219	23.9436	81348	1,1,3,3,5,5-Hexamethyl-2-thia-1,3,5-trisilacyclohexane	0.6434	22.6548	623369	18,19-Secoyohimban-19-oic acid, 16-methyl-, methyl ester, (15à,20.xi.)-	0.4959	23.4556	26491338	SALICORTIN	0.905	24.3125	7281	4-Methylmandelic acid, di-TMS	0.4149	23.2306	191426	Thiophene-3-carbonitrile, 5-acetyl-4-(4-chlorophenyl)-2-methylthio-	0.6173	23.0116	9803495	NEOCHLOROGENIC ACID	0.9	23.1428	25931	17,21-Dimethylheptatriacontane	0.4139	23.8122	11039	1,2,4-Benzenetricarboxylic acid, cyclic 1,2-anhydride, butyl ester	0.5399	23.4619	39961110	SALICORTIN	0.9123	24.2751	15834
				23.906	16352	2-(3,4-Dimethoxy-phenyl)-2,3-dihydro-1-thia-4a,9-diaza-fluoren-4-one	0.6119	23.4495	28188761	SALICORTIN	0.9103	24.0061	16510	1,1,1,3,5,5,5-Heptamethyltrisiloxane	0.6695	22.7237	8243	l-Serine, N,o-bis(m-toluoyl)-, methyl ester	0.6179	23.5994	14188	6-Benzoylphenanthridine	0.5663	24.3563	14465	2',6'-Dihydroxyacetophenone, bis(trimethylsilyl) ether	0.6337	23.2869	19671	Phosphoric acid, diethyl 1-methylenepropyl ester	0.6994	23.0992	109634	Glucopyranoside, O-1,3,4,6-tetrakis-O-(trimethylsilyl)-á-D-fructofuranosyl-(2.fwdarw.1)-O-3,4,6-tris-O-(trimethylsilyl)-á-D-fructofuranosyl-(2.fwdarw.1)-3,4,6-tris-O-(trimethylsilyl)-á-D-fructofuranosyl, à-D-	0.5071	23.1803	1243692	SALICORTIN	0.821	23.8434	12540	1,3-Dioxolane, 2-heptyl-4-chloromethyl-	0.684	23.5932	14027	Tetrahydropyran Z-10-dodecenoate	0.5628	24.3126	17210
				23.956	145152	1H-Pyrrole-1-carboxylic acid, 2,5-diphenyl-, tert-butyl ester	0.6347	23.5809	17373	Coumaran-6,7-diol-3-one, 2-benzylidene-	0.5833	24.075	44292	2,4-Cyclohexadien-1-one, 3,5-bis(1,1-dimethylethyl)-4-hydroxy-	0.5145	22.7925	88146	CRYPTOCHLOROGENIC ACID	0.569	23.6995	48529	1-[p-Nitrophenyl]-3-[2-pyrimidyl]urea	0.6649	24.4376	68683	4-Nonene, 2-methyl-, (Z)-	0.4709	23.3307	22137	Benzoic acid, 2-[(trimethylsilyl)oxy]-, trimethylsilyl ester	0.4516	23.1554	20258	1-Butene, 4-methoxy	0.6834	23.2053	36489	1,1,1,3,5,5,7,7,7-Nonamethyl-3-(trimethylsiloxy)tetrasiloxane	0.4861	23.881	252201	Eicosane	0.7521	23.6307	17818	2H-1,4-Benzoxazin-3(4H)-one, 4-hydroxy-2,6-dimethyl-	0.6444	24.3814	12199
				24.1812	25620	Methanone, (4-bromo-3,5-dimethyl-1-pyrazolyl)[5-(3-trifluoromethyl-1-methyl-5-pyrazolyl)-2-thienyl]-	0.6071	23.6434	7561	Imidazol-5(4H)-one, 4-(4-fluorobenzylidene)-1-(4-methylphenyl)-2-phenyl-	0.5062	24.1813	42644	Isophthalic acid, 2-cyclohexylethyl propyl ester	0.5326	22.8488	108586	Propionic acid 3,5-dichloro-2,6-dimethyl-4-pyridyl ester	0.5756	23.712	7290	n-Propyl 9-tetradecenoate	0.7707	24.4439	42962	9H-Carbazole-1-carboxylic acid, 4-(1H-indol-3-yl)-, methyl ester	0.5108	23.3494	40217	Spiro[azetidine-2,9'-fluoren]-4-one, 3-ethyl-1,3-diphenyl-	0.6005	23.1867	950051	SALICORTIN	0.772	23.2303	124716	Pyrazole-5-carbohydrazide, 4-bromo-N2-(2,3-dihydro-2-oxo-3-indolylideno)-	0.6433	23.9498	90779	1H-Pyrrole, 2,4-diphenyl-	0.5775	23.7058	81888	Silane, dimethyl(2-methylbutoxy)octyloxy-	0.5456	24.444	215430
				24.3	40662	Isophthalic acid, 2-fluorophenyl pentyl ester	0.7218	23.6872	67920	24-Norcholan-16-one, 22-methyl-, (5à)-	0.6179	24.2501	14396	4-Hydroxyphenylethanol, di-TMS	0.4978	22.855	32762	Propanedioic acid, (trimethylsilyl)-, bis(trimethylsilyl) ester	0.4572	23.7558	279317	24-Norcholan-16-one, 22-methyl-, (5à)-	0.5184	24.5189	14415	Imidazo[3,4-c]pyridin-6(3H)-on-1-propanoic acid, 4,5,6,7-tetrahydro-5-benzyl-, ethyl ester	0.5619	23.4495	27610412	SALICORTIN	0.907	23.2368	126613	4-Methoxybenzenamide, N-(4-bromophenyl)-	0.6339	23.3054	19489	1,3,5-Triethyl-1-(ethylbutoxysiloxy)cyclotrisiloxane	0.6018	23.981	17990	N-Hydroxy-12-azadispiro(4,1,4,2)tridec-8-ene-6,13-dione	0.488	23.7121	8396	1-Butanamine, N,N-dimethyl-4-(methylseleno)-	0.4867	24.6191	149005
				24.3876	15783	4-Isopropyl-5,10-dimethyl-decalin-1,3-dione	0.578	23.706	11508	2,3-Dicyano-5,6-diphenylpyrazine	0.6153	24.3001	21343	6-(4-Fluorophenyl)-3a-hydroxy-1,3-dimethyl-4-piperidone	0.4775	22.8863	1206080	l-Mannopyranose, 6-deoxy-1,2,3,4-tetrakis-O-(trimethylsilyl)-	0.7252	23.8184	6528	1-Bromo-7-(tetrahydro-2-pyranyloxy)heptane	0.6697	24.5815	6637	Adenosine, N-methyl-	0.485	23.6247	8571	1-Phenyl-3,5,6-trimethyl-7-methoxy-6H-pyrazolo(3,4-b)(1,4)diazepine	0.4749	23.2868	13990	4-Methylbenzylidene-4-methylaniline	0.625	23.3492	36146	1-Pentadecanamine, N,N-dimethyl-	0.66	24.0186	164958	Dodecane, 2-methyl-	0.7205	23.7621	116486	Chromium, (ü-5-cyclopentadienyl)-(ü-6-1-methylnaphthalene)	0.6602	24.8193	9164
				24.4439	262702	6-Aminocaproic acid, n-butoxycarbonyl-, pentadecyl ester	0.476	23.7435	176059	Silane, dimethyl(2-methylbutoxy)octyloxy-	0.5172	24.3314	10968	Pyrimido[4,5-b]cyclopentathiophen-4(3H)-one, 4,5,6,7-tetrahydro-2-methyl-3-phenyl-	0.8862	22.9238	113885	[6537496] chlorogenic acid 1 [26.37]	0.5507	23.8371	6353	d-Proline, N-methoxycarbonyl-, dodecyl ester	0.643	24.6065	98451	[92817] melezitose [29.884]	0.6158	23.6872	90471	Silane, dimethyl(2-methylbutoxy)octyloxy-	0.5064	23.3306	77418	6H-Benzofuro[3,2-c][1]benzopyran, 3,9-dimethoxy-	0.4474	23.3867	13503	1,3-Dioxane, 5-methyl-5-nitro-2-(3-nitrophenyl)-	0.575	24.0749	10566	1-Phenyl-3,5,6-trimethyl-7-methoxy-6H-pyrazolo(3,4-b)(1,4)diazepine	0.4395	23.8121	20197	1-Methyl-3-phenyl-2,4,5-trioxoimidazolidine	0.7771	24.8819	582000
				24.519	14879	Phthalic acid, 2-ethoxyethyl propyl ester	0.5159	23.8811	10234	Benzamide, N-(2-iodo-4-methylphenyl)-2-fluoro-	0.6324	24.4315	367785	6-Aminocaproic acid, N-allyloxycarbonyl-, pentadecyl ester	0.5113	22.9426	89295	Butylphosphonic acid, dodecyl 2-octyl ester	0.6229	23.8747	18710	Decahydro-8a-ethyl-1,1,4a,6-tetramethylnaphthalene	0.4363	24.6378	5726	1'H-Cholest-2-eno[3,2-b]indole, 5'-methoxy-, (5à)-	0.4066	23.7498	262148	Silane, dimethyloctyloxypentyloxy-	0.4574	23.3369	119680	á-Sitosterol trimethylsilyl ether	0.448	23.4493	22619267	SALICORTIN	0.901	24.1812	29029	Butanimidamide, N-(1-chloro-2-methyl-1-butenyl)-2-methyl-	0.4715	23.956	122538	1H-Pyrrole-1-carboxylic acid, 2,5-diphenyl-, tert-butyl ester	0.6085	24.9632	516619
				24.6191	293440	[7427] D-(+) trehalose [24.752]	0.6494	23.9187	7740	1-Heptadecanamine, N,N-dimethyl-	0.6885	24.5191	6107	1H-Pyrrole, 1,1',1''-borylidynetris-	0.7246	23.0114	18242767	NEOCHLOROGENIC ACID	0.913	23.9247	8709	2-(Acetylamino)-4,5,6,7-tetrahydro-1-benzothiophene-3-carboxylic acid	0.6046	24.6816	7590	Pyrimido[4,5-b]cyclopentathiophen-4(3H)-one, 4,5,6,7-tetrahydro-2-methyl-3-phenyl-	0.8783	23.7811	12300	Alanylalanine, N,N'-dimethyl-N-ethoxycarbonyl-, nonyl ester	0.4704	23.3681	23810	2-(4-Methoxy-phenoxy)-6-methyl-4-phenyl-quinazoline	0.4363	23.6119	5250	cis-2-Butenoic acid, 4-bromo-3-methoxy-, methyl ester	0.6864	24.25	12657	Cyclododecaneacetaldehyde	0.4231	24.0436	9344	4-Benzyloxy-2-butenal 2,4-dinitrophenylhydrazone	0.4321	25.0507	8319
				24.788	12629	Aniline, N-[2-(trimethylsiloxy)ethyl]-	0.4372	23.95	122448	1H-Pyrrole, 2,4-diphenyl-	0.597	24.6067	401016	MALTOSE(2)	0.6778	23.0427	82534	Silane, [[(3à,5á,20R)-pregnane-3,20-diyl]bis(oxy)]bis[tripropyl-	0.8521	23.956	75580	Isophthalic acid, 2-fluorophenyl pentyl ester	0.6996	24.8067	8182	1,1,1,3,5,5,5-Heptamethyltrisiloxane	0.8184	23.8436	19195	1,3-Dioxolane, 2-heptyl-4-chloromethyl-	0.6548	23.4557	17827425	SALICORTIN	0.9	23.662	7038	4,8-Dioxo-4,8-dihydrofurazano[4,5-f]benzofurazan	0.4289	24.4439	136083	Timolol methylboronate	0.4696	24.1937	44430	4-Imidazolidinone, 1-benzoyl-2-(1,1-dimethylethyl)-3,5-dimethyl-5-(1-methylethyl)-, (2R-cis)-	0.6099	25.082	12488
				24.8755	76958	Thiophene, 2-ethynyl-5-[(trimethylsilyl)ethynyl]-	0.7683	24.0188	16031	8-Chloro-5-quinolinecarboxylic acid	0.7628	24.6442	5810	2-Pyrrolecarboxylic acid, 3,5-dimethyl-4-[1-(2-ethylphenylhydrazono)ethyl-, ethyl ester	0.4625	23.099	218591	SALICORTIN	0.5516	24.1499	10461	Thiazole, 2-(phenylthio)-	0.7404	24.8755	216844	[439242] Raffinose [29.282]	0.6711	23.9062	8951	Acetamide, N-benzyl-2-(1,3-dimethyl-2,6-dioxo-1,2,3,6-tetrahydropurin-7-yl)-N-methyl-	0.5407	23.5933	10742	5-Isobenzofurancarboxylic acid, 1,3-dihydro-1,3-dioxo-, dodecyl ester	0.6734	23.7433	105316	Allyltriphenylsilane	0.6008	24.6066	17839	Acetic acid, (2,5-dichloro-4-methoxyphenoxy)-, methyl ester	0.5634	24.2938	11133	Aniline, N-[2-(trimethylsiloxy)ethyl]-	0.5478	25.3573	34685
				24.8818	97127	SUCROSE	0.5525	24.0625	40788	à-D-Glucopyranoside, 1,3,4,6-tetrakis-O-(trimethylsilyl)-á-D-fructofuranosyl 2,3,4,6-tetrakis-O-(trimethylsilyl)-	0.4709	24.7005	14188	1(3H)-Isobenzofuranone, 6,7-dimethoxy-3-[2-(2-methoxyphenyl)-2-oxoethyl]-	0.5427	23.1865	1421694	SALICORTIN	0.801	24.1874	41448	1-(Trimethylsilylmethyl)dimethylsilyloxyoctane	0.5916	24.8817	12342	1,1,1,3,5,5,5-Heptamethyltrisiloxane	0.6157	23.95	96854	1H-Pyrrole-1-carboxylic acid, 2,5-diphenyl-, tert-butyl ester	0.6108	23.6997	18743	Silane, (iodomethyloxy)dimethyl(trimethylsilyloxy)-	0.8094	23.7745	10686	Urea, N-(4,5-dihydro-5-methyl-2-thiazolyl)-N-(3-fluorophenyl)-N'-methyl-	0.6177	24.6128	97372	SALICIN	0.5987	24.3251	37538	Isophthalic acid, 2-fluorophenyl pentyl ester	0.6437	25.4448	22549
				24.9631	102629	SUC-5a	0.6796	24.1376	16714	2-Oxo-4-phenyl-6-(4-chlorophenyl)-1,2-dihydropyrimidine	0.6478	24.7255	6291	Di(3,4,methylenedioxy)benzylamine acetate	0.6634	23.2366	406085	4-Azaphenanthrene, 1,2-dimethyl-4-phenylethynyl-	0.5873	24.2375	19693	Acetophenone, 4'-(trimethylsiloxy)-	0.6035	24.938	27156	á-D-Glucopyranoside, 6-deoxy-2,3,4-tris-O-(trimethylsilyl)-à-L-mannopyranosyl 2,3,4,6-tetrakis-O-(trimethylsilyl)-	0.4713	24.0563	15429	1-Propanone, 1-[5-methyl-3-(5-nitro-2-furanyl)-1H-1,2,4-triazol-1-yl]-	0.549	23.756	102146	Allyltriphenylsilane	0.5954	23.9497	91775	Isophthalic acid, 2-fluorophenyl pentyl ester	0.6547	24.6504	12066	2-Oxabicyclo[4.4.0]dec-9-en-8-one, 1,3,7,7-tetramethyl-, (-)-(1R,3S,6R)-	0.5955	24.3564	8934	1-Phenyl-3,5,6-trimethyl-7-methoxy-6H-pyrazolo(3,4-b)(1,4)diazepine	0.6693	25.5699	7534
				25.1445	7581	2-Oxo-4-phenyl-6-(4-chlorophenyl)-1,2-dihydropyrimidine	0.8162	24.1814	24709	Silane, dimethyl(3,7-dimethyloct-3-yloxy)propoxy-	0.7014	24.7818	9623	2-Pyridinecarboxaldehyde, (2-pyridinylmethylene)hydrazone	0.5735	23.3492	72758	1,3-Dioxolane, 2-methyl-2-tridecyl-	0.6106	24.2875	31495	Silane, dimethyl(2-methoxyethoxy)isohexyloxy-	0.6624	25.0068	6154	2-Chloro-5-iodo-benzoic acid pyridin-3-ylmethylene-hydrazide	0.453	24.1439	10382	D-Arabino-Hexitol, 2-deoxy-, pentakis(trifluoroacetate)	0.5266	23.8435	15859	Pyrazolo[1,5-a]pyridine, 3-methyl-2-phenyl-	0.6572	23.981	14287	3(2H)-Benzofuranone, 6-methoxy-2-[(3-methoxyphenyl)methylene]-, (E)-	0.5603	24.7442	7004	2,2-Dimethyl-7a-methoxy-2,4,7,7a-tetrahydrobenzofuran-4,7-dione	0.667	24.3814	17814	Aniline, N-[2-(trimethylsiloxy)ethyl]-	0.5886	25.6075	6707
				25.182	11472	3-Methoxy-2,4,5-trifluorobenzoic acid, heptadecyl ester	0.5742	24.2064	13190	Carbonic acid, monoamide, N-(3,4-dimethoxyphenethyl)-, 2-methylpropyl ester	0.6564	24.8569	155256	D-(+)-RAFFINOSE	0.631	23.4555	24820423	SALICORTIN	0.91	24.3813	18599	Oxalic acid, monoamide, N-(3,4-dimethylphenyl)-, dodecyl ester	0.4997	25.0944	7119	1,3-Dioxolane-4-methanol, 2-pentadecyl-, acetate, trans-	0.7441	24.1877	34407	Allyltriphenylsilane	0.6087	23.8873	292994	Sulfurous acid, 2-propyl tetradecyl ester	0.7991	24.0373	13838	4,6-Methano-4H-indeno[1,2-b]oxirene, 1a,1b,2,3,6a,7-hexachloro-1a,1b,5,5a,6,6a-hexahydro-	0.4057	24.788	30098	Conessine	0.4611	24.4314	20078	2-(O-Trimethylsilyloxyphenyl)-1-trimethylsilyloxyethane	0.5966	25.6825	12923
				25.3259	14338	Decahydro-8a-ethyl-1,1,4a,6-tetramethylnaphthalene	0.6157	24.2502	8714	1,8,10-Trimethylpyrazino[1,2-a]indole	0.5499	24.9257	9552	Alanine, N-(4-methylphenyl)-, methyl ester	0.5734	23.5931	47181	p-Octadecyloxyaniline	0.6562	24.4126	16099	4H-1-Benzopyran-4-one, 6,7-dimethoxy-3-phenyl-	0.515	25.1507	7309	Glycine, N-[(phenylmethoxy)carbonyl]-, hydrazide	0.7156	24.2252	14051	Propionic acid, 3-(benzo[1,3]dioxol-5-yl)-3-(4-methylbenzoylamino)-	0.54	23.9561	70009	11H-Pyrido[3',2'-4,5]pyrrolo[3,2-c]quinoline	0.6099	24.1374	9266	Ethyl 4-([(E)-(2-nitrophenyl)methylidene]amino)benzoate #	0.4785	24.8443	6222	l-Alanine, N-(3-fluorobenzoyl)-, isobutyl ester	0.6593	24.4439	120820	9H-Carbazole-1-carboxylic acid, 4-(1H-indol-3-yl)-, methyl ester	0.5351	25.8327	104642
				25.3572	40631	1H-Pyrrole, 2,4-diphenyl-	0.634	24.3065	43555	Terephthalic acid, 2-isopropylphenyl pentyl ester	0.6826	24.9444	69232	SUC-5a	0.5959	23.6995	32136	1,2,3,4,5,6-Hexa-O-benzoyl-L-xylo-hex-1-enitol	0.4083	24.4376	180870	9H-Carbazole-1-carboxylic acid, 4-(1H-indol-3-yl)-, methyl ester	0.5989	25.1945	9898	2-Phenyl-1,2-bis(trimethylsilyloxy)propane	0.6712	24.3002	24364	Phthalic acid, 2-acethylphenyl pentyl ester	0.6208	24.0124	171798	Sulfurous acid, 2-ethylhexyl heptadecyl ester	0.6506	24.1811	27282	Thieno[3,2-b]thiophene-2-carboxamide, N-phenyl-	0.561	24.8756	165863	[439242] Raffinose [29.282]	0.754	24.4752	14980	Tetra-O-benzoyl-D-xylononitrile	0.4659	26.1517	96968
				25.4698	10160	Decahydro-8a-ethyl-1,1,4a,6-tetramethylnaphthalene	0.6357	24.3691	21742	1-Pentene, 4,4-dimethyl-1,3-diphenyl-1-(trimethylsilyloxy)-	0.5387	25.0195	17398	Benzoic acid, 4-[(trichloroacetyl)amino]-	0.5918	23.7558	120029	Chromium, (ü-5-cyclopentadienyl)-(ü-6-1-methylnaphthalene)	0.6182	24.5064	7805	2-Azaspiro[4.5]deca-1,6,9-trien-8-one, 3,3-dimethyl-1-(3,4,5-trimethoxyphenyl)-	0.7267	25.3634	21104	1-Benzylphthalazine	0.605	24.3253	6970	Ethyl 4-([(E)-(2-nitrophenyl)methylidene]amino)benzoate #	0.6335	24.1563	17802	Tricyclo[4.4.0.0(2,7)]decan-3-one, 1-methoxy-2,6-dimethyl-	0.6128	24.2437	10118	Butylphosphonic acid, dineopentyl ester	0.6194	24.9569	34705	á-D-Glucopyranoside, 6-deoxy-2,3,4-tris-O-(trimethylsilyl)-à-L-mannopyranosyl 2,3,4,6-tetrakis-O-(trimethylsilyl)-	0.43	24.519	9880	Chromium, pentacarbonyl(hexamethylphosphorous triamide-P)-, (OC-6-22)-	0.4976	26.1642	11847
				25.6449	6097	Chirald	0.6806	24.4379	383228	6-Aminocaproic acid, n-butoxycarbonyl-, pentadecyl ester	0.4981	25.1634	7217	1,3-Dithiane, 2-(5-bromopentyl)-2-(phenylmethyl)-	0.6452	23.8496	28567	2-Thiabicyclo[3.2.0]hepta-3,6-diene-4,6,7-tricarboxylic acid, 3-amino-, 4-ethyl 6,7-dimethyl ester	0.4175	24.6128	300306	[92817] melezitose [29.884]	0.6708	25.4635	7086	1,1,1,3,5,7,7,7-Octamethyl-3,5-bis(trimethylsiloxy)tetrasiloxane	0.5916	24.3753	11953	l-Alanine, N-(4-ethylbenzoyl)-, decyl ester	0.7259	24.1938	23071	Allyltriphenylsilane	0.6692	24.3375	11960	8-Chloro-5-quinolinecarboxylic acid	0.7359	25.157	10617	Benzoic acid, (2,2-dimethyl-1,3-dioxolan-4-yl) methyl ester	0.593	24.6191	519062	[7427] D-(+) trehalose [24.752]	0.6909	26.2768	10162
				25.6825	27419	4H-Pyrido[1,2-a]pyrimidine-3-carboxamide, 1,6,7,8,9,9a-hexahydro-6-methyl-4-oxo-	0.509	24.4691	7571	Succinic acid, bis(2,2,3,3,4,4,5,5,6,6,7,7-dodecafluoroheptyl)ester	0.4712	25.326	10935	Aniline, N-[2-(trimethylsiloxy)ethyl]-	0.5839	23.8934	13897	2,5-Dimethoxy-4-propoxy-á-methyl-á-nitrostyrene	0.5723	24.7754	7308	Clofexamide	0.4086	25.5073	8414	l-Leucine, N-(3-fluorobenzoyl)-, isohexyl ester	0.657	24.4316	138948	4-Ethyl-2-octanol	0.5543	24.3127	17129	Nonafluoro-1-bromobutane	0.7421	24.4063	8136	Conessine	0.4031	25.1946	127730	Di-n-decylsulfone	0.5978	24.763	10923	1-Phenyl-3,5,6-trimethyl-7-methoxy-6H-pyrazolo(3,4-b)(1,4)diazepine	0.5748
				25.8076	14966	2-Oxo-4-phenyl-6-(4-chlorophenyl)-1,2-dihydropyrimidine	0.6687	24.5692	12088	p-(2-Amino-4-thiazolyl)phenol	0.6509	25.3573	33225	Thiourea, 1-benzoyl-3-(3-methyl-5-isoxazolyl)-	0.4589	23.9559	177765	1H-Pyrrole-1-carboxylic acid, 2,5-diphenyl-, tert-butyl ester	0.6589	24.8192	12276	2,2-Dimethoxy-1-oxa-2-sila-1,2-dihydronaphthalene	0.6652	25.745	6996	1-Butanol, 4-(benzyloxy)-3-[(benzyloxy)methyl]-	0.7127	24.4441	12232	(11á,16á)-11,21-Dihydroxy-2'-methyl-5'H-pregna-1,4-dieno[17,16-d]oxazolo-3,20-dione	0.487	24.444	453567	1-Chloromethyl-1-hexadecyloxy-1-silacyclohexane	0.4939	24.4376	886802	Tricosanoic acid, 2-methoxy-, methyl ester	0.5217	25.5699	6975	2-Methyl-3-buten-2-ol, heptafluorobutyrate	0.5846	24.8818	668198	D-(+)-RAFFINOSE	0.84
				25.8389	211562	Carbonic acid, monoamide, N-benzyl-N-phenethyl-, allyl ester	0.5217	24.6068	361685	[7427] D-(+) trehalose [24.752]	0.6948	25.5575	7379	Phthalic acid, 2-adamantyl ethyl ester	0.5575	23.981	9442	1,6-Diphosphecane, 1,6-bis(phenylmethyl)-	0.6896	24.8755	328778	[439242] Raffinose [29.282]	0.8006	25.8138	66214	[(6-Chloro-2,3,4,9-tetrahydro-1H-carbazole-1-carbonyl)-amino]-acetic acid ethyl ester	0.4585	24.5004	7905	1H-Pyrazole-1-acetamide, 4-iodo-N-(phenylmethyl)-	0.6355	24.4566	37485	2,2-Dimethyl-cyclohex-3-en-1-ol	0.4383	24.5565	16058	Methyl 2-benzamido-3-[methylthio]butyrate	0.5877	25.6074	52384	Sulfurous acid, 2-ethylhexyl hexyl ester	0.789	24.9631	325160	à-D-Glucopyranoside, 1,3,4,6-tetrakis-O-(trimethylsilyl)-á-D-fructofuranosyl 2,3,4,6-tetrakis-O-(trimethylsilyl)-	0.7317
				25.989	10419	Cyclobutane, 2-chloro-1,1,2-trifluoro-3-(1,1,2,2-tetrafluorobutyl)-, trans-	0.6164	24.6568	8603	9H-Carbazole, 9-(1-methylethyl)-	0.5604	25.645	13797	Cyclohexane, 2-(dimethylhydrazono)-3-[4-hexenyl]-1-aci-nitro-, (E,E)-	0.4845	24.1874	40575	Methanone, (4-bromo-3,5-dimethyl-1-pyrazolyl)[5-(3-trifluoromethyl-1-methyl-5-pyrazolyl)-2-thienyl]-	0.608	24.9568	81639	[92817] melezitose [29.884]	0.6	25.8701	7166	Phosphoramidothioic difluoride, [difluoro[[(trimethylsilyl)imidocarbonyl]amino]phosphoranylidene]-	0.6235	24.5567	10282	d-Proline, N-methoxycarbonyl-, dodecyl ester	0.6383	24.5566	6466	Tribromoacetic acid, methyl ester	0.5305	24.6065	265694	SALICYLIC gluc_WG	0.6065	25.6512	11568	Bis-(4-bromo-phenyl)-amine	0.5039	25.1258	15858	Nordesipramine acetate	0.4759
				26.1266	14035	Eicosanoic acid, phenylmethyl ester	0.4498	24.7131	10475	Methyl 2-benzamido-3-[methylthio]butyrate	0.7273	25.6763	11698	Terephthalic acid, monoamide, N-(2-methoxyphenyl)-, pentyl ester	0.5058	24.1999	11123	1,1,1,3,5,7,9,11,11,11-Decamethyl-5-(trimethylsiloxy)hexasiloxane	0.4896	25.0131	9453	1,3-Dioxolane-4-methanol, 2-pentadecyl-, acetate, trans-	0.5609	26.1391	68997	Isophthalic acid, 2-formylphenyl pentyl ester	0.696	24.6068	349873	[7427] D-(+) trehalose [24.752]	0.6608	24.6192	204725	SALICIN	0.5991	24.6941	14497	Eicosanoic acid, phenylmethyl ester	0.7016	25.8514	68797	Hexamethylcyclotrisilazane	0.6487	25.3259	16904	3(2H)-Benzofuranone, 6-methoxy-2-[(3-methoxyphenyl)methylene]-, (E)-	0.5697
				26.1516	207086	1H-Pyrrole-1-carboxylic acid, 2,5-diphenyl-, tert-butyl ester	0.6325	24.7757	13914	Tetradecanoic acid, tripropylsilyl ester	0.5596	25.7576	8632	1-Propanone, 1,3-diphenyl-3-(trimethylsilyl)-	0.673	24.3	47901	Isophthalic acid, 2-formylphenyl pentyl ester	0.785	25.0382	7175	Ethyl (1-adamantylamino)carbothioylcarbamate	0.6127	26.3205	7402	3(2H)-Benzofuranone, 6-methoxy-2-[(3-methoxyphenyl)methylene]-, (E)-	0.6448	24.6756	14077	8-Chloro-5-quinolinecarboxylic acid	0.7014	24.638	10751	Thiophen-2-methylamine, N-(2-fluorophenyl)-	0.5214	24.7754	6219	l-Alanine, N-(3-fluorobenzoyl)-, pentyl ester	0.7022	25.9452	8989	Benzoic acid, 2,4-bis[(trimethylsilyl)oxy]-, trimethylsilyl ester	0.504	25.3572	46811	1-Chloromethyl-1-(2-phenylethoxy)-1-silacyclohexane	0.7941
								24.8632	105072	Carbostyril, 3-ethyl-4-hydroxy-7-methoxy-	0.5637	25.7952	11887	3(2H)-Benzofuranone, 6-methoxy-2-[(3-methoxyphenyl)methylene]-, (E)-	0.6396	24.3438	8051	5-Nitro-2-thienylmethylenecyclohexanecarboxylic hydrazide	0.6739	25.0757	6584	2,6-Bis((chlorothio)carbonyl)-pyridine	0.6122	26.4268	10759	1-Triethylsilyloxyheptadecane	0.424	24.7819	10488	Methyl 2-benzamido-3-[methylthio]butyrate	0.6961	24.8694	49951	1,3-Benzenediol, o-(2-furoyl)-	0.5928	24.8692	727852	[439242] Raffinose [29.282]	0.8636	26.0766	8604	Acetic acid, 2-[4-(4-chlorophenyl)-2-thiazolyl]-, ethyl ester	0.5803	25.401	30365	Propanoic acid, 2-(benzoylthio)-, ethyl ester	0.534
								24.8695	217520	à-D-Glucopyranoside, 1,3,4,6-tetrakis-O-(trimethylsilyl)-á-D-fructofuranosyl 2,3,4,6-tetrakis-O-(trimethylsilyl)-	0.7567	25.8202	185716	2-Heptanol, 1-t-butylthio-	0.6246	24.3751	20394	TRANS-CHALCONE	0.5788	25.1132	14094	Propiophenone, 2'-(trimethylsiloxy)-	0.5432					24.857	14806	11H-Pyrido[3',2'-4,5]pyrrolo[3,2-c]quinoline	0.4143	24.8757	142850	SUCROSE	0.7123	24.9568	286637	à-D-Glucopyranoside, 1,3,4,6-tetrakis-O-(trimethylsilyl)-á-D-fructofuranosyl 2,3,4,6-tetrakis-O-(trimethylsilyl)-	0.7382	26.1454	124604	1H-Pyrrole-1-carboxylic acid, 2,5-diphenyl-, tert-butyl ester	0.6358	25.426	6055	Northiaden	0.7186
								24.9508	30502	Decahydro-8a-ethyl-1,1,4a,6-tetramethylnaphthalene	0.5577	25.9891	7282	Cyclohexane, 2-(dimethylhydrazono)-3-[4-hexenyl]-1-aci-nitro-, (E,E)-	0.6589	24.4188	6493	Terephthalic acid, di(2-methoxyethyl) ester	0.5806	25.1382	15060	1-Butene, 4-methoxy	0.4604					24.8695	237342	D-(+)-RAFFINOSE	0.735	24.957	25283	N-[5-[1-Cyano-2-(4-methoxy-phenyl)-vinyl]-[1,3,4]thiadiazol-2-yl]-benzamide	0.62	25.1382	11092	2,2-Dimethyl-propyl 2,2-dimethyl-propane-thiosulfinate	0.4513	26.1579	18735	1,2,3,6-Tetrahydropyridine	0.6134	25.451	14201	4-Trimethylsilylmethylbenzamide	0.7953
								24.9571	48107	6-Fluoro-2-trifluoromethylbenzoic acid, 2-formyl-4,6-dichlorophenyl ester	0.5669	26.0078	8665	1,3-Dioxolane-4-methanol, 2-pentadecyl-, acetate, trans-	0.7161	24.4439	266362	Eicosane-1,2-diol, isopropylidene derivative	0.5181	25.2133	8941	3,4-Undecadiene-2,10-dione, 6,6-dimethyl-	0.723					24.9508	21901	3-Chloro-4-(4-iodo-benzyloxy)-5-methoxy-benzaldehyde	0.5572	25.1571	9744	Pyridine, 2-hydroxy-5-iodo-	0.4275	25.1632	11785	Acetamide, 2-[(5,7-dimethyl[1,2,4]triazolo[1,5-a]pyrimidin-2-yl)thio]-N-(4-ethylphenyl)-	0.5214	26.3831	12265	Pyridine, 1,2,3,6-tetrahydro-1-methyl-4-[4-chlorophenyl]-	0.8437	25.5198	7632	Bis[4-(2,5-dimethyl-1-pyrrolyl)phenyl] oxide	0.5989
								25.0071	8750	Propanamide, N-(2-benzimidazolyl)-N-phenyl-	0.7173	26.1267	91674	Isophthalic acid, 2-fluorophenyl pentyl ester	0.6594	24.5002	18497	1,2,5-Oxadiazol-3-amine, 4-(4-methoxyphenoxy)-	0.7111	25.2383	5366	2-Furancarboxamide, N-(4-bromophenyl)-	0.5426					24.9758	6214	2-Butenoic acid, 3-[(diethoxyphosphinothioyl)thio]-, ethyl ester	0.4987	25.2009	152609	Sulfurous acid, dodecyl 2-propyl ester	0.7183	25.1757	6200	Benzenesulfonamide, 4-ethoxy-N-(1-ethyl-1-methyl-2-propynyl)-3-methyl-	0.7309					25.6387	15786	2-Oxabicyclo[4.4.0]dec-9-en-8-one, 1,3,7,7-tetramethyl-, (-)-(1R,3S,6R)-	0.677
								25.0822	10385	1H-1,2,4-Triazole, 3-ethyl-5-(5-nitro-2-furanyl)-	0.5846	26.1955	13684	Pyrimido[4,5-b]cyclopentathiophen-4(3H)-one, 4,5,6,7-tetrahydro-2-methyl-3-phenyl-	0.7801	24.5439	13264	Conessine	0.5144	25.3196	7155	1,3-Dihydro-4,6-dimethoxy-1-oxoisobenzofuran-3-carboxylic acid	0.6782					25.0509	8569	1,3-Dithiane, 2-(5-bromopentyl)-2-(phenylmethyl)-	0.4029	25.2447	9071	Benzamide, N-(trimethylsilyl)-2-[(trimethylsilyl)oxy]-	0.7186	25.2195	11069	Propanedinitrile, 2-bis(3,3-dimethyl-2-oxobutylthio)methylene-	0.5398					25.7075	16030	1,3-Dioxolane, 2-heptyl-4-chloromethyl-	0.6771
								25.1322	14346	4,4'-Isopropylidene-bis(2-chlorophenol)	0.583	26.2268	6859	l-Alanine, N-(4-fluorobenzoyl)-, pentyl ester	0.5305	24.6128	127781	SALICIN	0.5771	25.3447	21534	Isophthalic acid, 2-isopropoxyphenyl pentyl ester	0.5519					25.0884	7191	4,4'-Isopropylidene-bis(2-chlorophenol)	0.585	25.3198	5102	Tetrahydropyran Z-10-dodecenoate	0.7519	25.2821	14083	Pentasiloxane, 1,1,3,3,5,5,7,7,9,9-decamethyl-	0.488					25.7951	10660	6-Amino-9-[2-deoxy-á-d-ribohexopyranosyl]purine	0.5408
								25.1635	6574	4,4,6-Trimethyl-2-(4-morpholino)-7-oxabicyclo[4.1.0]hept-2-ene	0.6557					24.7003	11437	1,5-Diazabicyclo[3.1.0]hexane, 6-(4-chlorophenyl)-	0.7465	25.3822	12316	1-Pentene, 4,4-dimethyl-1,3-diphenyl-1-(trimethylsilyloxy)-	0.693					25.1447	7258	3(2H)-Benzofuranone, 6-methoxy-2-[(3-methoxyphenyl)methylene]-, (E)-	0.788	25.3761	10224	Thiophen-2-methylamine, N-(2-fluorophenyl)-	0.5174	25.3509	80717	3,4-Dichloro-1-dimethyl(tert-butyl)silyloxybenzene	0.5749					25.8326	38544	Propane, 2,2-dichloro-1,1,1,3,3,3-hexafluoro-	0.5637
								25.2698	8162	2-Oxabicyclo[4.4.0]dec-9-en-8-one, 1,3,7,7-tetramethyl-, (-)-(1R,3S,6R)-	0.7543					24.7879	14833	1,3-Dioxolane, 2,2-dimethyl-4-[[[2-(2-propenyloxy)hexadecyl]oxy]methyl]-	0.4844	25.4197	10060	Conessine	0.5422					25.1697	12032	6-Amino-9-[2-deoxy-á-d-ribohexopyranosyl]purine	0.5256	25.6075	51127	Sulfurous acid, 2-ethylhexyl hexyl ester	0.5916	25.5135	11906	3-(1,3,6-Trimethyl-4-oxo-3-piperidinyl)propanenitrile #	0.6068					25.8389	200657	Quinoline, 2-(phenylazo)-	0.6927
								25.3449	28794	Phthalic acid, 2-acethylphenyl pentyl ester	0.8661					24.8567	9765	6-[[4-Chlorophenyl]thio]-N,N-dimethyl-1,2,4,5-tetrazin-3-amine	0.6791	25.5949	19636	8-Chloro-5-quinolinecarboxylic acid	0.7168					25.2698	6562	3-Ethyl-4,6-dimethyl-2,6-dioxo-4,5,6,7-tetrahydro-1,2,3-triazolo[4,5-d]pyrimidine	0.4788	25.839	95056	Quinoline, 2-(phenylazo)-	0.6293	25.5886	7444	4-Hydroxyphenylethanol, di-TMS	0.5991					25.9827	9026	1,3-Dithiane, 2-(5-bromopentyl)-2-(phenylmethyl)-	0.5241
								25.3699	20159	8-Chloro-5-quinolinecarboxylic acid	0.7257					24.8755	404710	[439242] Raffinose [29.282]	0.8143	25.695	16658	1,3-Dioxolane, 2-heptyl-4-chloromethyl-	0.5871					25.3574	26756	Isophthalic acid, 2-formylphenyl pentyl ester	0.583	26.0204	13520	N-Benzylidene-N'-(4-chloro-2H-phthalazin-1-ylidene)-hydrazine	0.5699	25.6324	12769	Propanamide, 2,3-dichloro-2-methyl-N-(3-chlorophenyl)-	0.5277					26.0515	7372	Ethyl 4-([(E)-(2-nitrophenyl)methylidene]amino)benzoate #	0.5811
								25.445	8249	Tetrahydropyran Z-10-dodecenoate	0.5625					24.9631	90306	PHENYL-BETA-D-GLUCO PYRANOSIDE	0.6135	25.7387	11173	Ethyl 4-([(E)-(2-nitrophenyl)methylidene]amino)benzoate #	0.5441					25.4575	6287	2-Piperidinecarboxylic acid, 1-(trifluoroacetyl)-, butyl ester	0.68	26.1455	93845	Isophthalic acid, 2-fluorophenyl pentyl ester	0.6382	25.6824	7341	2-(2,6-Dimethoxy-benzoylamino)-propionic acid, ethyl ester	0.6046					26.1204	6355	1-Aminoheptane HFB	0.6654
								25.4762	8818	1-Butanol, 4-(benzyloxy)-3-[(benzyloxy)methyl]-	0.7323					25.0944	11973	4-Dehydroxy-N-(4,5-methylenedioxy-2-nitrobenzylidene)tyramine	0.61	25.77	15984	2-Oxabicyclo[4.4.0]dec-9-en-8-one, 1,3,7,7-tetramethyl-, (-)-(1R,3S,6R)-	0.6817					25.6201	12364	Conessine	0.6137	26.2018	6717	5H-Pyrrolo[3,4-b]pyrazine-5,7(6H)-dione, 6-[2-(3,4-diethoxyphenyl)ethyl]-	0.5603	25.8263	148135	2-t-Butyl-thiazolidine-3,4-dicarboxylic acid, dimethyl ester	0.6305					26.1516	120928	1-Tetralone, 8-trimethylsilyloxy-	0.424
								25.5325	8734	4,4,6-Trimethyl-2-(4-morpholino)-7-oxabicyclo[4.1.0]hept-2-ene	0.6239					25.2571	5843	N-Formyl(4-hydroxy-2-methoxyphenyl)alanine,ethyl ester	0.6701	25.8263	41711	3-Farnesyloxy-2-hydroxy-4-methoxybenzaldehyde	0.6786					25.6702	19389	Thieno[2,3-b]pyridine, 5-ethyl-3-nitro-	0.6457	26.3582	11373	Phenol, 4-[2-(5-nitro-2-benzoxazolyl)ethenyl]-	0.5475	25.8576	10216	1,1,1,5,7,7,7-Heptamethyl-3,3-bis(trimethylsiloxy)tetrasiloxane	0.4757					26.2517	11937	Conessine	0.5913
								25.6702	12530	Oxiraneoctanoic acid, 3-octyl-, 2-ethylhexyl ester	0.5088					25.3509	8086	Lycorenan-7-one, 5-hydroxy-11-methoxy-1-methyl-9,10-[methylenebis(oxy)]-, (5à)-	0.7707	25.8326	130104	Carbonic acid, monoamide, N-benzyl-N-phenethyl-, allyl ester	0.613					25.8265	215046	2-Heptanol, 1-t-butylthio-	0.6169					26.064	4947	4'-Nitro-4-trifluoromethyldiphenylether	0.5263					26.2767	8515	Silane, dimethyl(octadecyloxy)propyl-	0.4238
								25.6889	18788	2,6,10-Dodecatrienoic acid, 3,7,11-trimethyl-, methyl ester, (E,E)-	0.6869					25.3884	45847	Benzoic acid, 4-methylphenyl ester	0.5521	25.9327	11904	4H-1-Benzopyran-4-one, 6,7-dimethoxy-3-phenyl-	0.523					25.8641	6520	l-Alanine, N-(3-fluorobenzoyl)-, isobutyl ester	0.6495					26.1516	84970	Isophthalic acid, 2-fluorophenyl pentyl ester	0.6674					26.333	7875	Benzofuran-6-ol-3-one, 2-(4-ethoxycarbonyl)benzylidene-	0.753
								25.8203	162654	2-Heptanol, 1-t-butylthio-	0.6402					25.4259	6556	1,3-Dioxolane-4-methanol, 2-pentadecyl-, acetate, trans-	0.8685	26.0327	10595	1,1,1,5,7,7,7-Heptamethyl-3,3-bis(trimethylsiloxy)tetrasiloxane	0.5081					25.9391	6376	(-)-1,2,3,4-Tetrahydroisoquinoline, 1-benzyl-6,7-dimethoxy-	0.6445					26.2829	17110	2-Oxo-4-phenyl-6-(4-chlorophenyl)-1,2-dihydropyrimidine	0.6674					26.4519	17860	4-Pyridinol, 3,5-dichloro-2,6-diethyl-	0.7253
								25.8453	21538	1-Heptadecanamine, N,N-dimethyl-	0.5285					25.5698	7858	4-Chloro-2-[trichloromethyl]thieno[3,2-d]pyrimidine	0.5444	26.1266	9981	3,5-Ethanoquinolin-10-ol, decahydro-1,7-dimethyl-, [3R-(3à,4aá,5à,7á,8aá,10R*)]-	0.6868					26.083	14427	Thieno[2,3-b]pyridine, 5-ethyl-3-nitro-	0.5181					26.3142	20773	1-(4-Nitro-phenyl)-4-(toluene-4-sulfonyl)-piperazine	0.5366
								25.9016	7522	2-Phenyl-1,2-bis(trimethylsilyloxy)propane	0.6941					25.6073	10266	Pyrimido[4,5-b]cyclopentathiophen-4(3H)-one, 4,5,6,7-tetrahydro-2-methyl-3-phenyl-	0.6819	26.1453	92044	1,1,3,3,5,5-Hexamethyl-2-thia-1,3,5-trisilacyclohexane	0.6946					26.1393	101489	Isophthalic acid, 2-fluorophenyl pentyl ester	0.6297
								26.1331	126912	Isophthalic acid, 2-fluorophenyl pentyl ester	0.6629					25.6449	9499	Benzamide, 5-chloro-2-iodo-	0.5299	26.283	9868	10(9H)-Acridineacetic acid, 9-oxo-, methyl ester	0.4636					26.377	5554	d-Proline, N-methoxycarbonyl-, dodecyl ester	0.7865
								26.1643	9176	Acetamide, N,N-bis(2,4-dimethylphenyl)-	0.4816					25.7199	14210	5H-Pyrrolo[3,4-b]pyrazine-5,7(6H)-dione, 6-[2-(3,4-diethoxyphenyl)ethyl]-	0.5576	26.3267	6304	Pyrimido[4,5-b]cyclopentathiophen-4(3H)-one, 4,5,6,7-tetrahydro-2-methyl-3-phenyl-	0.7554
								26.3019	5689	9-Amino-7-mercapto-5,6,8,10-tetraaza-benzo[b]fluoren-11-one	0.4994					25.7825	6622	Tetra-O-benzoyl-D-xylononitrile	0.5074	26.3705	10313	Clindamycin	0.5825
																25.8263	77092	Benzenecarboximidamide, N,N-diphenyl-	0.5673	26.4268	9250	2',4'-Dihydroxyacetophenone, bis(trimethylsilyl) ether	0.607
																25.9702	12247	[10758] mandelonitrile [11.034]	0.5561
																25.9952	8055	1,3-Dithiane, 2-(5-bromopentyl)-2-(phenylmethyl)-	0.6372
																26.0953	9305	4,4,6-Trimethyl-2-(N-methyl-m-chlorophenylamino)-5,6-dihydro-4H-1,3-thiazine	0.8035
																26.1453	209333	1H-Pyrrole-1-carboxylic acid, 2,5-diphenyl-, tert-butyl ester	0.6454
																26.4268	9404	3-Ethyl-4,6-dimethyl-2,6-dioxo-4,5,6,7-tetrahydro-1,2,3-triazolo[4,5-d]pyrimidine	0.4401
					0
																																																	0
																	0
																									0
																																	0
																																									0
																																					0
																																													0
																													0
													0
																					0
									0
[truncated: 38 more columns]

## Sheet: DATE 1 SPLIT
	mix1				WT-2				WT-8				WT-17				WT-19				Cas9-4				Cas9-10				Cas9--12				Cas9-14				KD-3				KD-6				KD-11				KD-20
RT (min)	pk area	putative naming	match%	RT (min)	pk area	putative naming	match%	RT (min)	pk area	putative naming	match%	RT (min)	pk area	putative naming	match%	RT (min)	pk area	putative naming	match%	RT (min)	pk area	putative naming	match%	RT (min)	pk area	putative naming	match%	RT (min)	pk area	putative naming	match%	RT (min)	pk area	putative naming	match%	RT (min)	pk area	putative naming	match%	RT (min)	pk area	putative naming	match%	RT (min)	pk area	putative naming	match%	RT (min)	pk area
7.6523	28750	2-(8-Pentyldodecahydropyrrolo[1,2-a]quinolin-3-yl)ethanol #	0.714	7.7872	124595	N-(2-Methylphenyl)-3-trimethylsilyloxybut-2-enamide	0.719	7.668	541068	Butanoic acid, 4-[(trimethylsilyl)oxy]-, trimethylsilyl ester	0.9048	7.7871	71194	4-(Trimethylsilyoxy)-3-penten-2-one	0.7082	7.6733	562055	Butanoic acid, 4-[(trimethylsilyl)oxy]-, trimethylsilyl ester	0.8983	7.6731	479398	Butanoic acid, 4-[(trimethylsilyl)oxy]-, trimethylsilyl ester	0.9007	7.6472	15888	2-(8-Pentyldodecahydropyrrolo[1,2-a]quinolin-3-yl)ethanol #	0.708	7.6681	625804	Butanoic acid, 4-[(trimethylsilyl)oxy]-, trimethylsilyl ester	0.9163	7.6473	11069	2-(8-Pentyldodecahydropyrrolo[1,2-a]quinolin-3-yl)ethanol #	0.556	7.6471	21214	2-(8-Pentyldodecahydropyrrolo[1,2-a]quinolin-3-yl)ethanol #	0.556	7.668	516341	Butanoic acid, 4-[(trimethylsilyl)oxy]-, trimethylsilyl ester	0.9017	7.4241	1358720	Acetamide, 2,2,2-trifluoro-N-methyl-N-(trimethylsilyl)-	0.6056	7.6733	513568
7.6731	523495	Butanoic acid, 4-[(trimethylsilyl)oxy]-, trimethylsilyl ester	0.9138	7.8547	396657	Acetamide, 2,2,2-trifluoro-N-methyl-N-(trimethylsilyl)-	0.5605	7.7822	140614	4-(Trimethylsilyoxy)-3-penten-2-one	0.714	7.8494	419945	Acetamide, 2,2,2-trifluoro-N-methyl-N-(trimethylsilyl)-	0.5556	7.7874	98261	N-(2-Methylphenyl)-3-trimethylsilyloxybut-2-enamide	0.7351	7.7873	126466	4-(Trimethylsilyoxy)-3-penten-2-one	0.6961	7.6679	553265	Butanoic acid, 4-[(trimethylsilyl)oxy]-, trimethylsilyl ester	0.9019	7.694	6993	3-Thia-9-azabicyclo[3.3.1]nonan-7-one, 9-methyl-	0.4782	7.6732	500607	Butanoic acid, 4-[(trimethylsilyl)oxy]-, trimethylsilyl ester	0.9039	7.6679	603467	Butanoic acid, 4-[(trimethylsilyl)oxy]-, trimethylsilyl ester	0.9078	7.7822	112662	4-(Trimethylsilyoxy)-3-penten-2-one	0.7153	7.6421	16238	3,3-Dimethyl-4-methylamino-butan-2-one	0.5089	7.6992	7032
7.7924	131087	4-(Trimethylsilyoxy)-3-penten-2-one	0.7064	7.9117	809760	[1004] phosphoric acid [9.966]	0.9356	7.8496	405817	Acetamide, 2,2,2-trifluoro-N-methyl-N-(trimethylsilyl)-	0.5469	7.9117	1057955	[1004] phosphoric acid [9.966]	0.943	7.8549	345909	Acetamide, 2,2,2-trifluoro-N-methyl-N-(trimethylsilyl)-	0.5739	7.8547	361985	Acetamide, 2,2,2-trifluoro-N-methyl-N-(trimethylsilyl)-	0.5623	7.7873	137463	N-(2-Methylphenyl)-3-trimethylsilyloxybut-2-enamide	0.7238	7.7822	103489	N-(2-Methylphenyl)-3-trimethylsilyloxybut-2-enamide	0.7467	7.7874	94866	4-(Trimethylsilyoxy)-3-penten-2-one	0.7027	7.7302	6938	Benzofuroxan-5-carboxamide	0.412	7.8496	380027	Acetamide, 2,2,2-trifluoro-N-methyl-N-(trimethylsilyl)-	0.5547	7.6732	504664	Butanoic acid, 4-[(trimethylsilyl)oxy]-, trimethylsilyl ester	0.9012	7.7874	151515
7.8547	544424	Acetamide, 2,2,2-trifluoro-N-methyl-N-(trimethylsilyl)-	0.5557	8.166	3592150	Thiourea, N-phenyl-N'-(1-phenylethyl)-	0.5302	7.9119	645410	[1004] phosphoric acid [9.966]	0.936	8.1659	3670207	Thiourea, N-phenyl-N'-(1-phenylethyl)-	0.5265	7.912	2035819	[1004] phosphoric acid [9.966]	0.945	7.9118	819857	[1004] phosphoric acid [9.966]	0.9242	7.8495	414222	Acetamide, 2,2,2-trifluoro-N-methyl-N-(trimethylsilyl)-	0.5687	7.8497	457721	Acetamide, 2,2,2-trifluoro-N-methyl-N-(trimethylsilyl)-	0.5463	7.8496	363606	Acetamide, 2,2,2-trifluoro-N-methyl-N-(trimethylsilyl)-	0.5401	7.7821	139026	2-Ethyl-1-trimethylsilyloxyhexene	0.7174	7.9119	497368	[1004] phosphoric acid [9.966]	0.9375	7.7874	129960	4-(Trimethylsilyoxy)-3-penten-2-one	0.7036	7.8549	400803
7.9014	60728	Trimethylsilyl ether of glycerol	0.8059	8.2231	141111	SUCCINIC ACID	0.799	8.1609	3565161	Thiourea, N-phenyl-N'-(1-phenylethyl)-	0.5322	8.2178	88449	SUCCINIC ACID	0.783	8.1662	3672100	Thiourea, N-phenyl-N'-(1-phenylethyl)-	0.5298	8.1661	3349636	Thiourea, N-phenyl-N'-(1-phenylethyl)-	0.5262	7.8962	43867	Trimethylsilyl ether of glycerol	0.782	7.912	1045941	[1004] phosphoric acid [9.966]	0.9379	7.9119	897923	[1004] phosphoric acid [9.966]	0.937	7.8495	410434	Acetamide, 2,2,2-trifluoro-N-methyl-N-(trimethylsilyl)-	0.5637	8.1662	3719841	Thiourea, N-phenyl-N'-(1-phenylethyl)-	0.5266	7.8548	380776	Acetamide, 2,2,2-trifluoro-N-methyl-N-(trimethylsilyl)-	0.5552	7.912	1653954
8.1712	3736634	Thiourea, N-phenyl-N'-(1-phenylethyl)-	0.5265	8.3009	187848	[439194] glyceric acid [10.735]	0.8733	8.218	115762	Butanedioic acid, bis(trimethylsilyl) ester	0.7981	8.2956	205172	[439194] glyceric acid [10.735]	0.8506	8.2233	209826	SUCCINIC ACID	0.7889	8.2231	150043	SUCCINIC ACID	0.803	7.9118	325312	[1004] phosphoric acid [9.966]	0.9253	8.161	3839830	Thiourea, N-phenyl-N'-(1-phenylethyl)-	0.5339	8.1661	3593608	Thiourea, N-phenyl-N'-(1-phenylethyl)-	0.5302	7.9118	700409	[1004] phosphoric acid [9.966]	0.9366	8.218	112472	SUCCINIC ACID	0.788	7.9119	1182257	[1004] phosphoric acid [9.966]	0.937	7.9327	13859
8.2231	7423240	Butanedioic acid, bis(trimethylsilyl) ester	0.943	8.3683	70904	Thiazolo[4,5-f]quinoline, 2,7-dimethyl-	0.6509	8.2958	185253	[439194] glyceric acid [10.735]	0.8499	8.3631	73575	Thiazolo[4,5-f]quinoline, 2,7-dimethyl-	0.6433	8.2959	446285	[439194] glyceric acid [10.735]	0.926	8.2958	228218	[439194] glyceric acid [10.735]	0.892	8.166	3557968	Thiourea, N-phenyl-N'-(1-phenylethyl)-	0.5342	8.2181	86493	SUCCINIC ACID	0.743	8.2232	78884	Butanedioic acid, bis(trimethylsilyl) ester	0.761	8.166	3750667	Thiourea, N-phenyl-N'-(1-phenylethyl)-	0.5305	8.2959	190577	[439194] glyceric acid [10.735]	0.855	8.1661	3684431	Thiourea, N-phenyl-N'-(1-phenylethyl)-	0.5365	8.1662	3714802
8.3009	252071	[439194] glyceric acid [10.735]	0.8924	8.4358	1113360	[66868] porphine 1 [10.77]	0.916	8.3633	68102	Thiazolo[4,5-f]quinoline, 2,7-dimethyl-	0.6614	8.4305	1113514	[66868] porphine 1 [10.77]	0.924	8.3686	71338	Thiazolo[5,4-f]quinoline, 2,7-dimethyl-	0.6595	8.3684	64127	Thiazolo[4,5-f]quinoline, 2,7-dimethyl-	0.6425	8.2179	147198	SUCCINIC ACID	0.793	8.2959	241273	[439194] glyceric acid [10.735]	0.8757	8.2958	168344	[439194] glyceric acid [10.735]	0.8457	8.2179	122750	SUCCINIC ACID	0.7502	8.3685	65476	Thiazolo[5,4-f]quinoline, 2,7-dimethyl-	0.6672	8.2232	112300	Glycine, N,N-bis(trimethylsilyl)-, trimethylsilyl ester	0.7027	8.2233	121893
8.3735	79863	Thiazolo[4,5-f]quinoline, 2,7-dimethyl-	0.664	8.5188	19464	[5951] L-serine 2 [11.174]	0.589	8.4308	1091593	[66868] porphine 1 [10.77]	0.917	8.5862	10978	Nonanoic acid, trimethylsilyl ester	0.658	8.4308	1116347	[66868] porphine 1 [10.77]	0.918	8.4307	1033553	[66868] porphine 1 [10.77]	0.922	8.2957	200833	[439194] glyceric acid [10.735]	0.8883	8.3634	79973	Thiazolo[4,5-f]quinoline, 2,7-dimethyl-	0.668	8.3685	63020	Thiazolo[5,4-f]quinoline, 2,7-dimethyl-	0.6661	8.2957	287200	[439194] glyceric acid [10.735]	0.9009	8.4308	1145044	[66868] porphine 1 [10.77]	0.919	8.301	269967	[439194] glyceric acid [10.735]	0.8898	8.3011	198856
8.4358	1231140	[66868] porphine 1 [10.77]	0.919	8.5863	19346	Nonanoic acid, trimethylsilyl ester	0.622	8.519	22552	[5951] L-serine 2 [11.174]	0.691	8.6744	16898	3,6-Dioxa-2,7-disilaoctane, 2,2,4,7,7-pentamethyl-	0.6668	8.519	34154	[5951] L-serine 2 [11.174]	0.689	8.5189	23748	[5951] L-serine 2 [11.174]	0.687	8.3632	74113	Thiazolo[4,5-f]quinoline, 2,7-dimethyl-	0.6673	8.4308	1199360	[66868] porphine 1 [10.77]	0.923	8.4308	1088735	[66868] porphine 1 [10.77]	0.923	8.3632	73187	Thiazolo[4,5-f]quinoline, 2,7-dimethyl-	0.6711	8.519	10497	Methyl(diphenyl)difluorophosphorane	0.7521	8.3685	68335	Thiazolo[4,5-f]quinoline, 2,7-dimethyl-	0.6599	8.3686	76096
8.6641	18788	Pentanoic acid, 2-[(trimethylsilyl)oxy]-, trimethylsilyl ester	0.4135	8.6797	20616	tert-Butyl methyl carbonate	0.6185	8.6746	18061	tert-Butyl methyl carbonate	0.6367	8.7055	27482	2(3H)-Furanone, dihydro-3,4-bis[(trimethylsilyl)oxy]-, trans-	0.607	8.5865	14617	Nonanoic acid, trimethylsilyl ester	0.656	8.5915	15752	Nonanoic acid, trimethylsilyl ester	0.732	8.4307	1098715	[66868] porphine 1 [10.77]	0.921	8.519	19420	L-SERINE	0.6929	8.519	10014	Methyl(diphenyl)difluorophosphorane	0.6867	8.4306	1163850	[66868] porphine 1 [10.77]	0.918	8.5864	7883	Nonanoic acid, trimethylsilyl ester	0.592	8.4307	1108335	[66868] porphine 1 [10.77]	0.914	8.4308	1137491
8.7108	196125	2(3H)-Furanone, dihydro-3,4-bis[(trimethylsilyl)oxy]-, trans-	0.855	8.7056	75710	2(3H)-Furanone, dihydro-3,4-bis[(trimethylsilyl)oxy]-, trans-	0.713	8.7058	44724	2(3H)-Furanone, dihydro-3,4-bis[(trimethylsilyl)oxy]-, trans-	0.669	8.8612	144532	Silanamine, 1,1,1-trimethyl-N-(trimethylsilyl)-N-[2-[(trimethylsilyl)oxy]ethyl]-	0.823	8.6747	29644	Diisopropyl azodicarboxylate	0.6939	8.6745	16765	tert-Butyl methyl carbonate	0.6122	8.5189	25221	L-SERINE	0.742	8.5865	9498	Nonanoic acid, trimethylsilyl ester	0.596	8.5864	10797	Nonanoic acid, trimethylsilyl ester	0.662	8.5188	25820	[5951] L-serine 2 [11.174]	0.678	8.7058	71990	[487] methylmalonic acid [9.088]	0.735	8.519	46707	[5951] L-serine 2 [11.174]	0.774	8.519	29306
8.8457	15609	1,3,5-Triazine-2,4,6(1H,3H,5H)-trione, 1,3,5-trimethyl-	0.791	8.8613	203952	Silanamine, 1,1,1-trimethyl-N-(trimethylsilyl)-N-[2-[(trimethylsilyl)oxy]ethyl]-	0.809	8.8614	193065	Silanamine, 1,1,1-trimethyl-N-(trimethylsilyl)-N-[2-[(trimethylsilyl)oxy]ethyl]-	0.848	8.9857	23244	2-Tetrazene, 1,1,4,4-tetrakis(1-methylethyl)-	0.5071	8.7058	97476	2(3H)-Furanone, dihydro-3,4-bis[(trimethylsilyl)oxy]-, trans-	0.7325	8.7057	82034	2(3H)-Furanone, dihydro-3,4-bis[(trimethylsilyl)oxy]-, trans-	0.731	8.5863	12136	Nonanoic acid, trimethylsilyl ester	0.656	8.7058	83935	2(3H)-Furanone, dihydro-3,4-bis[(trimethylsilyl)oxy]-, trans-	0.782	8.6746	15524	2-Methylaminomethyl-1,3-dioxolane	0.8159	8.5863	11619	Nonanoic acid, trimethylsilyl ester	0.663	8.8614	171410	Silanamine, 1,1,1-trimethyl-N-(trimethylsilyl)-N-[2-[(trimethylsilyl)oxy]ethyl]-	0.839	8.5916	13148	Nonanoic acid, trimethylsilyl ester	0.549	8.5917	9908
8.8665	246455	Silanamine, 1,1,1-trimethyl-N-(trimethylsilyl)-N-[2-[(trimethylsilyl)oxy]ethyl]-	0.849	8.9858	25815	2-Tetrazene, 1,1,4,4-tetrakis(1-methylethyl)-	0.5206	8.9859	25259	2-Tetrazene, 1,1,4,4-tetrakis(1-methylethyl)-	0.504	9.0791	47832	[750] glycine [10.456]	0.8025	8.8615	173587	Silanamine, 1,1,1-trimethyl-N-(trimethylsilyl)-N-[2-[(trimethylsilyl)oxy]ethyl]-	0.825	8.8613	192021	Silanamine, 1,1,1-trimethyl-N-(trimethylsilyl)-N-[2-[(trimethylsilyl)oxy]ethyl]-	0.821	8.7057	129381	2(3H)-Furanone, dihydro-3,4-bis[(trimethylsilyl)oxy]-, trans-	0.788	8.8615	189179	Silanamine, 1,1,1-trimethyl-N-(trimethylsilyl)-N-[2-[(trimethylsilyl)oxy]ethyl]-	0.815	8.7057	65615	Propanedioic acid, methyl-, bis(trimethylsilyl) ester	0.7604	8.7056	111199	2(3H)-Furanone, dihydro-3,4-bis[(trimethylsilyl)oxy]-, trans-	0.75	8.986	23903	2-Tetrazene, 1,1,4,4-tetrakis(1-methylethyl)-	0.5031	8.6798	34711	3,4-Hexanediol, 3,4-dimethyl-	0.4672	8.6799	32634
8.991	27408	2-Tetrazene, 1,1,4,4-tetrakis(1-methylethyl)-	0.4576	9.0792	60640	á-Alanine, N,N-bis(trimethylsilyl)-, trimethylsilyl ester	0.841	9.0793	55919	[750] glycine [10.456]	0.822	9.2815	14381	1-Isobutylsulfanylmethyl-2,8,9-trioxa-5-aza-1-sila-bicyclo[3.3.3]undecane	0.779	8.986	22732	2-Tetrazene, 1,1,4,4-tetrakis(1-methylethyl)-	0.5207	8.9859	21283	2-Tetrazene, 1,1,4,4-tetrakis(1-methylethyl)-	0.5192	8.8613	195293	Silanamine, 1,1,1-trimethyl-N-(trimethylsilyl)-N-[2-[(trimethylsilyl)oxy]ethyl]-	0.843	8.986	25381	2-Tetrazene, 1,1,4,4-tetrakis(1-methylethyl)-	0.5122	8.8614	151352	Phenylethanolamine triTMS	0.8351	8.8613	203028	Silanamine, 1,1,1-trimethyl-N-(trimethylsilyl)-N-[2-[(trimethylsilyl)oxy]ethyl]-	0.836	9.0794	51632	[750] glycine [10.456]	0.809	8.7057	125202	2(3H)-Furanone, dihydro-3,4-bis[(trimethylsilyl)oxy]-, trans-	0.7392	8.711	49618
9.0896	69233	á-Alanine, N,N-bis(trimethylsilyl)-, trimethylsilyl ester	0.864	9.2867	20555	1-Isobutylsulfanylmethyl-2,8,9-trioxa-5-aza-1-sila-bicyclo[3.3.3]undecane	0.816	9.3076	22411	Thiazolo[5,4-f]quinoline, 9-methyl-	0.511	9.3074	36770	2-Ketoisocaproic acid tbo-tms	0.4267	9.0794	51510	á-Alanine, N,N-bis(trimethylsilyl)-, trimethylsilyl ester	0.839	9.0793	53611	[750] glycine [10.456]	0.826	8.9858	21519	2-Tetrazene, 1,1,4,4-tetrakis(1-methylethyl)-	0.5213	9.0794	55261	[750] glycine [10.456]	0.816	8.9859	20946	2-Tetrazene, 1,1,4,4-tetrakis(1-methylethyl)-	0.4954	8.9858	24850	2-Tetrazene, 1,1,4,4-tetrakis(1-methylethyl)-	0.5044	9.2817	18848	3,6-Bis[methylthio]-1,2,4,5-tetrazine	0.8344	8.8614	241801	Silanamine, 1,1,1-trimethyl-N-(trimethylsilyl)-N-[2-[(trimethylsilyl)oxy]ethyl]-	0.816	8.8615	235243
9.2919	33433	ë Amino levulinic acid tri-TMS	0.837	9.3127	28886	2-t-Butyl-5-[1,3]dioxolan-4-yl-4,5-dihydrooxazole-3-carboxylic acid, methyl ester	0.4948	9.4425	2903883	D-MALIC ACID	0.9	9.4423	2565543	D-MALIC ACID	0.902	9.3077	36934	Thiazolo[5,4-f]quinoline, 9-methyl-	0.5052	9.2816	17976	N,N,O-Tris-(trimethylsilyl)-4-aminomethylcyclohexane carboxylic acid	0.839	9.0792	58014	á-Alanine, N,N-bis(trimethylsilyl)-, trimethylsilyl ester	0.838	9.2818	18980	1-Isobutylsulfanylmethyl-2,8,9-trioxa-5-aza-1-sila-bicyclo[3.3.3]undecane	0.807	9.0793	45248	[750] glycine [10.456]	0.804	9.0792	57696	[750] glycine [10.456]	0.822	9.3077	19591	4a-Methyl-1,3,4,4a,5,10b-hexahydro-2H-phenanthridin-6-one	0.4524	8.9859	19921	Naphtho[2,3-b]furan-9(4H)-one, 4-(acetyloxy)-4a,5,6,7-tetrahydro-3,4a,5-trimethyl-, [4S-(4à,4aà,5à)]-	0.4265	8.986	19782
9.3179	11017	2,4-Pyrimidinediamine, 6-methyl-N4-phenyl-	0.6052	9.4424	3220156	D-MALIC ACID	0.897	9.5619	14830	1,2-O-Isopropylidene-3,5,6-tri-O-trimethylsilyl-D-glucofuranose	0.652	9.5617	12936	1,2-O-Isopropylidene-3,5,6-tri-O-trimethylsilyl-D-glucofuranose	0.677	9.4426	10020424	D-MALIC ACID	0.909	9.3076	26891	2-t-Butyl-5-[1,3]dioxolan-4-yl-4,5-dihydrooxazole-3-carboxylic acid, methyl ester	0.4268	9.2816	19955	N,N,O-Tris-(trimethylsilyl)-4-aminomethylcyclohexane carboxylic acid	0.829	9.3077	39524	Thiazolo[5,4-f]quinoline, 9-methyl-	0.5003	9.3076	27470	2-t-Butyl-5-[1,3]dioxolan-4-yl-4,5-dihydrooxazole-3-carboxylic acid, methyl ester	0.4819	9.2816	19064	N,N,O-Tris-(trimethylsilyl)-4-aminomethylcyclohexane carboxylic acid	0.823	9.4426	4039963	Butanedioic acid, [(trimethylsilyl)oxy]-, bis(trimethylsilyl) ester	0.901	9.0793	67036	[750] glycine [10.456]	0.816	9.0794	70792
9.3594	1087833	Arabino-Hexos-2-ulose, 3,4,5,6-tetrakis-O-(trimethylsilyl)-, bis(dimethyl acetal)	0.908	9.5617	18150	1,2-O-Isopropylidene-3,5,6-tri-O-trimethylsilyl-D-glucofuranose	0.6535	9.593	401890	2,5-Bis-trimethylsilanyloxy[1,4]dithiane	0.5536	9.5928	403914	2,5-Bis-trimethylsilanyloxy[1,4]dithiane	0.5317	9.5619	18750	3,8-Dioxa-2,9-disiladecane, 2,2,9,9-tetramethyl-5,6-bis[(trimethylsilyl)oxy]-, (R*,S*)-	0.67	9.4425	4027577	D-MALIC ACID	0.906	9.3075	32757	2-t-Butyl-5-[1,3]dioxolan-4-yl-4,5-dihydrooxazole-3-carboxylic acid, methyl ester	0.4234	9.4426	2576180	Butanedioic acid, [(trimethylsilyl)oxy]-, bis(trimethylsilyl) ester	0.903	9.4425	3638031	D-MALIC ACID	0.91	9.3075	34921	2-t-Butyl-5-[1,3]dioxolan-4-yl-4,5-dihydrooxazole-3-carboxylic acid, methyl ester	0.4755	9.5619	10415	1,2-O-Isopropylidene-3,5,6-tri-O-trimethylsilyl-D-glucofuranose	0.577	9.2869	27197	N,N,O-Tris-(trimethylsilyl)-4-aminomethylcyclohexane carboxylic acid	0.856	9.2818	25096
9.4787	8878	2-Propanamine, N-nitro-	0.6113	9.5929	458070	2,5-Bis-trimethylsilanyloxy[1,4]dithiane	0.5504	9.7072	21498	N,N,o'-Tris-(trimethylsilyl)aspartic acid	0.798	9.7069	16011	N,N,o'-Tris-(trimethylsilyl)aspartic acid	0.753	9.5931	535878	2,5-Bis-trimethylsilanyloxy[1,4]dithiane	0.5378	9.5618	18327	1,2-O-Isopropylidene-3,5,6-tri-O-trimethylsilyl-D-glucofuranose	0.645	9.4424	2771936	D-MALIC ACID	0.9	9.5619	16761	1,2-O-Isopropylidene-3,5,6-tri-O-trimethylsilyl-D-glucofuranose	0.677	9.5619	15073	1,2-O-Isopropylidene-3,5,6-tri-O-trimethylsilyl-D-glucofuranose	0.663	9.4424	3846182	D-MALIC ACID	0.905	9.593	392618	2,5-Bis-trimethylsilanyloxy[1,4]dithiane	0.5369	9.3076	20147	Cobalt, [æ-[(2,3-ü:2,3-ü)-2-butyne]]hexacarbonyldi-, (Co-Co)	0.4648	9.3077	20815
9.6033	398741	2,5-Bis-trimethylsilanyloxy[1,4]dithiane	0.5375	9.707	10548	N,N,o'-Tris-(trimethylsilyl)aspartic acid	0.76	9.8421	76396	N,O-Bis-(trimethylsilyl)-2-pyrrolidone carboxylic acid	0.7008	9.8003	7791	4-Pyridinamine, 3,5-dibromo-	0.4577	9.7072	32101	N,N,o'-Tris-(trimethylsilyl)aspartic acid	0.799	9.5929	405489	2,5-Bis-trimethylsilanyloxy[1,4]dithiane	0.5306	9.5618	9864	1,2-O-Isopropylidene-3,5,6-tri-O-trimethylsilyl-D-glucofuranose	0.571	9.5931	446096	2,5-Bis-trimethylsilanyloxy[1,4]dithiane	0.5363	9.593	407633	2,5-Bis-trimethylsilanyloxy[1,4]dithiane	0.5281	9.5618	8724	1,2-O-Isopropylidene-3,5,6-tri-O-trimethylsilyl-D-glucofuranose	0.587	9.7072	21522	N,N,o'-Tris-(trimethylsilyl)aspartic acid	0.792	9.4425	3952423	D-MALIC ACID	0.903	9.4426	5807062
9.8316	1013904	Silane, tetramethyl-	0.8666	9.8056	5499	4-Pyridinamine, 3,5-dibromo-	0.4895	9.9562	1365006	L-Threonic acid, tris(trimethylsilyl) ether, trimethylsilyl ester	0.93	9.8418	63693	N,O-Bis-(trimethylsilyl)-2-pyrrolidone carboxylic acid	0.7272	9.8006	5536	1,2-Dihydrobenzo[b]fluoranthene	0.489	9.7071	25341	N,N,o'-Tris-(trimethylsilyl)aspartic acid	0.768	9.5929	420884	2,5-Bis-trimethylsilanyloxy[1,4]dithiane	0.5461	9.7072	19716	N,N,o'-Tris-(trimethylsilyl)aspartic acid	0.774	9.7072	11075	N,N,o'-Tris-(trimethylsilyl)aspartic acid	0.764	9.5929	519015	2,5-Bis-trimethylsilanyloxy[1,4]dithiane	0.5431	9.8473	72408	2,3,4-Trihydroxybutyric acid tetrakis(trimethylsilyl) deriv.	0.6207	9.5619	26737	1,2-O-Isopropylidene-3,5,6-tri-O-trimethylsilyl-D-glucofuranose	0.71	9.5619	9307
9.8316	2937694	[33032] L-glutamic acid 3 (dehydrated) [13.232]	0.9609	9.8471	80146	N,O-Bis-(trimethylsilyl)-2-pyrrolidone carboxylic acid	0.6894	10.1222	72334	[51] alpha ketoglutaric acid [13.859]	0.682	9.956	748364	L-Threonic acid, tris(trimethylsilyl) ether, trimethylsilyl ester	0.922	9.8421	180090	L-Threonic acid, tris(trimethylsilyl) ether, trimethylsilyl ester	0.7093	9.8472	64999	2,3,4-Trihydroxybutyric acid tetrakis(trimethylsilyl) deriv.	0.737	9.7071	29472	N,N,o'-Tris-(trimethylsilyl)aspartic acid	0.809	9.8006	8523	2-Chloro-N-(4-phenyl-thiazol-2-yl)-acetamide	0.4452	9.8265	59385	N,O-Bis-(trimethylsilyl)-2-pyrrolidone carboxylic acid	0.5991	9.707	72567	à-Methyltyrosine trisItrimethylsilyl)	0.8533	9.9614	969915	L-Threonic acid, tris(trimethylsilyl) ether, trimethylsilyl ester	0.929	9.593	536215	2,5-Bis-trimethylsilanyloxy[1,4]dithiane	0.5402	9.5931	489732
9.9665	2258175	L-Threonic acid, tris(trimethylsilyl) ether, trimethylsilyl ester	0.935	9.9612	1123773	L-Threonic acid, tris(trimethylsilyl) ether, trimethylsilyl ester	0.928	10.4906	47178	N,o,o'-Tris-(trimethylsilyl)-6-hydroxy-2-aminohexanoic acid	0.7225	10.122	85742	[51] alpha ketoglutaric acid [13.859]	0.691	9.9563	2151088	L-Threonic acid, tris(trimethylsilyl) ether, trimethylsilyl ester	0.929	9.9561	1864609	L-Threonic acid, tris(trimethylsilyl) ether, trimethylsilyl ester	0.932	9.8264	52152	N,O-Bis-(trimethylsilyl)-2-pyrrolidone carboxylic acid	0.838	9.8473	62636	N,O-Bis-(trimethylsilyl)-2-pyrrolidone carboxylic acid	0.7789	9.9614	1221008	L-Threonic acid, tris(trimethylsilyl) ether, trimethylsilyl ester	0.932	9.8056	5666	1,2-Dihydrobenzo[b]fluoranthene	0.489	10.1223	44720	[51] alpha ketoglutaric acid [13.859]	0.616	9.7071	40878	N,N,o'-Tris-(trimethylsilyl)aspartic acid	0.81	9.7072	40172
10.5009	263762	GLU-2b	0.752	10.1221	57997	[51] alpha ketoglutaric acid [13.859]	0.668	11.3468	788623	[827] ribitol [15.66]	0.9263	10.4904	25285	Disiloxane, hexamethyl-	0.7088	10.1223	245288	[51] alpha ketoglutaric acid [13.859]	0.87	10.1222	117696	[51] alpha ketoglutaric acid [13.859]	0.7408	9.8472	7718	2,4,6-Tris(1,1-dimethylethyl)-4-methylcyclohexa-2,5-dien-1-one	0.5651	9.9563	1155845	L-Threonic acid, tris(trimethylsilyl) ether, trimethylsilyl ester	0.93	10.1222	94341	[51] alpha ketoglutaric acid [13.859]	0.705	9.8419	130002	N,O-Bis-(trimethylsilyl)-2-pyrrolidone carboxylic acid	0.7239	10.4907	41436	N,o,o'-Tris-(trimethylsilyl)-6-hydroxy-2-aminohexanoic acid	0.6825	9.8265	30280	GLU-2a	0.912	9.8473	80296
12.6386	5373106	D-Fructose, 1,3,4,5,6-pentakis-O-(trimethylsilyl)-, O-methyloxime	0.907	10.4957	25113	N,o,o'-Tris-(trimethylsilyl)-6-hydroxy-2-aminohexanoic acid	0.715	11.5854	219010	à-D-Ribofuranoside, methyl 2,3,5-tris-O-(trimethylsilyl)-	0.8185	11.3466	928066	[827] ribitol [15.66]	0.9436	10.3195	14257	tert-Butyl methyl carbonate	0.673	10.4906	59762	N,o,o'-Tris-(trimethylsilyl)-6-hydroxy-2-aminohexanoic acid	0.7038	9.9561	777380	L-Threonic acid, tris(trimethylsilyl) ether, trimethylsilyl ester	0.93	10.1223	111290	[51] alpha ketoglutaric acid [13.859]	0.756	10.4906	33454	2-Butenoic acid, 3-methyl-2-[(trimethylsilyl)oxy]-, trimethylsilyl ester	0.6694	9.9561	1812985	L-Threonic acid, tris(trimethylsilyl) ether, trimethylsilyl ester	0.931	11.3468	917319	[827] ribitol [15.66]	0.9393	9.8421	93915	2,3,4-Trihydroxybutyric acid tetrakis(trimethylsilyl) deriv.	0.769	9.9615	1306671
12.7164	3768741	[2724552] tagatose 2 [17.212]	0.901	10.6825	7852	2-Methyl-7,7,8,8-tetracyano-p-quinodimethane	0.4964	11.6218	14090	5-Fluoro-2-phenylpyrimidine	0.7445	11.5852	145683	à-D-Ribofuranoside, methyl 2,3,5-tris-O-(trimethylsilyl)-	0.8193	10.4907	111816	GLU-2b	0.714	10.6774	8581	Benzenepentanoic acid, 4-methoxy-á,ë-dioxo-	0.6042	10.1222	50428	[51] alpha ketoglutaric acid [13.859]	0.652	10.4907	49343	N,o,o'-Tris-(trimethylsilyl)-6-hydroxy-2-aminohexanoic acid	0.6995	11.352	903065	[827] ribitol [15.66]	0.9413	10.1221	78165	[51] alpha ketoglutaric acid [13.859]	0.675	11.5855	173222	à-D-Ribofuranoside, methyl 2,3,5-tris-O-(trimethylsilyl)-	0.8145	9.9614	1783477	L-Threonic acid, tris(trimethylsilyl) ether, trimethylsilyl ester	0.932	10.1223	49761
12.8825	7720358	d-Glucose, 2,3,4,5,6-pentakis-O-(trimethylsilyl)-, o-methyloxyme, (1E)-	0.933	11.3518	968053	[827] ribitol [15.66]	0.9483	11.7152	37646	Silane, methylidynetris[trimethyl-	0.8025	11.7149	28265	Arabinofuranose, 1,2,3,5-tetrakis-O-(trimethylsilyl)-	0.778	10.6775	8245	Chromen-4-one, 5,6,7,8-tetrafluoro-	0.6409	11.3519	882572	[827] ribitol [15.66]	0.9373	10.4905	54897	N,o,o'-Tris-(trimethylsilyl)-6-hydroxy-2-aminohexanoic acid	0.7127	10.6775	6199	Benzenepentanoic acid, 4-methoxy-á,ë-dioxo-	0.672	11.5854	112027	à-D-Ribofuranoside, methyl 2,3,5-tris-O-(trimethylsilyl)-	0.8102	10.4905	100520	N,o,o'-Tris-(trimethylsilyl)-6-hydroxy-2-aminohexanoic acid	0.7412	11.7152	32212	Arabinofuranose, 1,2,3,5-tetrakis-O-(trimethylsilyl)-	0.786	10.1222	37076	[51] alpha ketoglutaric acid [13.859]	0.617	10.4959	76475
12.9499	115244	[439665] threose 1 [12.251]	0.7026	11.5853	259604	à-D-Ribofuranoside, methyl 2,3,5-tris-O-(trimethylsilyl)-	0.8092	12.0213	107604	[5280335] D-sphingosine 3 [22.527]	0.7955	12.0263	95130	SHIKIMIC ACID	0.775	11.3468	1099649	[827] ribitol [15.66]	0.9493	11.5854	187081	à-D-Ribofuranoside, methyl 2,3,5-tris-O-(trimethylsilyl)-	0.8308	11.3467	947947	[827] ribitol [15.66]	0.9423	11.3468	985860	[827] ribitol [15.66]	0.9403	11.7203	16872	Silane, methylidynetris[trimethyl-	0.806	11.3466	1022314	[827] ribitol [15.66]	0.9443	12.0265	81357	[5280335] D-sphingosine 3 [22.527]	0.7772	10.2001	37523	Butanedioic acid, 2,2-dimethyl-, bis(trimethylsilyl) ester	0.713	10.6775	7842
13.0796	926954	[448388] D-allose 2 [17.521]	0.919	11.6268	15003	4-Trifluoromethylbenzoic acid, 4-nitrophenyl ester	0.8134	12.0991	25274	[239] Beta- alanine 2 [14.555]	0.685	12.0989	29735	[239] Beta- alanine 2 [14.555]	0.722	11.5129	17235	1,2-O-Isopropylidene-3,5,6-tri-O-trimethylsilyl-D-glucofuranose	0.522	11.6217	11958	Glycylglycine, tris(trimethylsilyl)-	0.664	11.5853	146936	à-D-Ribofuranoside, methyl 2,3,5-tris-O-(trimethylsilyl)-	0.8128	11.5855	216420	à-D-Ribofuranoside, methyl 2,3,5-tris-O-(trimethylsilyl)-	0.8259	12.0265	134644	Mannose, 6-deoxy-2,3,4,5-tetrakis-O-(trimethylsilyl)-, L-	0.7893	11.5853	119461	à-D-Ribofuranoside, methyl 2,3,5-tris-O-(trimethylsilyl)-	0.8207	12.1043	29427	[239] Beta- alanine 2 [14.555]	0.686	10.4958	68635	N,o,o'-Tris-(trimethylsilyl)-6-hydroxy-2-aminohexanoic acid	0.7002	11.1289	16778
13.5311	62725	Mannose, 2,3,4,5,6-pentakis-O-(trimethylsilyl)-, D-	0.861	11.6839	7930	Propionic acid, 3-amino-2-hydroxy-N,O-bis(trimethylsilyl)-, trimethylsilyl ester (isoserine, tris(trimethylsilyl)-)	0.641	12.1666	375377	[311] citric acid [16.615]	0.825	12.1664	215707	[311] citric acid [16.615]	0.769	11.5855	99763	à-DL-Lyxofuranoside, methyl 2,3,5-tris-O-(trimethylsilyl)-	0.7732	11.7151	39043	Arabinofuranose, 1,2,3,5-tetrakis-O-(trimethylsilyl)-	0.802	11.6217	19747	Phenylmaleic anhydride	0.7356	11.6166	16273	(2-Ethyl-butanoyl)thiourea	0.6114	12.1043	26739	[239] Beta- alanine 2 [14.555]	0.692	11.6216	18213	Glycylglycine, tris(trimethylsilyl)-	0.687	12.1718	306980	[311] citric acid [16.615]	0.822	10.6826	11037	1,3-Dithiane, 2-[4-(1-ethoxyethoxy)butyl]	0.6539	11.2949	4825
13.998	16997	á-l-Galactopyranoside, methyl 6-deoxy-2,3,4-tris-O-(trimethylsilyl)-	0.5407	11.7202	37616	Arabinofuranose, 1,2,3,5-tetrakis-O-(trimethylsilyl)-	0.78	12.3741	17853	[239] Beta- alanine 2 [14.555]	0.686	12.3791	14234	5,5-Dimethyl-2-(2,2,2-trifluoro-1-trifluoromethylethyl)-4,5-dihydrooxazole	0.7044	11.6166	47943	3H-Pyrazol-3-one, 2,4-dihydro-2-methyl-5-phenyl-	0.5984	12.0264	130307	Mannose, 6-deoxy-2,3,4,5-tetrakis-O-(trimethylsilyl)-, L-	0.7929	11.7151	41218	Arabinofuranose, 1,2,3,5-tetrakis-O-(trimethylsilyl)-	0.787	11.7152	37998	Arabinofuranose, 1,2,3,5-tetrakis-O-(trimethylsilyl)-	0.795	12.1718	393956	[311] citric acid [16.615]	0.847	11.715	25759	Arabinofuranose, 1,2,3,5-tetrakis-O-(trimethylsilyl)-	0.794	12.535	10402179	[6508] quinic acid [17.076]	0.904	11.3519	943956	[827] ribitol [15.66]	0.9506	11.352	967939
14.0447	788993	Heptadecane, 2,6,10,15-tetramethyl-	0.837	12.0263	108094	[5280335] D-sphingosine 3 [22.527]	0.7946	12.5142	238871	3,8-Dimethyl-1,2,3,4-tetrahydro-ç-carboline	0.654	12.5347	7302353	[6508] quinic acid [17.076]	0.901	11.6789	13433	Per-O-(trimethylsilyl)-à-D-galactofuranuronic acid	0.595	12.1042	52496	á-D-Galactofuranose, 1,2,3,5,6-pentakis-O-(trimethylsilyl)-	0.589	12.0264	85005	[5280335] D-sphingosine 3 [22.527]	0.7844	12.0214	119890	SHIKIMIC ACID	0.787	12.3793	14946	5,5-Dimethyl-2-(2,2,2-trifluoro-1-trifluoromethylethyl)-4,5-dihydrooxazole	0.7103	12.0264	113950	Mannose, 6-deoxy-2,3,4,5-tetrakis-O-(trimethylsilyl)-, L-	0.7991	12.6284	5316357	[2724552] tagatose 1 [17.011]	0.901	11.5854	230058	à-D-Ribofuranoside, methyl 2,3,5-tris-O-(trimethylsilyl)-	0.8231	11.5129	10618
14.2782	87164	Hexadecanoic acid, trimethylsilyl ester	0.739	12.1042	31128	[239] Beta- alanine 2 [14.555]	0.6167	12.535	10148504	[6508] quinic acid [17.076]	0.908	12.6281	7943975	[2724552] tagatose 1 [17.011]	0.898	11.7152	36480	à-l-Galactofuranoside, methyl 6-deoxy-2,3,5-tris-O-(trimethylsilyl)-	0.773	12.1717	386321	[311] citric acid [16.615]	0.837	12.099	25347	[239] Beta- alanine 2 [14.555]	0.677	12.0992	37818	5,5-Dimethyl-2-(2,2,2-trifluoro-1-trifluoromethylethyl)-4,5-dihydrooxazole	0.6577	12.535	13167126	[6508] quinic acid [17.076]	0.92	12.099	47421	[239] Beta- alanine 2 [14.555]	0.683	12.7062	3829726	[2724552] tagatose 2 [17.212]	0.895	11.6269	39270	Glycylglycine, tris(trimethylsilyl)-	0.6438	11.5855	140366
15.5301	50521	Hexadecanoic acid, butyl ester	0.664	12.1716	327675	[311] citric acid [16.615]	0.822	12.6232	7727570	[2724552] tagatose 1 [17.011]	0.89	12.706	5461208	[2724552] tagatose 2 [17.212]	0.899	12.0265	169652	Mannose, 6-deoxy-2,3,4,5-tetrakis-O-(trimethylsilyl)-, L-	0.7874	12.3792	17415	5,5-Dimethyl-2-(2,2,2-trifluoro-1-trifluoromethylethyl)-4,5-dihydrooxazole	0.6883	12.1665	198252	[311] citric acid [16.615]	0.769	12.1666	260545	[311] citric acid [16.615]	0.792	12.6284	7302734	D-Fructose, 1,3,4,5,6-pentakis-O-(trimethylsilyl)-, O-methyloxime	0.903	12.1665	419744	[311] citric acid [16.615]	0.832	12.7633	157754	[835] dehydroascorbic acid 2 [17.139]	0.723	11.6788	16710	Tris(trimethylsiloxy)ethylene	0.587	11.6166	18330
15.724	20138	6-Cyano-1-hexene	0.6025	12.3792	17251	5,5-Dimethyl-2-(2,2,2-trifluoro-1-trifluoromethylethyl)-4,5-dihydrooxazole	0.7282	12.7062	5268789	[2724552] tagatose 2 [17.212]	0.889	12.7579	116440	[835] dehydroascorbic acid 2 [17.139]	0.664	12.1044	58100	[239] Beta- alanine 2 [14.555]	0.6781	12.5349	10529053	[6508] quinic acid [17.076]	0.905	12.5349	9692023	[6508] quinic acid [17.076]	0.901	12.3794	21025	[239] Beta- alanine 2 [14.555]	0.68	12.7062	5064184	[2724552] tagatose 2 [17.212]	0.892	12.374	20672	[239] Beta- alanine 2 [14.555]	0.686	12.8204	69120	d-Mannose, 2,3,4,5,6-pentakis-O-(trimethylsilyl)-, o-methyloxyme, (1Z)-	0.74	11.7152	24107	Arabinofuranose, 1,2,3,5-tetrakis-O-(trimethylsilyl)-	0.703	11.6789	18609
15.9679	174002	[5281] stearic acid [20.675]	0.751	12.54	11141905	[6508] quinic acid [17.076]	0.911	12.7581	119937	[835] dehydroascorbic acid 2 [17.139]	0.681	12.8201	65271	d-Mannose, 2,3,4,5,6-pentakis-O-(trimethylsilyl)-, o-methyloxyme, (1Z)-	0.737	12.1718	608379	[311] citric acid [16.615]	0.856	12.6283	8513352	[2724552] tagatose 1 [17.011]	0.902	12.6283	2669004	D-Fructose, 1,3,4,5,6-pentakis-O-(trimethylsilyl)-, O-methyloxime	0.89	12.5143	285865	3,8-Dimethyl-1,2,3,4-tetrahydro-ç-carboline	0.6435	12.7633	130189	[835] dehydroascorbic acid 2 [17.139]	0.699	12.5141	451897	p-Hydroxybenz	0.5671	12.8723	5895576	d-Glucose, 2,3,4,5,6-pentakis-O-(trimethylsilyl)-, o-methyloxyme, (1E)-	0.9313	11.8241	7537	Fumaric acid, butyl tetrahydrofurfuryl ester	0.6626	11.7152	26136
16.8875	1113807	Eicosane	0.9081	12.6282	7070816	D-Fructose, 1,3,4,5,6-pentakis-O-(trimethylsilyl)-, O-methyloxime	0.901	12.8203	61194	d-Mannose, 2,3,4,5,6-pentakis-O-(trimethylsilyl)-, o-methyloxyme, (1Z)-	0.688	12.872	8639347	d-Glucose, 2,3,4,5,6-pentakis-O-(trimethylsilyl)-, o-methyloxyme, (1E)-	0.935	12.2445	14051	tert-Butyl methyl carbonate	0.5769	12.7061	5808826	[2724552] tagatose 2 [17.212]	0.899	12.7061	2089922	[2724552] tagatose 2 [17.212]	0.887	12.535	9428860	[6508] quinic acid [17.076]	0.909	12.8203	45651	[206] D (+) galactose 2 [17.662]	0.6887	12.5348	10382072	[6508] quinic acid [17.076]	0.912	13.0746	780838	[441032] D (+)altrose 2 [17.46]	0.923	12.0265	147554	Mannose, 6-deoxy-2,3,4,5-tetrakis-O-(trimethylsilyl)-, L-	0.7864	12.0265	136965
17.169	38454	Cyclopropane, 1-(1-methylethyl)-2-nonyl-	0.5605	12.706	5019748	[2724552] tagatose 2 [17.212]	0.903	12.8722	8817486	d-Glucose, 2,3,4,5,6-pentakis-O-(trimethylsilyl)-, o-methyloxyme, (1E)-	0.9343	13.0692	1167273	d-Glucose, 2,3,4,5,6-pentakis-O-(trimethylsilyl)-, o-methyloxyme, (1Z)-	0.927	12.3794	27299	[239] Beta- alanine 2 [14.555]	0.694	12.7632	156841	[835] dehydroascorbic acid 2 [17.139]	0.692	12.7632	158600	[835] dehydroascorbic acid 2 [17.139]	0.747	12.6284	8973876	[2724552] tagatose 1 [17.011]	0.898	12.8722	8867022	d-Glucose, 2,3,4,5,6-pentakis-O-(trimethylsilyl)-, o-methyloxyme, (1E)-	0.9373	12.6231	10894741	[2724552] tagatose 1 [17.011]	0.904	13.1939	41642	1,2-O-Isopropylidene-3,5,6-tri-O-trimethylsilyl-D-glucofuranose	0.5774	12.1043	72656	[239] Beta- alanine 2 [14.555]	0.6759	12.1044	47805
17.3879	161096	Heptadecane, 2,6,10,15-tetramethyl-	0.852	12.7631	152392	[835] dehydroascorbic acid 2 [17.139]	0.727	13.0694	1195830	[441032] D (+)altrose 2 [17.46]	0.923	13.1937	48286	1,2-O-Isopropylidene-3,5,6-tri-O-trimethylsilyl-D-glucofuranose	0.6201	12.535	12043186	[6508] quinic acid [17.076]	0.905	12.8203	33072	[206] D (+) galactose 2 [17.662]	0.529	12.8202	34596	[206] D (+) galactose 2 [17.662]	0.712	12.7063	6202504	[2724552] tagatose 2 [17.212]	0.899	13.0694	1188291	[441032] D (+)altrose 2 [17.46]	0.931	12.7061	7501340	[2724552] tagatose 2 [17.212]	0.9	13.5208	69996	Mannose, 2,3,4,5,6-pentakis-O-(trimethylsilyl)-, D-	0.878	12.1354	18641	1H-Cyclopentano[c]coumarine, 2,3-dihydro-7-benzyloxy-	0.6207	12.1303	17202
17.3879	161096	Heptadecane, 2,6,10,15-tetramethyl-	0.852	12.8254	65787	d-Mannose, 2,3,4,5,6-pentakis-O-(trimethylsilyl)-, o-methyloxyme, (1Z)-	0.739	13.1939	61318	Threitol, 1,2,3,4-tetrakis-O-(trimethylsilyl)-, D-	0.6752	13.5206	91823	Mannose, 2,3,4,5,6-pentakis-O-(trimethylsilyl)-, D-	0.873	12.6284	11390352	D-Fructose, 1,3,4,5,6-pentakis-O-(trimethylsilyl)-, O-methyloxime	0.908	12.8722	9575030	d-Glucose, 2,3,4,5,6-pentakis-O-(trimethylsilyl)-, o-methyloxyme, (1E)-	0.9323	12.8721	3919335	d-Glucose, 2,3,4,5,6-pentakis-O-(trimethylsilyl)-, o-methyloxyme, (1E)-	0.93	12.7581	155490	[835] dehydroascorbic acid 2 [17.139]	0.699	13.1991	61629	Threitol, 1,2,3,4-tetrakis-O-(trimethylsilyl)-, D-	0.6841	12.758	171064	[835] dehydroascorbic acid 2 [17.139]	0.765	13.7803	59271	Ribonic acid, 2,3,4,5-tetrakis-O-(trimethylsilyl)-, trimethylsilyl ester	0.708	12.1718	395107	[311] citric acid [16.615]	0.842	12.1718	777619
18.0697	27051	Octane, 2,7-dimethyl-	0.826	12.8721	8237588	d-Glucose, 2,3,4,5,6-pentakis-O-(trimethylsilyl)-, o-methyloxyme, (1E)-	0.9333	13.5208	91033	Mannose, 2,3,4,5,6-pentakis-O-(trimethylsilyl)-, D-	0.885	13.7748	46990	Ribonic acid, 2,3,4,5-tetrakis-O-(trimethylsilyl)-, trimethylsilyl ester	0.627	12.7063	7933042	[2724552] tagatose 2 [17.212]	0.9	13.0745	1328787	[441032] D (+)altrose 2 [17.46]	0.931	13.0693	512032	[441032] D (+)altrose 2 [17.46]	0.904	12.8204	47569	[206] D (+) galactose 2 [17.662]	0.716	13.5208	92351	Mannose, 2,3,4,5,6-pentakis-O-(trimethylsilyl)-, D-	0.881	12.8202	46331	[206] D (+) galactose 2 [17.662]	0.6954	13.9567	80161	Glucaric acid, 2,3,4,5-tetrakis-O-(trimethylsilyl)-, bis(trimethylsilyl) ester	0.718	12.2444	18231	tert-Butyl methyl carbonate	0.5999	12.2445	17614
18.0697	27051	Octane, 2,7-dimethyl-	0.826	13.0744	1128625	[441032] D (+)altrose 2 [17.46]	0.93	13.7751	73990	Ribonic acid, 2,3,4,5-tetrakis-O-(trimethylsilyl)-, trimethylsilyl ester	0.693	13.9564	83831	Glucaric acid, 2,3,4,5-tetrakis-O-(trimethylsilyl)-, bis(trimethylsilyl) ester	0.7653	12.7633	188660	[835] dehydroascorbic acid 2 [17.139]	0.722	13.1938	59736	1,2-O-Isopropylidene-3,5,6-tri-O-trimethylsilyl-D-glucofuranose	0.6748	13.5207	46779	Mannose, 2,3,4,5,6-pentakis-O-(trimethylsilyl)-, D-	0.821	12.8723	10105003	d-Glucose, 2,3,4,5,6-pentakis-O-(trimethylsilyl)-, o-methyloxyme, (1E)-	0.932	13.7802	59957	Ribonic acid, 2,3,4,5-tetrakis-O-(trimethylsilyl)-, trimethylsilyl ester	0.689	12.8721	11516792	d-Glucose, 2,3,4,5,6-pentakis-O-(trimethylsilyl)-, o-methyloxyme, (1E)-	0.9383	14.0138	683621	Tridecane, 2-methyl-	0.834	12.3793	41029	[239] Beta- alanine 2 [14.555]	0.6451	12.3794	26870
18.6264	164134	Octadecane, 2-methyl-	0.852	13.1938	73998	Arabinitol, pentakis-O-(trimethylsilyl)-	0.6389	13.9515	87902	Glucaric acid, 2,3,4,5-tetrakis-O-(trimethylsilyl)-, bis(trimethylsilyl) ester	0.755	14.2729	8357	SINAPIC ACID (1)	0.46	12.8256	27179	Sedoheptulose, o-methyloxime, hexakis-O-(trimethylsilyl)-	0.607	13.5207	147968	Mannose, 2,3,4,5,6-pentakis-O-(trimethylsilyl)-, D-	0.8982	13.775	49219	Ribonic acid, 2,3,4,5-tetrakis-O-(trimethylsilyl)-, trimethylsilyl ester	0.644	13.0695	1436902	[441032] D (+)altrose 2 [17.46]	0.929	13.9567	111184	Glucaric acid, 2,3,4,5-tetrakis-O-(trimethylsilyl)-, bis(trimethylsilyl) ester	0.7605	13.0693	1615721	[441032] D (+)altrose 2 [17.46]	0.932	14.268	15796	2-Ethylbutyric acid, hexyl ester	0.462	12.5401	14131627	[6508] quinic acid [17.076]	0.909	12.535	13744554
18.714	728636	Eicosane	0.869	13.5207	101559	Mannose, 2,3,4,5,6-pentakis-O-(trimethylsilyl)-, D-	0.88	13.9878	10833	D-Glucose, 3-O-[6-deoxy-2,3,4-tris-O-(trimethylsilyl)-à-L-mannopyranosyl]-2,4,5,6-tetrakis-O-(trimethylsilyl)-	0.586	14.6569	7312303	Myo-Inositol, 1,2,3,4,5,6-hexakis-O-(trimethylsilyl)-	0.9134	12.8723	13470592	d-Glucose, 2,3,4,5,6-pentakis-O-(trimethylsilyl)-, o-methyloxyme, (1E)-	0.9333	13.775	86470	Ribonic acid, 2,3,4,5-tetrakis-O-(trimethylsilyl)-, trimethylsilyl ester	0.708	13.9566	67926	Glucaric acid, 2,3,4,5-tetrakis-O-(trimethylsilyl)-, bis(trimethylsilyl) ester	0.728	13.194	61282	1,2-O-Isopropylidene-3,5,6-tri-O-trimethylsilyl-D-glucofuranose	0.647	13.9878	13734	4H-1,2,4-Triazole, 3-(2-chlorobenzylthio)-4-methyl-	0.494	13.1938	61032	1,2-O-Isopropylidene-3,5,6-tri-O-trimethylsilyl-D-glucofuranose	0.692	14.6623	11582909	Myo-Inositol, 1,2,3,4,5,6-hexakis-O-(trimethylsilyl)-	0.9117	12.6284	15773928	[2724552] tagatose 1 [17.011]	0.908	12.6284	8080167
18.8141	24430	Cyclohexanone, 3-acetyl-2,3,6-trihydroxy-	0.4371	13.7801	84932	Ribonic acid, 2,3,4,5-tetrakis-O-(trimethylsilyl)-, trimethylsilyl ester	0.714	14.268	8883	Hexadecanoic acid, trimethylsilyl ester	0.641	14.7814	94735	d-Galactose, 2,3,4,5,6-pentakis-O-(trimethylsilyl)-, o-methyloxyme, (1Z)-	0.7441	13.0695	1949608	[441032] D (+)altrose 2 [17.46]	0.935	13.9566	74409	Glucaric acid, 2,3,4,5-tetrakis-O-(trimethylsilyl)-, bis(trimethylsilyl) ester	0.716	14.657	10188197	Myo-Inositol, 1,2,3,4,5,6-hexakis-O-(trimethylsilyl)-	0.9114	13.5209	102713	Mannose, 2,3,4,5,6-pentakis-O-(trimethylsilyl)-, D-	0.888	14.0189	661394	Sulfurous acid, hexyl pentadecyl ester	0.8309	13.5207	129962	Mannose, 2,3,4,5,6-pentakis-O-(trimethylsilyl)-, D-	0.907	14.7817	138495	d-Galactose, 2,3,4,5,6-pentakis-O-(trimethylsilyl)-, o-methyloxyme, (1Z)-	0.7981	12.7062	11042810	[2724552] tagatose 2 [17.212]	0.905	12.7063	5876673
18.8141	24430	Cyclohexanone, 3-acetyl-2,3,6-trihydroxy-	0.4371	13.9565	75771	Glucaric acid, 2,3,4,5-tetrakis-O-(trimethylsilyl)-, bis(trimethylsilyl) ester	0.753	14.6571	9106988	Myo-Inositol, 1,2,3,4,5,6-hexakis-O-(trimethylsilyl)-	0.9124	15.3236	17857	[5280335] D-sphingosine 2 [22.36]	0.6764	13.194	120020	Threitol, 1,2,3,4-tetrakis-O-(trimethylsilyl)-, D-	0.7281	14.2731	46809	[985] palmitic acid [18.846]	0.737	14.7815	109987	d-Galactose, 2,3,4,5,6-pentakis-O-(trimethylsilyl)-, o-methyloxyme, (1Z)-	0.7791	13.7751	76429	Galacturonic acid, pentakis(trimethylsilyl)-	0.726	14.2835	34750	17,21-Dimethylheptatriacontane	0.4776	13.7749	59144	Ribonic acid, 2,3,4,5-tetrakis-O-(trimethylsilyl)-, trimethylsilyl ester	0.687	15.3301	24182	Mannose, 2,3,4,5,6-pentakis-O-(trimethylsilyl)-, D-	0.7179	12.7633	221631	[835] dehydroascorbic acid 2 [17.139]	0.738	12.7633	143553
18.9642	5953077	[5988] Sucrose [23.988]	0.93	13.9928	6525	Per-O-(trimethylsilyl)-á-D-galactopyranuronic acid	0.5569	14.7765	114637	d-Galactose, 2,3,4,5,6-pentakis-O-(trimethylsilyl)-, o-methyloxyme, (1Z)-	0.7411	15.9616	9001	4,5-Dichloro-N-[(1,2,3,4-tetrahydroisoquinolin-2-yl)methyl]phthalimide	0.493	13.4119	19805	à-DL-Lyxofuranoside, methyl 2,3,5-tris-O-(trimethylsilyl)-	0.704	14.6622	10367683	Myo-Inositol, 1,2,3,4,5,6-hexakis-O-(trimethylsilyl)-	0.9127	15.3299	16855	[5280335] D-sphingosine 3 [22.527]	0.6646	13.9515	78125	Glucaric acid, 2,3,4,5-tetrakis-O-(trimethylsilyl)-, bis(trimethylsilyl) ester	0.735	14.6623	9812808	Myo-Inositol, 1,2,3,4,5,6-hexakis-O-(trimethylsilyl)-	0.9127	13.9565	56851	Glucaric acid, 2,3,4,5-tetrakis-O-(trimethylsilyl)-, bis(trimethylsilyl) ester	0.631	15.9618	50893	Sulfurous acid, butyl decyl ester	0.7022	12.8255	128417	d-Mannose, 2,3,4,5,6-pentakis-O-(trimethylsilyl)-, o-methyloxyme, (1Z)-	0.7833	12.8204	24136
18.9642	5953077	[5988] Sucrose [23.988]	0.93	14.6622	9357700	Myo-Inositol, 1,2,3,4,5,6-hexakis-O-(trimethylsilyl)-	0.9107	15.3238	23456	[5280335] D-sphingosine 2 [22.36]	0.6732	17.0313	54534	[5280335] D-sphingosine 3 [22.527]	0.73	13.5209	166088	Mannose, 2,3,4,5,6-pentakis-O-(trimethylsilyl)-, D-	0.911	14.7816	120866	Galactose oxime hexakis(trimethylsilyl)	0.7854	17.0314	72511	[5280335] D-sphingosine 3 [22.527]	0.7248	13.9879	10479	D-Glucose, 3-O-[6-deoxy-2,3,4-tris-O-(trimethylsilyl)-à-L-mannopyranosyl]-2,4,5,6-tetrakis-O-(trimethylsilyl)-	0.5985	14.7816	125198	d-Galactose, 2,3,4,5,6-pentakis-O-(trimethylsilyl)-, o-methyloxyme, (1Z)-	0.7798	13.9877	17859	Butanoic acid, 2-(pentafluoropropionylamino)-, isopropyl ester, D-	0.6155	16.8751	927501	Eicosane	0.894	12.8774	17677145	[448388] D-allose 1 [17.278]	0.932	12.8723	8629056
19.4271	9127	2-(1-Methylcyclohexyloxy)-tetrahydropyran	0.661	14.7815	136907	d-Galactose, 2,3,4,5,6-pentakis-O-(trimethylsilyl)-, o-methyloxyme, (1Z)-	0.7768	15.9556	9391	Propanoic acid, 2-oxo-, trimethylsilyl ester	0.763	17.4253	28445	2-O-Glycerol-à-d-galactopyranoside, hexa-TMS	0.69	13.7751	113905	Ribonic acid, 2,3,4,5-tetrakis-O-(trimethylsilyl)-, trimethylsilyl ester	0.75	15.33	17926	[5280335] D-sphingosine 3 [22.527]	0.7076	17.4255	32124	2-O-Glycerol-à-d-galactopyranoside, hexa-TMS	0.685	14.6572	10021909	Myo-Inositol, 1,2,3,4,5,6-hexakis-O-(trimethylsilyl)-	0.9104	15.33	10472	Trisilane, octamethyl-	0.9116	14.657	12779097	Myo-Inositol, 1,2,3,4,5,6-hexakis-O-(trimethylsilyl)-	0.9137	16.9064	30874	Mannose, 2,3,4,5,6-pentakis-O-(trimethylsilyl)-, D-	0.6509	13.0746	2613631	[441032] D (+)altrose 2 [17.46]	0.933	13.0746	1136827
19.521	8529	1-Butene, 4-methoxy	0.5531	15.3299	28440	Mannose, 2,3,4,5,6-pentakis-O-(trimethylsilyl)-, D-	0.6929	17.0315	73387	2-O-Glycerol-à-d-galactopyranoside, hexa-TMS	0.73	18.0133	61997	SALICIN	0.632	13.9567	200002	Glucaric acid, 2,3,4,5-tetrakis-O-(trimethylsilyl)-, bis(trimethylsilyl) ester	0.8076	15.5176	39974	Hexadecanoic acid, butyl ester	0.617	18.0197	78061	[65080] phenyl-beta-glucopyranoside [21.186]	0.6666	14.7817	128653	d-Galactose, 2,3,4,5,6-pentakis-O-(trimethylsilyl)-, o-methyloxyme, (1Z)-	0.8031	15.9618	52243	Sulfurous acid, hexyl pentadecyl ester	0.6113	14.7815	111869	d-Galactose, 2,3,4,5,6-pentakis-O-(trimethylsilyl)-, o-methyloxyme, (1Z)-	0.7568	17.0315	112239	2-O-Glycerol-à-d-galactopyranoside, hexa-TMS	0.7785	13.1939	122365	Arabinitol, pentakis-O-(trimethylsilyl)-	0.6766	13.194	111660
19.621	16628	Nonane, 3,7-dimethyl-	0.76	15.9617	11552	[5281] stearic acid [20.675]	0.622	17.4256	34568	2-O-Glycerol-à-d-galactopyranoside, hexa-TMS	0.691	18.1947	18995	à-DL-Lyxofuranoside, methyl 2,3,5-tris-O-(trimethylsilyl)-	0.621	14.2006	42860	[3037582] mucic acid [18.907]	0.607	15.7178	17897	7,8-Dioxabicyclo[4.2.2]dec-9-ene	0.5904	18.2011	19344	à-DL-Lyxofuranoside, methyl 2,3,5-tris-O-(trimethylsilyl)-	0.6198	15.3239	25211	[5280335] D-sphingosine 3 [22.527]	0.6814	16.8751	928833	Eicosane	0.8912	15.3237	10828	(R)-(+)-1-(2-Methoxybenzoyl)-2-pyrrolidinemethanol	0.895	17.1504	14326	Iodosobenzene	0.5832	13.5208	209202	Mannose, 2,3,4,5,6-pentakis-O-(trimethylsilyl)-, D-	0.9196	13.5209	112989
19.7274	557375	Eicosane	0.9001	16.9	20832	Per-O-(trimethylsilyl)-à,á-L-idopyranuronic acid	0.5659	18.0136	90217	[65080] phenyl-beta-glucopyranoside [21.186]	0.6712	18.2698	11757	2-O-Glycerol-à-d-galactopyranoside, hexa-TMS	0.65	14.2732	14806	Hexadecanoic acid, trimethylsilyl ester	0.561	15.9617	65374	[5281] stearic acid [20.675]	0.759	18.2699	20689	2-O-Glycerol-à-d-galactopyranoside, hexa-TMS	0.618	17.0315	70730	2-O-Glycerol-à-d-galactopyranoside, hexa-TMS	0.7628	17.0315	95053	2-O-Glycerol-à-d-galactopyranoside, hexa-TMS	0.7692	16.9	12762	2-O-Glycerol-à-d-galactopyranoside, hexa-TMS	0.605	17.3818	66161	Sulfurous acid, 2-ethylhexyl nonyl ester	0.825	13.7802	85573	[604] gluconic acid 2 [18.297]	0.71	13.7751	60452
19.8838	6015	1H-1,2,4-Triazol-3-amine, 5-methyl-	0.6772	17.0313	107627	2-O-Glycerol-à-d-galactopyranoside, hexa-TMS	0.781	18.195	25962	Per-O-(trimethylsilyl)-à,á-L-idopyranuronic acid	0.5727	18.7139	38773	2-O-Glycerol-à-d-galactopyranoside, hexa-TMS	0.6239	14.6624	12833673	Myo-Inositol, 1,2,3,4,5,6-hexakis-O-(trimethylsilyl)-	0.9127	17.0314	71340	2-O-Glycerol-à-d-galactopyranoside, hexa-TMS	0.7482	18.7141	49239	2-O-Glycerol-à-d-galactopyranoside, hexa-TMS	0.7216	17.4256	31104	2-O-Glycerol-à-d-galactopyranoside, hexa-TMS	0.693	17.1441	10805	Iodosobenzene	0.5983	17.0314	70375	2-O-Glycerol-à-d-galactopyranoside, hexa-TMS	0.7574	17.4256	58081	2-O-Glycerol-à-d-galactopyranoside, hexa-TMS	0.7694	13.9566	113618	Glucaric acid, 2,3,4,5-tetrakis-O-(trimethylsilyl)-, bis(trimethylsilyl) ester	0.756	13.9567	180093
20.1277	613914	[26519] tetratriacontane [29.185]	0.8532	17.4317	36389	2-O-Glycerol-à-d-galactopyranoside, hexa-TMS	0.69	18.27	31974	2-O-Glycerol-à-d-galactopyranoside, hexa-TMS	0.71	18.9579	29960850	[5988] Sucrose [23.988]	0.95	14.7817	145288	d-Galactose, 2,3,4,5,6-pentakis-O-(trimethylsilyl)-, o-methyloxyme, (1Z)-	0.7828	17.1628	22070	2,2-Dimethyl-3-hydroxypropionaldehyde	0.5452	18.9643	51520222	à-D-Glucopyranoside, 1,3,4,6-tetrakis-O-(trimethylsilyl)-á-D-fructofuranosyl 2,3,4,6-tetrakis-O-(trimethylsilyl)-	0.951	18.0136	74538	SALICIN	0.656	17.3755	74467	Dodecane, 2-methyl-	0.824	17.4254	49806	Glucopyranose, 4-O-[2,3,4,6-tetrakis-O-(trimethylsilyl)-á-d-glucopyranosyl]-1,2,3,6-tetrakis-O-(trimethylsilyl)-, d-	0.784	18.0198	106390	SALICIN	0.7276	13.9878	23557	Lyxopyranoside, methyl 2,3,4-tris-O-(trimethylsilyl)-	0.569	14.2058	26542
20.2153	6662	Octane, 2,7-dimethyl-	0.812	18.0197	114785	SALICIN	0.739	18.7142	73341	2-O-Glycerol-à-d-galactopyranoside, hexa-TMS	0.7166	19.8774	6964	4H-1,2,4-Triazol-3-amine, 4-methyl-	0.6247	15.3301	28489	Mannose, 2,3,4,5,6-pentakis-O-(trimethylsilyl)-, D-	0.7041	17.4255	39459	2-O-Glycerol-à-d-galactopyranoside, hexa-TMS	0.691	19.7149	245440	[440658] melibiose 2 [25.784]	0.816	18.195	25785	à-DL-Lyxofuranoside, methyl 2,3,5-tris-O-(trimethylsilyl)-	0.6387	17.4318	44892	2-O-Glycerol-à-d-galactopyranoside, hexa-TMS	0.756	18.0134	115150	SALICIN	0.701	18.2012	14050	á-D-Glucopyranuronic acid, 1,2,3,4-tetrakis-O-(trimethylsilyl)-, trimethylsilyl ester	0.563	14.2732	9800	SINAPIC ACID (1)	0.512	14.268	7395
20.3592	46390	Undecane, 2-cyclohexyl-	0.774	18.2011	20564	à-DL-Lyxofuranoside, methyl 2,3,5-tris-O-(trimethylsilyl)-	0.6316	18.9581	41657630	[5988] Sucrose [23.988]	0.952	20.4904	40498	[6537496] chlorogenic acid 1 [26.37]	0.469	15.5178	12714	Isoxazolidine, 5-ethyl-2,4-dimethyl-, cis-	0.6518	18.0197	98743	SALICIN	0.695	19.9088	40782	2-O-Glycerol-à-d-galactopyranoside, hexa-TMS	0.626	18.2701	28100	2-O-Glycerol-à-d-galactopyranoside, hexa-TMS	0.767	18.0198	112171	SALICIN	0.706	18.1948	16286	à-DL-Lyxofuranoside, methyl 2,3,5-tris-O-(trimethylsilyl)-	0.667	18.2763	41493	2-O-Glycerol-à-d-galactopyranoside, hexa-TMS	0.6783	14.6623	14149676	Myo-Inositol, 1,2,3,4,5,6-hexakis-O-(trimethylsilyl)-	0.909	14.6624	11166600
20.6281	7806	1-Pentyn-3-ol, 3-methyl-, carbamate	0.5348	18.2761	29004	2-O-Glycerol-à-d-galactopyranoside, hexa-TMS	0.733	19.715	23036	Pulchelloside I, trimethylsilyl ether	0.4677	21.1973	15322	2-Oxabicyclo[4.4.0]dec-9-en-8-one, 1,3,7,7-tetramethyl-, (-)-(1R,3S,6R)-	0.4815	15.9619	13995	Octadecanoic acid, trimethylsilyl ester	0.506	18.2011	23739	à-D-Ribofuranoside, methyl 2,3,5-tris-O-(trimethylsilyl)-	0.612	20.4906	53006	[6537496] chlorogenic acid 1 [26.37]	0.4941	18.7142	37456	2-O-Glycerol-à-d-galactopyranoside, hexa-TMS	0.6513	18.2763	50892	2-O-Glycerol-à-d-galactopyranoside, hexa-TMS	0.6633	18.2699	26503	2-O-Glycerol-à-d-galactopyranoside, hexa-TMS	0.671	18.6141	50797	Sulfurous acid, hexyl pentadecyl ester	0.83	14.7816	180919	d-Galactose, 2,3,4,5,6-pentakis-O-(trimethylsilyl)-, o-methyloxyme, (1Z)-	0.7998	14.7817	138052
20.7157	595072	Eicosane	0.8755	18.714	61985	Glucopyranose, 4-O-[2,3,4,6-tetrakis-O-(trimethylsilyl)-á-d-glucopyranosyl]-1,2,3,6-tetrakis-O-(trimethylsilyl)-, d-	0.7288	19.8714	6187	1H-1,2,4-Triazol-3-amine, N-methyl-	0.5866	21.3599	25097	Methyl d-lyxofuranoside	0.4403	16.5061	7411	Benzamide, N-(9H-fluoren-9-on-1-yl)-	0.5045	18.27	30532	2-O-Glycerol-à-d-galactopyranoside, hexa-TMS	0.734	20.6407	112706	[9064] catechin [25.643]	0.832	18.9582	37573801	[5988] Sucrose [23.988]	0.952	18.6141	69621	Sulfurous acid, hexyl pentadecyl ester	0.835	18.714	68419	Glucopyranose, 4-O-[2,3,4,6-tetrakis-O-(trimethylsilyl)-á-d-glucopyranosyl]-1,2,3,6-tetrakis-O-(trimethylsilyl)-, d-	0.7377	18.7017	691096	[26519] tetratriacontane [29.185]	0.7599	15.33	46049	Mannose, 2,3,4,5,6-pentakis-O-(trimethylsilyl)-, D-	0.7705	15.3301	21836
20.8283	8714	4-Methyl-2,4-bis(4'-trimethylsilyloxyphenyl)pentene-1	0.788	18.9642	50600765	[5988] Sucrose [23.988]	0.952	20.4907	59976	Propanetriol, 2-methyl-, tris-O-(trimethylsilyl)-	0.5806	21.4287	112811	Glucopyranose, 4-O-[2,3,4,6-tetrakis-O-(trimethylsilyl)-á-d-glucopyranosyl]-1,2,3,6-tetrakis-O-(trimethylsilyl)-, d-	0.8307	16.9002	26839	2-O-Glycerol-à-d-galactopyranoside, hexa-TMS	0.5803	18.7141	71872	2-O-Glycerol-à-d-galactopyranoside, hexa-TMS	0.7521	20.8909	12939	1,1,1,3,5,5,7,7,7-Nonamethyl-3-(trimethylsiloxy)tetrasiloxane	0.4066	20.4907	51244	[6537496] chlorogenic acid 1 [26.37]	0.5565	18.7016	737614	[26519] tetratriacontane [29.185]	0.7399	18.9642	64825612	à-D-Glucopyranoside, 1,3,4,6-tetrakis-O-(trimethylsilyl)-á-D-fructofuranosyl 2,3,4,6-tetrakis-O-(trimethylsilyl)-	0.952	18.7204	31382	Glucopyranoside, O-1,3,4,6-tetrakis-O-(trimethylsilyl)-á-D-fructofuranosyl-(2.fwdarw.1)-O-3,4,6-tris-O-(trimethylsilyl)-á-D-fructofuranosyl-(2.fwdarw.1)-3,4,6-tris-O-(trimethylsilyl)-á-D-fructofuranosyl, à-D-	0.486	15.9618	7894	4,5-Dichloro-N-[(1,2,3,4-tetrahydroisoquinolin-2-yl)methyl]phthalimide	0.4971	15.9619	7626
20.8909	30427	Octane, 2,7-dimethyl-	0.6444	19.7211	27009	[92817] melezitose [29.884]	0.58	20.6345	24120	[9064] catechin [25.643]	0.701	21.5101	39998	[6537496] chlorogenic acid 1 [26.37]	0.5167	17.0315	108708	Mannose, 2,3,4,5,6-pentakis-O-(trimethylsilyl)-, D-	0.7746	18.9643	53447473	à-D-Glucopyranoside, 1,3,4,6-tetrakis-O-(trimethylsilyl)-á-D-fructofuranosyl 2,3,4,6-tetrakis-O-(trimethylsilyl)-	0.951	21.1912	10630	1H-1,2,4-Triazol-3-amine, N-methyl-	0.6102	20.6346	24180	Cholest-5-en-3-ol (3á)-, trifluoroacetate	0.699	18.8017	12798	Ethaneperoxoic acid, 1-cyano-1-phenylpentyl ester	0.522	19.8713	10370	3-Ethyl-2-heptanol	0.5611	18.7892	9501	Bicyclo[2.2.2]oct-2-ene, 1,4,5,5,6,6-hexafluoro-7-(fluoromethylene)-, (Z)-	0.6714	16.9064	23322	2-O-Glycerol-à-d-galactopyranoside, hexa-TMS	0.5856	17.0315	94817
20.8909	30427	Octane, 2,7-dimethyl-	0.6444	20.4905	72189	[6537496] chlorogenic acid 1 [26.37]	0.5765	21.0974	10075	4-Pyridinol, 3,5-dichloro-2,6-diethyl-	0.638	21.8166	8872	Pyrazolo[1,5-a]pyridine, 3-methyl-2-phenyl-	0.7102	17.1629	11026	Pyrimido[5,4-b]benzofurane, 4-chloro-	0.5358	19.5148	6522	1-Butene, 4-methoxy	0.5635	21.3663	41588	[6537496] chlorogenic acid 1 [26.37]	0.4806	21.2226	13681	4H-1,2,4-Triazol-3-amine, 4-methyl-	0.4	18.9644	43472961	[5988] Sucrose [23.988]	0.951	20.4905	42282	[8299] acetol 1 [13.293]	0.4978	18.9644	54546033	[5988] Sucrose [23.988]	0.951	17.0315	103383	2-O-Glycerol-à-d-galactopyranoside, hexa-TMS	0.7714	17.4256	68225
21.0347	23929	Di-n-decylsulfone	0.535	20.6344	53623	[9064] catechin [25.643]	0.739	21.1913	17446	Timolol methylboronate	0.493	21.9041	21409	5-Methoxy-2,3-dihydro-1-benzofuran-3-acetic acid	0.62	17.4256	121006	à-D-Mannopyranoside, methyl 2,3,4,6-tetrakis-O-(trimethylsilyl)-	0.7861	19.7212	23645	[7427] D-(+) trehalose [24.752]	0.428	21.4289	152826	à-D-Galactopyranose, 1,2,3,4,6-pentakis-O-(trimethylsilyl)-	0.8237	21.3602	33506	[6537496] chlorogenic acid 1 [26.37]	0.492	19.6149	13512	Nonane, 3,7-dimethyl-	0.8	21.1911	22417	Dibenzylidene styracitol	0.4317	19.6087	12890	Octane, 2,7-dimethyl-	0.851	17.4256	70023	2-O-Glycerol-à-d-galactopyranoside, hexa-TMS	0.789	18.0199	220909
21.2036	8727	4-Phenoxy-5,6-diphenyl-2H-pyridazin-3-one	0.5366	20.8846	12274	8-Chloro-5-quinolinecarboxylic acid	0.5836	21.3789	28312	2-Methoxy-1,3-dioxolane	0.576	21.973	67500	1,1,3,3,5,5-Hexamethyl-2-thia-1,3,5-trisilacyclohexane	0.5308	18.0199	89135	[656894] isopropyl beta-D-1-thiogalactopyranoside [19.097]	0.6982	20.4906	52138	[6537496] chlorogenic acid 1 [26.37]	0.4785	21.5164	45315	CHLOROGENIC ACID	0.47	21.429	170660	Talose, 2,3,4,5,6-pentakis-O-(trimethylsilyl)-	0.7968	19.715	296976	Eicosane	0.8418	21.3663	18287	5-Bromonicotinic acid N-oxide	0.456	19.715	268769	Eicosane	0.808	18.0198	239279	SALICIN	0.759	18.2013	20151
21.335	326469	Eicosane	0.8302	20.9284	8471	Eicosanoic acid, phenylmethyl ester	0.6116	21.429	150224	Talose, 2,3,4,5,6-pentakis-O-(trimethylsilyl)-	0.786	22.073	10016	Dibromochloronitromethane	0.6087	18.2013	18137	à-DL-Lyxofuranoside, methyl 2,3,5-tris-O-(trimethylsilyl)-	0.635	21.1974	9163	4-Phenoxy-5,6-diphenyl-2H-pyridazin-3-one	0.5947	21.5915	4968	2,2,4-Trimethyl-4-(2'-methoxyphenyl)chromane	0.576	21.5103	42641	[6537496] chlorogenic acid 1 [26.37]	0.5231	19.8776	9906	4-Phenoxy-5,6-diphenyl-2H-pyridazin-3-one	0.5616	21.4288	192475	Mannose, 2,3,4,5,6-pentakis-O-(trimethylsilyl)-, D-	0.8306	20.1216	466828	Eicosane	0.866	18.2012	42068	à-DL-Lyxofuranoside, methyl 2,3,5-tris-O-(trimethylsilyl)-	0.7056	18.2763	67692
21.4038	12439	Glycine, N-(3-methyl-1-oxo-2-butenyl)-, methyl ester	0.5107	21.2036	10050	4-Phenoxy-5,6-diphenyl-2H-pyridazin-3-one	0.5703	21.5103	38284	[6537496] chlorogenic acid 1 [26.37]	0.5115	22.2732	15393	4-Pyridinol, 3,5-dichloro-2,6-diethyl-	0.57	18.2764	33634	2-O-Glycerol-à-d-galactopyranoside, hexa-TMS	0.703	21.3601	25167	Butanoic acid, 2,4-bis[(trimethylsilyl)oxy]-, trimethylsilyl ester	0.4718	21.8918	18817	Benzoyl isocyanate	0.7493	21.8857	34457	Acetic acid, 3-hydroxy-2,2-dimethoxy-propyl ester	0.4885	20.1216	487047	Eicosane	0.8662	21.5102	35497	[6537496] chlorogenic acid 1 [26.37]	0.5532	20.1529	30368	Methyl 6-bromo-5-oxohexanoate	0.416	18.2763	67049	2-O-Glycerol-à-d-galactopyranoside, hexa-TMS	0.8131	18.7142	86897
21.5852	9735	Octane, 2,7-dimethyl-	0.827	21.3725	31625	Quinoline, 5-chloro-8-phenoxy-	0.4716	21.9732	97509	1,1,3,3,5,5-Hexamethyl-2-thia-1,3,5-trisilacyclohexane	0.5629	22.3358	354457	[6537496] chlorogenic acid 2 [27.18]	0.732	18.7142	139945	Glucopyranose, 4-O-[2,3,4,6-tetrakis-O-(trimethylsilyl)-á-d-glucopyranosyl]-1,2,3,6-tetrakis-O-(trimethylsilyl)-, d-	0.7756	21.4289	226294	Glucopyranose, 1,2,3,4,6-pentakis-O-(trimethylsilyl)-, D-	0.7893	21.9731	87701	CHLOROGENIC ACID	0.4908	21.9732	90574	[8299] acetol 1 [13.293]	0.5222	20.1529	24098	Propanoic acid, 2-oxo-3-(trimethylsilyl)-, trimethylsilyl ester	0.538	21.973	60587	1,1,3,3,5,5-Hexamethyl-2-thia-1,3,5-trisilacyclohexane	0.5133	20.3593	27510	1-Methyl-2-phenylbenzimidazole	0.4766	18.7141	80771	D-Glucose, 4-O-[2,3,4,6-tetrakis-O-(trimethylsilyl)-á-D-galactopyranosyl]-2,3,5,6-tetrakis-O-(trimethylsilyl)-	0.7433	18.9644	72112600
21.6353	6232	3-Methyl-2,3-dihydro-1,5-benzothiazepin-4(5H)-one 1-oxide	0.4358	21.4038	19387	3-Phenyl-7,10-dimethyl-4,9-dioxo-4,8,9,10-tetrahydro-1,2,4-triazino(4,3-b)[1,2,4]-triazepine	0.4531	22.1546	10004	Isophthalic acid, allyl pentyl ester	0.6843	22.6423	14984	2-[N-(m-Tolyl)-N-(m-tolylaminocarbonyl)-amino]-4H-3,1-benzoxazine-4-(p-tolyl)imine	0.5187	18.9644	65922357	à-D-Glucopyranoside, 1,3,4,6-tetrakis-O-(trimethylsilyl)-á-D-fructofuranosyl 2,3,4,6-tetrakis-O-(trimethylsilyl)-	0.951	21.5165	49043	[6537496] chlorogenic acid 1 [26.37]	0.569	22.0919	11322	Terephthalic acid, monoamide, N-methyl-N-phenyl-, propyl ester	0.408	22.0796	16697	Silicic acid, diethyl bis(trimethylsilyl) ester	0.4103	20.3593	27694	Cyclohexane, eicosyl-	0.75	22.0982	12466	Ursane-3,16-diol, (3á,16à,18à,19à,20á)-	0.4421	20.4907	75496	CHLOROGENIC ACID	0.518	18.9644	67792516	à-D-Glucopyranoside, 1,3,4,6-tetrakis-O-(trimethylsilyl)-á-D-fructofuranosyl 2,3,4,6-tetrakis-O-(trimethylsilyl)-	0.953	20.4907	58178
21.679	468229	Eicosane	0.8685	21.4288	171359	Glucopyranose, 4-O-[2,3,4,6-tetrakis-O-(trimethylsilyl)-á-d-glucopyranosyl]-1,2,3,6-tetrakis-O-(trimethylsilyl)-, d-	0.8179	22.2859	19107	Penicillamine, tri-TMS	0.4722	22.8612	20195	Quinoline, 2-(phenylazo)-	0.7074	19.7151	17589	Apigenin-7-O-glucoside, tms-	0.4098	21.7604	7448	Pyrrolidine, 1-(3-methyl-1-propylidene-2-hexenyl)-	0.6657	22.2608	17427	Thieno[2,3-b]pyridine, 5-ethyl-3-nitro-	0.4801	22.2735	17852	1,1,3,3,5,5-Hexamethyl-2-thia-1,3,5-trisilacyclohexane	0.6057	20.4907	43215	1,1,3,3,5,5-Hexamethyl-2-thia-1,3,5-trisilacyclohexane	0.5131	22.3359	250475	[6537496] chlorogenic acid 2 [27.18]	0.628	20.6408	46886	[9064] catechin [25.643]	0.794	19.7212	20811	à-D-Glucopyranoside, 1,3,4,6-tetrakis-O-(trimethylsilyl)-á-D-fructofuranosyl 2,3,4,6-tetrakis-O-(trimethylsilyl)-	0.403	20.6346	109103
21.7729	94739	Chola-5,22-dien-3-ol, (3á,22Z)-	0.5379	21.5164	56368	CHLOROGENIC ACID	0.4517	22.336	472461	CHLOROGENIC ACID	0.7665	22.9926	503478	[6537496] chlorogenic acid 2 [27.18]	0.732	20.4907	32080	1,1,3,3,5,5-Hexamethyl-2-thia-1,3,5-trisilacyclohexane	0.5171	21.8918	18352	Acetic acid, oxo((1-phenylethyl)amino)-, hydrazide	0.5954	22.3421	752138	[6537496] chlorogenic acid 2 [27.18]	0.7803	22.336	666700	[6537496] chlorogenic acid 2 [27.18]	0.7636	20.6408	34651	CATECHIN HYDRATE	0.7091	22.6361	19871	N-(2-Chloro-1-ethoxyethyl)-N-cyano-N',N',N'',N''-tetramethyl-1,3,5-triazine-2,4,6-triamine	0.4676	20.7034	288137	Eicosane	0.8718	20.4907	72202	[6537496] chlorogenic acid 1 [26.37]	0.543	20.7472	17373
21.7916	10945	Tetrasiloxane, 1,1,3,3,5,5,7,7-octamethyl-	0.478	21.8917	33226	1-Benzoyl-2-t-butyl-3,5-dimethylimidazolidin-4-one	0.5686	22.63	19625	N-Hydroxy-12-azadispiro(4,1,4,2)tridec-8-ene-6,13-dione	0.4883	23.1615	29123	2(3H)-Benzofuranone, 3a,7a-dihydro-5-hydroxy-4-(1-oxo-3-phenyl-2-propenyl)-	0.4061	20.8786	7706	4H-1-Benzopyran-4-one, 6,7-dimethoxy-3-phenyl-	0.445	21.9731	77651	1,1,3,3,5,5-Hexamethyl-2-thia-1,3,5-trisilacyclohexane	0.5791	22.6424	8772	Methyl N-cyclohexyl-3-phenylpropanimidate	0.4868	22.8302	10681	Cyclotrisiloxane, hexamethyl-	0.5868	20.7033	323498	Eicosane	0.8745	22.9927	427473	CHLOROGENIC ACID	0.7463	20.8723	18319	Dibromochloronitromethane	0.5644	20.6345	40184	[9064] catechin [25.643]	0.775	21.1851	9009
21.9167	29271	1,1,1,3,5,5,5-Heptamethyltrisiloxane	0.5054	21.923	7563	Tetrasiloxane, 1,1,3,3,5,5,7,7-octamethyl-	0.494	22.8677	41172	á-l-Galactopyranoside, methyl 6-deoxy-2,3,4-tris-O-(trimethylsilyl)-	0.666	23.4304	1336621	SALICORTIN	0.8163	21.1976	5328	1,1-Dimethylethyloxycarbonic acid 4-ethenylphenyl ester	0.4427	22.1482	13652	2-Pentenenitrile, 5-hydroxy-, (Z)-	0.5776	22.8676	18282	Quinoline, 2-(phenylazo)-	0.7667	22.8803	48216	[5280335] D-sphingosine 3 [22.527]	0.5246	20.941	8124	4-Sulfamoyl-thiophene-2-carboxylic acid	0.487	23.1741	33171	Pulchelloside I, trimethylsilyl ether	0.4329	21.0099	9630	2,2,6,6-Tetramethylheptane	0.798	20.8847	10333	Methyl 2-chloro-2-phenyl-3-hydroxyindan-1-one-3-carboxilate	0.4168	21.2163	8186
22.0293	9081	3-Tosyl sedoheptulose	0.4907	21.973	115257	CHLOROGENIC ACID	0.5072	22.999	630484	CHLOROGENIC ACID	0.7624	23.6806	13993	Pyrazolo[1,5-a]pyridine, 3-methyl-2-phenyl-	0.6385	21.429	158962	à-D-Galactopyranose, 1,2,3,4,6-pentakis-O-(trimethylsilyl)-	0.8415	22.3422	499906	[6537496] chlorogenic acid 2 [27.18]	0.7392	22.9989	638269	[6537496] chlorogenic acid 2 [27.18]	0.7669	22.9991	680337	[6537496] chlorogenic acid 2 [27.18]	0.7486	21.0224	16528	3-Phenyl-2H-chromene	0.6075	23.4305	994330	SALICORTIN	0.792	21.3226	208075	Nonadecane, 2-methyl-	0.8525	21.3601	17033	Butanoic acid, 2,4-bis[(trimethylsilyl)oxy]-, trimethylsilyl ester	0.5218	21.3602	15549
22.0856	9871	Cyclotrisiloxane, hexamethyl-	0.7434	22.0981	10512	d-Glucose, 4-O-[6-deoxy-2,3,4-tris-O-(trimethylsilyl)-à-l-mannopyranosyl]-2,3,5,6-tetrakis-O-(trimethylsilyl)-	0.59	23.1679	45939	SALICORTIN	0.405	24.3124	6541	3-(3-Hydroxy-4-methylphenyl)-1,1,3,5-tetramethylindan-4-ol	0.461	21.5166	30909	CHLOROGENIC ACID	0.405	22.6362	9734	2-t-Butyl-5-(dimethoxy-phosphoryl)-3-methyl-4-oxoimidazolidine-1-carboxylic acid, t-butyl ester	0.5372	23.1178	6875	5-Hydroxy-7-methoxy-2-methyl-3-phenyl-4-chromenone	0.6257	23.1743	45520	D-Turanose, heptakis(trimethylsilyl)-	0.4198	21.1975	13465	4-Phenoxy-5,6-diphenyl-2H-pyridazin-3-one	0.5627	24.0936	8616	8-Chloro-5-quinolinecarboxylic acid	0.5436	21.3664	32508	Ethanesulfonic acid, 2-[(trimethylsilyl)oxy]-, trimethylsilyl ester	0.4702	21.4289	318315	D-Glucose, 4-O-[2,3,4,6-tetrakis-O-(trimethylsilyl)-á-D-galactopyranosyl]-2,3,5,6-tetrakis-O-(trimethylsilyl)-	0.8261	21.429	291130
22.2545	9824	Sulfonyl-bis[8-methylthiophylline	0.5678	22.1231	10665	1,1,1,3,5,5,5-Heptamethyltrisiloxane	0.707	23.2117	11619	l-Valine, N-benzyloxycarbonyl-, butyl ester	0.7297	24.4313	12946	Thieno[2,3-b]pyridine, 5-ethyl-3-nitro-	0.5535	21.9732	48005	1,1,3,3,5,5-Hexamethyl-2-thia-1,3,5-trisilacyclohexane	0.5704	22.7613	6827	Methanesulfonic acid, 1-t-butylazetidin-3-yl ester	0.7275	23.1678	39784	Methyl d-lyxofuranoside	0.4217	23.2806	5863	Cyclohexane, 2-(dimethylhydrazono)-3-[4-hexenyl]-1-aci-nitro-, (E,E)-	0.5273	21.3289	209555	1-Iodo-2-methylundecane	0.8414	24.4314	16505	1-Naphthalenepentanoic acid, decahydro-2-hydroxy-á,2,5,5,8a-pentamethyl-6-oxo-, methyl ester, [1S-[1à(S*),2á,4aá,8aà]]-	0.4523	21.3977	9917	p-Benzoquinone, 2-hydroxy-5-[[1-(hydroxymethyl)propyl]amino]-3,6-dimethyl-	0.4352	21.5165	65105	CHLOROGENIC ACID	0.499	21.5166	41393
22.3421	18719	17,21-Dimethylheptatriacontane	0.4758	22.2733	18139	Pyridine, 1,2,3,6-tetrahydro-1-methyl-4-[4-chlorophenyl]-	0.5345	23.293	5501	Ethane, 1-[(N,N-diethylamino)ethyl]-2-[(2-mercaptoethyl)thio]-	0.4677	25.2883	9596	Propiophenone, 2'-(trimethylsiloxy)-	0.4638	22.0921	10796	1-benzylindole	0.4899	22.8739	37498	á-d-Glucopyranoside, 2-[[4-(trimethylsilyl)oxy]phenyl]ethyl, tetrakis(trimethylsilyl)	0.6493	23.4368	1378017	SALICORTIN	0.8193	23.437	1569039	SALICORTIN	0.815	21.429	169667	Glucopyranose, 1,2,3,4,6-pentakis-O-(trimethylsilyl)-, D-	0.8051	24.8567	12203	Maltose, octakis(trimethylsilyl)-	0.525	21.429	222709	Talose, 2,3,4,5,6-pentakis-O-(trimethylsilyl)-	0.826	21.6541	7416	2,4,4-Trimethyl-3-hydroxymethyl-5a-(3-methyl-but-2-enyl)-cyclohexene	0.8097	21.8982	19310
22.3984	7621	Pyrimido[4,5-b]cyclopentathiophen-4(3H)-one, 4,5,6,7-tetrahydro-2-methyl-3-phenyl-	0.866	22.3421	757679	[6537496] chlorogenic acid 2 [27.18]	0.7816	23.4307	1474056	SALICORTIN	0.814					22.2735	18947	4-Norcaren-2-one, 1,3,5-tri-tert-butyl-3-(3,5-di-tert-butyl-4-hydroxybenzyl)-	0.5652	22.999	724911	[6537496] chlorogenic acid 2 [27.18]	0.772	23.6683	15746	8-Chloro-5-quinolinecarboxylic acid	0.5577	23.6809	26570	Arabinose, 2,3,4,5-tetrakis-O-(trimethylsilyl)-	0.507	21.5165	21855	[6537496] chlorogenic acid 1 [26.37]	0.4127					21.5166	32547	[6537496] chlorogenic acid 1 [26.37]	0.4736	21.6979	8785	2,3,3,3-Tetrafluoro-2-bromopropionic acid, methyl ether	0.7683	21.9732	95603
22.4484	11882	1-Butene, 4-methoxy	0.5707	22.4234	11483	7-Hydroxy-7,8,9,10-tetramethyl-7,8-dihydrocyclohepta[d,e]naphthalene	0.6438	23.6496	7095	Terephthalic acid, di(2-methoxyethyl) ester	0.5785					22.336	258735	[6537496] chlorogenic acid 1 [26.37]	0.6399	23.1366	6573	Octadecanoic acid, ethenyl ester	0.478	23.9435	8044	Phenol, 2,4-dichloro-6-nitro-	0.6609	24.0625	9754	Pyrimido[4,5-b]cyclopentathiophen-4(3H)-one, 4,5,6,7-tetrahydro-2-methyl-3-phenyl-	0.8127	21.6667	15357	3(2H)-Benzofuranone, 6-methoxy-2-[(3-methoxyphenyl)methylene]-, (E)-	0.5875					21.6104	19863	1-Azabicyclo[3.1.0]hexane	0.5722	21.8918	16851	1-Benzoyl-2-t-butyl-3,5-dimethylimidazolidin-4-one	0.8329	22.0483	9060
22.6048	126271	Sulfurous acid, di(2-ethylhexyl) ester	0.6751	22.5047	7252	Thieno[2,3-b]pyridine, 5-ethyl-3-nitro-	0.742	23.6809	10272	á-D-Glucopyranuronic acid, 1,2,3,4-tetrakis-O-(trimethylsilyl)-, trimethylsilyl ester	0.5076					22.5925	5061	7á-Ethyl-8á-hydroxy-2,6-dimethylbicyclo[4.4.0]dec-1-ene	0.7288	23.1679	44101	SALICORTIN	0.47	24.0498	8537	Eicosanoic acid, phenylmethyl ester	0.675	24.1313	6112	2-Fluoro-3-trifluoromethylbenzoic acid, nonyl ester	0.4666	21.6729	252346	Eicosane	0.8265					21.6729	229994	Eicosane	0.8289	21.9794	131568	CHLOROGENIC ACID	0.4797	22.0983	9918
22.6111	50969	2-Pentanone, 5-(1,2-propadienyloxy)-	0.6188	22.8738	56428	Mannose, 2,3,4,5,6-pentakis-O-(trimethylsilyl)-, D-	0.6489	23.7247	5385	Pyrazolo[1,5-a]pyrimidine, 2-methyl-7-phenyl-	0.6533					22.6426	8261	9H-Carbazole-1-carboxylic acid, 4-(1H-indol-3-yl)-, methyl ester	0.4383	23.2179	23537	2-Isopropyl-6-phenylnicotinonitrile	0.4331	24.4377	4898	2-Oxabicyclo[4.4.0]dec-9-en-8-one, 1,3,7,7-tetramethyl-, (-)-(1R,3S,6R)-	0.63	24.394	4336	Thieno[2,3-b]pyridine, 5-ethyl-3-nitro-	0.7766	21.748	8167	3-(p-Methoxybenzoyl)-propionic acid	0.4775					21.7605	73755	(3E,5E,7E)-6-Methyl-8-(2,6,6-trimethyl-1-cyclohexenyl)-3,5,7-octatrien-2-one	0.5945	22.0983	10494	2-Phenyl-3-methyl-pyrrolo(2,3-b)pyrazine	0.606	22.2735	27334
22.6486	6380	1,4-Benzenedicarboxamide, 2-nitro-	0.4876	22.9989	715902	[6537496] chlorogenic acid 2 [27.18]	0.7692	24.4252	11340	2-t-Butyl-5-(dimethoxy-phosphoryl)-3-methyl-4-oxoimidazolidine-1-carboxylic acid, t-butyl ester	0.4814					22.8302	7398	Cyclotrisiloxane, hexamethyl-	0.522	23.3367	6901	[1,3,5]Triazine-2,4-diamine, N-phenyl-6-trifluoromethyl-	0.6184	24.8818	10141	3-(2-Methoxy-5-nitroanilino)-6-methyl-2-piperidinone #	0.4345	26.1268	7667	Benzenamine, 2-iodo-	0.4992	21.7542	66197	(3E,5E,7E)-6-Methyl-8-(2,6,6-trimethyl-1-cyclohexenyl)-3,5,7-octatrien-2-one	0.5539					21.8919	32738	Benzenehexanenitrile, á,á-dimethyl-î-oxo-	0.5416	22.1483	7532	6H-1,3-Oxazin-6-one, 2-bromomethyl-4-methoxy-	0.8162	22.3423	374627
22.6736	9753	Benzonitrile, m-phenethyl-	0.7266	23.1678	56257	SALICORTIN	0.509	24.444	5751	N-(Carbethoxymethoxy)-2,2-bis(trifluoromethyl)aziridine	0.704					22.8803	21747	Quinoline, 2-(phenylazo)-	0.6128	23.4368	1604111	SALICORTIN	0.816	25.3697	6803	7-Hydroxy-7,8,9,10-tetramethyl-7,8-dihydrocyclohepta[d,e]naphthalene	0.7073					21.8918	31177	1,3-Bis-t-butylperoxy-phthalan	0.422					21.9794	69318	1,1,3,3,5,5-Hexamethyl-2-thia-1,3,5-trisilacyclohexane	0.5404	22.2859	13671	4-Pyridinol, 3,5-dichloro-2,6-diethyl-	0.6269	22.4611	9278
22.7237	201315	Sulfurous acid, hexyl tetradecyl ester	0.6934	23.2178	10003	2-t-Butyl-5-(dimethoxy-phosphoryl)-3-methyl-4-oxoimidazolidine-1-carboxylic acid, t-butyl ester	0.5071	25.5137	5411	Diethyl(3-decyn-1-yl)amine	0.4147					22.9553	7612	1,3-Dioxolane, 2-(4-bromobutyl)-2-methyl-	0.6544	23.7559	10264	[464] hippuric acid 2 [16.87]	0.7739									21.9231	9484	Dibromochloronitromethane	0.6018					22.0357	6627	4H-1-Benzopyran-4-one, 6,7-dimethoxy-3-phenyl-	0.412	22.3422	420927	[6537496] chlorogenic acid 2 [27.18]	0.723	22.6363	12120
22.7299	119917	Maleamic acid	0.5528	23.4368	1851303	SALICORTIN	0.828	26.0266	6959	Cyclotrisiloxane, hexamethyl-	0.826					22.9991	441787	[6537496] chlorogenic acid 2 [27.18]	0.727	24.7817	5008	Acetonitrile, 2-(2-hydroxyphenylazo)-2-(2-hydroxyphenylhydrazono)-	0.505									21.9732	43246	1,1,3,3,5,5-Hexamethyl-2-thia-1,3,5-trisilacyclohexane	0.5553					22.1046	10386	Acetic acid, (2,5-dichloro-4-methoxyphenoxy)-, methyl ester	0.5398	22.5924	11276	Decahydro-8a-ethyl-1,1,4a,6-tetramethylnaphthalene	0.5732	22.8052	12079
22.8488	5185	Benzamide, 4-methoxy-N-[4-(1-methylcyclopropyl)phenyl]-	0.457	23.6682	21173	á-D-Glucopyranoside, 6-deoxy-2,3,4-tris-O-(trimethylsilyl)-à-L-mannopyranosyl 2,3,4,6-tetrakis-O-(trimethylsilyl)-	0.425	26.2768	7926	Thieno[2,3-b]pyridine, 5-ethyl-3-nitro-	0.4742					23.168	27174	Acetic acid, (acetyloxy)-	0.5914	24.8193	7887	1,3-Bis-t-butylperoxy-phthalan	0.5853									22.0983	7530	Indolizine, 2-(4-methylphenyl)-	0.494					22.1546	7027	Trimethyl[4-(1,1,3,3,-tetramethylbutyl)phenoxy]silane	0.6567	22.8802	25623	Quinoline, 2-(phenylazo)-	0.6647	22.874	15077
22.9614	27135	1H-Pyrrole, 2,3-dihydro-1-methyl-	0.7214	23.737	7736	11H-Cyclohepta[a]naphthalen-11-one, 9,10-dihydro-9,9-dimethyl-	0.5459	26.4144	5400	Benzamide, 4-methoxy-N-[4-(1-methylcyclopropyl)phenyl]-	0.4764					23.437	925726	SALICORTIN	0.7853	24.8881	8102	Oxalic acid, monoamide, N-(2-ethylphenyl)-, dodecyl ester	0.6142									22.2797	19318	Propanoic acid, 2-oxo-3-(trimethylsilyl)-, trimethylsilyl ester	0.516					22.2797	20200	1,1,3,3,5,5-Hexamethyl-2-thia-1,3,5-trisilacyclohexane	0.58	22.999	911513	[6537496] chlorogenic acid 2 [27.18]	0.764	22.9991	644744
23.124	8620	Trimethyl(4-tert.-butylphenoxy)silane	0.4931	23.8934	5478	10H-Dipyrimido[4,5-b:5',4'-E]pyran, 1,9-dichloro-3,7-dimethyl-10-(4-chlorophenyl)-	0.4821									23.5996	10231	Decahydro-8a-ethyl-1,1,4a,6-tetramethylnaphthalene	0.5679	25.0882	6019	Acetamide, N-[2,2,2-trichloro-1-(5-oxo-4-phenyl-5,6-dihydro-4H-[1,3,4]thiadiazin-2-ylamino)ethyl]-	0.4817									22.3422	321849	CHLOROGENIC ACID	0.6805					22.3423	545756	[6537496] chlorogenic acid 2 [27.18]	0.7619	23.1742	79216	SALICORTIN	0.496	23.143	7051
23.149	6743	Hydrocinnamic acid, p-methoxy-á-methyl-, methyl ester	0.706	23.9309	14112	Thieno[2,3-b]pyridine, 5-ethyl-3-nitro-	0.5181									23.9624	11651	Trimethyl[4-(1,1,3,3,-tetramethylbutyl)phenoxy]silane	0.5845	25.157	7654	Carbamic acid, N,N-dimethyl-, 4-isopropylphenyl ester	0.5226									22.605	76853	Eicosane, 7-hexyl-	0.526					22.5111	7568	4-Trimethylsilylmethylbenzamide	0.7748	23.218	4913	2-Aminobenzothiazol-6-carboxamide	0.6827	23.1805	42655
23.3304	7260	N-Methoxy-N-methylamonodifluorophosphine	0.5496	23.9997	6213	1,2-Dihydroanthra[1,2-d]thiazole-2,6,11-trione	0.4045									24.0625	8681	1,4,6,9-Tetraoxa-5-phosphaspiro(4,4)nonane, 5-ethyl-2,3,7,8-tetramethyl-	0.6757	25.5699	9498	Silicic acid, diethyl bis(trimethylsilyl) ester	0.565									22.6425	14701	Isophthalic acid, di(2-methoxyethyl) ester	0.4554					22.5925	109708	Sulfurous acid, hexyl pentadecyl ester	0.7918	23.243	4907	3(2H)-Benzofuranone, 6-methoxy-2-[(3-methoxyphenyl)methylene]-, (E)-	0.7151	23.2493	6859
23.3617	7534	Aniline, N-(2-(diethylamino)ethyl)-2,4-dinitro-	0.666	24.4063	6532	Thiophen-2-methylamine, N-(2-fluorophenyl)-	0.6334									24.2126	7556	2-Pyrroline, 1,2-dimethyl-	0.5799	25.8201	10118	Metyldibromphosphine	0.5048									22.7175	194140	Methoxyacetic acid, 4-tetradecyl ester	0.7915					22.63	16390	Pyrazolo[1,5-a]pyridine, 3-methyl-2-phenyl-	0.73	23.3243	6840	Thioallophanic acid, N-(p-chlorophthaloyl)-, S-methyl ester	0.773	23.3244	7413
23.3867	16185	Thiophen-2-methylamine, N-(2-fluorophenyl)-	0.6018	24.5815	5073	2-Propanol, 1-[4-(1,1-dimethylethyl)phenoxy]-	0.647									24.4253	6426	1H-1,2,4-Triazol-3-amine, N-methyl-	0.6615													22.8802	18255	1,2-Benzenediol, O-(2-furoyl)-O'-(3-phenylpropionyl)-	0.7667					22.7176	178218	Eicosane, 2-methyl-	0.7786	23.4369	2275790	SALICORTIN	0.819	23.437	1364897
23.6745	5246	2-(Trifluoromethyl)-7H-1,3,4-thiadiazolo[3,2-a]pyrimidin-7-one	0.6269	24.6378	10380	Pyrrolidine, 1-(3-methyl-1-propylidene-2-hexenyl)-	0.7671									24.5254	5045	2-Oxabicyclo[4.4.0]dec-9-en-8-one, 1,3,7,7-tetramethyl-, (-)-(1R,3S,6R)-	0.7371													22.999	331067	[6537496] chlorogenic acid 2 [27.18]	0.7148					22.9365	15450	1-Azabicyclo[3.1.0]hexane	0.6482	24.1187	8079	Thieno[2,3-b]pyridine, 5-ethyl-3-nitro-	0.5327	23.5558	10662
23.8809	165599	Eicosane, 2-methyl-	0.8346	24.8317	9534	2,4,4-Trimethyl-3-hydroxymethyl-5a-(3-methyl-but-2-enyl)-cyclohexene	0.5827									24.8632	9153	Glycine, N-(4-ethylbenzoyl)-, undecyl ester	0.5257													23.1617	15038	Dibromochloronitromethane	0.4933					22.9991	470667	[6537496] chlorogenic acid 2 [27.18]	0.7305	24.8756	18372	Per-O-(trimethylsilyl)-á-D-galactopyranuronic acid	0.4562	23.6747	22460
24.006	12322	Phosphonic acid, ethyl hexyl ester	0.5775	25.1945	9806	Cyclotrisiloxane, hexamethyl-	0.6254									25.0321	5445	2-(2-(5-Nitro-2-furyl)vinyl)quinoxaline	0.5408													23.3243	8188	Vanadium, (ü7-cycloheptatrienylium)(ü5-2,4-cyclopentadien-1-yl)-	0.5294					23.1492	14336	1,1,1,3,5,5,7,7,7-Nonamethyl-3-(trimethylsiloxy)tetrasiloxane	0.5338	25.8077	12447	Carbonic acid, monoamide, N-benzyl-N-phenethyl-, allyl ester	0.5932	23.7497	10285
24.0185	76206	Sulfurous acid, 2-propyl undecyl ester	0.6012	25.4948	4343	Methyl 10-(chloroacetoxy)-11-methoxy-3,7,11-trimethyl-2,6-dodecadienoate	0.5164									25.7389	7659	Cyclohexane, 1,1'-(1,3-propanediyl)bis-	0.5233													23.3744	5485	Propanenitrile, 3-(5-diethylamino-1-methyl-3-pentynyloxy)-	0.452					23.2243	15512	Glycine, N-[4-[(trimethylsilyl)oxy]benzoyl]-, methyl ester	0.468	26.1517	8430	7-Hydroxy-7,8,9,10-tetramethyl-7,8-dihydrocyclohepta[d,e]naphthalene	0.6919	24.1313	6323
24.1749	13297	4-Methyl-2,4-bis(4'-trimethylsilyloxyphenyl)pentene-1	0.5537	25.6887	10903	Pyrrolidine, 1-(3-methyl-1-propylidene-2-hexenyl)-	0.7251									26.1268	10231	2,3-Dicyano-5-methyl-6-phenylpyrazine	0.7139													23.4119	10241	Trimethyl[4-(1,1,3,3,-tetramethylbutyl)phenoxy]silane	0.6127					23.3243	5813	Adipic acid, nonyl phenyl ester	0.535					24.4065	8123
24.2437	5409	6-Fluoro-2-trifluoromethylbenzoic acid, ethyl ester	0.4788	25.8013	14315	2,4,4-Trimethyl-3-hydroxymethyl-5a-(3-methyl-but-2-enyl)-cyclohexene	0.5655									26.1893	7140	Eicosanoic acid, phenylmethyl ester	0.721													23.4369	890072	SALICORTIN	0.782					23.3681	10115	Decahydro-8a-ethyl-1,1,4a,6-tetramethylnaphthalene	0.436					24.4879	9224
24.4251	7426	4H-1-Benzopyran-4-one, 6,7-dimethoxy-3-phenyl-	0.4428	25.8263	7215	Carbamic acid, (1,3-dithian-2-ylmethyl)-, methyl ester	0.6787																									23.8685	101377	Dodecane, 2-methyl-	0.7572					23.4369	1192085	SALICORTIN	0.806					24.5567	7053
24.4564	23934	Cyclohexane, 1,1'-(1,3-propanediyl)bis-	0.5091	26.1203	16094	4-Norcaren-2-one, 1,3,5-tri-tert-butyl-3-(3,5-di-tert-butyl-4-hydroxybenzyl)-	0.6425																									24.0061	49172	Sulfurous acid, butyl decyl ester	0.4812					23.6809	16600	Per-O-(trimethylsilyl)-à-D-mannopyranuronic acid	0.4491		167000000	151000000	0.904192	24.8507	20810
24.6128	6898	Pyrrolidine, 1-(2-phenoxyethyl)-	0.4113																													24.3689	6718	1,2,5,6-Tetramethylacenaphthylene	0.57					23.8685	88023	Dodecane, 2-methyl-	0.6992					24.9445	16569
24.6628	5586	2-(Acetylamino)-4,5,6,7-tetrahydro-1-benzothiophene-3-carboxylic acid	0.6317																													24.4503	21286	8-Chloro-5-quinolinecarboxylic acid	0.5919					23.9999	49786	Sulfurous acid, butyl decyl ester	0.5598					25.0508	6668
24.8004	11286	Ethanone, 1-[4-[4-(2-hydroxyethyl)-1-piperazinylsulfonyl]phenyl]-	0.4855																													24.5941	4990	Pyridine, 2-hydroxy-5-iodo-	0.5951					24.3314	5644	Thieno[2,3-b]pyridine, 5-ethyl-3-nitro-	0.5233					25.3511	9145
24.8317	10047	Isophthalic acid, di(2-methoxyethyl) ester	0.673																													25.1821	50568	Sulfurous acid, 2-ethylhexyl isohexyl ester	0.695					24.4503	14483	Glycine, N-[4-[(trimethylsilyl)oxy]benzoyl]-, methyl ester	0.474					25.4387	5209
24.8567	5922	Pyridine, 2-hydroxy-5-iodo-	0.4816																													25.5887	25408	17,21-Dimethylheptatriacontane	0.4663					24.8569	6104	4,5'-Bipyrimidine, 4',6-bis(methylthio)-	0.4201					26.1455	10045
25.0819	10581	Pyridine, 1,2,3,6-tetrahydro-1-methyl-4-[4-chlorophenyl]-	0.8009																													25.6575	7756	Pyrazolo[1,5-a]pyridine, 3-methyl-2-phenyl-	0.7009					25.0008	6847	Eicosanoic acid, phenylmethyl ester	0.6751
25.1945	43471	Pentanoic acid, 3,5-dioxo-, methyl ester	0.504																													25.7826	7366	1,1,1,3,5,5,5-Heptamethyltrisiloxane	0.4858					25.0571	6434	Pyrimido[4,5-b]cyclopentathiophen-4(3H)-one, 4,5,6,7-tetrahydro-2-methyl-3-phenyl-	0.895
25.2008	37630	1-Propene, 3-(1,1-dimethylethoxy)-	0.5824		112000000	99500000	0.888393																																	25.1759	25122	7-Hydroxy-7,8,9,10-tetramethyl-7,8-dihydrocyclohepta[d,e]naphthalene	0.6005
25.3446	10413	2,2-Dimethyl-4-hydroxy-7-methoxy-chroman	0.6096																																					25.3948	5346	3-Methyl-2,3-dihydro-1,5-benzothiazepin-4(5H)-one 1-oxide	0.4236						144000000
25.426	7760	2-Chloro-4-methoxy-6-methyl-1,5-naphthyridine	0.8489																																					25.5888	20585	Di-n-decylsulfone	0.549
25.5073	6727	Ethanone, 1-[4-[4-(2-hydroxyethyl)-1-piperazinylsulfonyl]phenyl]-	0.4731																																					25.6951	7262	3(2H)-Benzofuranone, 6-methoxy-2-[(3-methoxyphenyl)methylene]-, (E)-	0.5983
25.6074	26835	Sulfurous acid, 2-ethylhexyl hexyl ester	0.6452																																					26.1455	9120	Isophthalic acid, 2-bromo-4-fluorophenyl pentyl ester	0.4436
25.6136	11512	3(2H)-Benzofuranone, 6-methoxy-2-[(3-methoxyphenyl)methylene]-, (E)-	0.6427
25.6699	15546	1,2,4-Benzenetricarboxylic acid, 4-butyl 1,2-dimethyl ester	0.4675
25.7262	9241	1-(3-Fluorophenyl)imidazoline-2-thione	0.5816
26.0265	5833	2-Oxabicyclo[4.4.0]dec-9-en-8-one, 1,3,7,7-tetramethyl-, (-)-(1R,3S,6R)-	0.655
26.0515	6869	Phenol, 2,4-dichloro-6-nitro-	0.675
26.1078	8173	Anthracene, 9,10-dihydro-9-(2-hydroxy-2-propyl)-9,10-dimethyl-	0.5236
26.1328	10716	myo-1,2,3,4,5,6-Hexamethoxycarbonylcyclohexane	0.4093
26.3518	14540	1,1,1,3,5,5,7,7,7-Nonamethyl-3-(trimethylsiloxy)tetrasiloxane	0.4668
[truncated: 38 more columns]

## Sheet: DATE 2 SPLITLESS
	mix1				WT-2				WT-8				WT-17				WT-19				Cas9-4				Cas9-10				Cas9--12				Cas9-14				KD-3				KD-6				KD-11				KD-20
RT (min)	pk area	putative naming	match%	RT (min)	pk area	putative naming	match%	RT (min)	pk area	putative naming	match%	RT (min)	pk area	putative naming	match%	RT (min)	pk area	putative naming	match%	RT (min)	pk area	putative naming	match%	RT (min)	pk area	putative naming	match%	RT (min)	pk area	putative naming	match%	RT (min)	pk area	putative naming	match%	RT (min)	pk area	putative naming	match%	RT (min)	pk area	putative naming	match%	RT (min)	pk area	putative naming	match%	RT (min)	pk area
7.1543	239162	Pentasiloxane, dodecamethyl-	0.8224	7.1129	9936	2(1H)-Pyridinone, 3-acetyl-4-hydroxy-6-methyl-	0.833	7.144	5471697	Pentasiloxane, dodecamethyl-	0.962	7.144	5055848	Pentasiloxane, dodecamethyl-	0.962	7.144	4621451	Pentasiloxane, dodecamethyl-	0.96	7.144	5040619	Pentasiloxane, dodecamethyl-	0.96	7.1493	4682803	Pentasiloxane, dodecamethyl-	0.9613	7.1389	5916634	Pentasiloxane, dodecamethyl-	0.96	7.144	5826297	Pentasiloxane, dodecamethyl-	0.961	7.144	4270919	Pentasiloxane, dodecamethyl-	0.962	7.1439	3951317	Pentasiloxane, dodecamethyl-	0.96	7.1389	4457592	Pentasiloxane, dodecamethyl-	0.9603	7.1439	4719231
7.1699	101093	S-Methyl 2-propenethioate	0.7037	7.1493	5824433	Pentasiloxane, dodecamethyl-	0.963	7.201	140281	1,3-Dibutyl-2,2-dimethyl-1,3-diaza-2-silacyclopentane	0.5915	7.1803	132303	Akagerinelactone	0.5833	7.1751	12242	2,2-Dichloro-1,1-bis(4-methoxyphenyl)ethane	0.641	7.1648	12207	2,2-Dichloro-1,1-bis(4-methoxyphenyl)ethane	0.685	7.1648	124909	2-Thiazolidinecarboxamide, 2-methyl-	0.8088	7.196	142228	2,5-Difluorobenzoic acid, 2-diethylaminoethyl ester	0.6174	7.1959	135844	2,5-Difluorobenzoic acid, 2-diethylaminoethyl ester	0.6241	7.1959	120914	Akagerinelactone	0.6281	7.1957	148047	1,3-Dibutyl-2,2-dimethyl-1,3-diaza-2-silacyclopentane	0.6095	7.1907	138668	2,5-Difluorobenzoic acid, 2-diethylaminoethyl ester	0.6142	7.201	137664
7.2166	143031	L-Leucine, N-(N-acetylglycyl)-, butyl ester	0.5672	7.1804	13595	2,2-Dichloro-1,1-bis(4-methoxyphenyl)ethane	0.826	7.2373	33087	N-(1-Cyclopropylethyl)cyclohexanamine	0.916	7.2219	39987	N-(1-Cyclopropylethyl)cyclohexanamine	0.7484	7.2062	128978	2,5-Difluorobenzoic acid, 2-diethylaminoethyl ester	0.6353	7.1959	128815	1,3-Dibutyl-2,2-dimethyl-1,3-diaza-2-silacyclopentane	0.6236	7.2063	130033	1,3-Dibutyl-2,2-dimethyl-1,3-diaza-2-silacyclopentane	0.5782	7.2167	35183	[12290] 4-hydroxypyridine [8.204]	0.7547	7.2167	40766	2(1H)-Pyridinone, 3-acetyl-4-hydroxy-6-methyl-	0.6922	7.227	37065	[12290] 4-hydroxypyridine [8.204]	0.662	7.2217	43455	4-Hydroxypyridine, trimethylsilyl ether	0.5846	7.2323	34122	15-Hydroxy-1-(5-hydroxy-2-methoxy-3-methylphenyl)-3,7,11,15-tetramethyl-2,6-hexadecadiene-5,12-dione	0.6215	7.2373	16533
7.2944	95130	2-Methylbutanoic acid, 3-(t-butyldimethylsilyloxy)-, methyl ester	0.5556	7.2063	152464	Akagerinelactone	0.5782	7.2737	35601	Hexanoic acid, 2-ethyl-, 1,1-dimethylethyl ester	0.5887	7.2582	65748	1,1,3,3-Tetramethyl-1,3-disilaphenalane	0.685	7.2581	51498	[12290] 4-hydroxypyridine [8.204]	0.5704	7.2478	43625	[12290] 4-hydroxypyridine [8.204]	0.5974	7.2478	30535	[12290] 4-hydroxypyridine [8.204]	0.8	7.2686	48793	N-(4-Benzyloxy-phenyl)-acetamide	0.5844	7.2738	60312	1,1'-Biphenyl, 2,4,6-trimethyl-4'-nitro-	0.597	7.2478	18431	1,2-Ethandimine, N,N'-ditrifluoroacetyl-	0.778	7.2736	65623	1,4-Dimethyl-1,2,4-triazol-3-thione-5-one	0.4746	7.2686	52036	Hexanoic acid, 2-ethyl-, 1,1-dimethylethyl ester	0.5638	7.2425	31536
7.3255	12912	3-Quinolinecarboxylic acid, 1,2-dihydro-1-hydroxy-2-oxo-	0.4161	7.253	22329	2(1H)-Pyridinone, 3-acetyl-4-hydroxy-6-methyl-	0.765	7.31	10499	l-Leucine, N-allyloxycarbonyl-N-methyl-, propyl ester	0.531	7.3049	20556	2,2'-Thiodipyridine	0.5007	7.2789	49512	N-(4-Benzyloxy-phenyl)-acetamide	0.5896	7.2737	45451	Hexanoic acid, 2-ethyl-, 1,1-dimethylethyl ester	0.4697	7.2842	33762	à,á-Methyl-2-deoxy-D-ribopyranoside	0.6357	7.2946	10259	l-Leucine, N-allyloxycarbonyl-N-methyl-, heptyl ester	0.5291	7.3256	24001	2,2'-Thiodipyridine	0.5489	7.2686	69492	1,1,3,3-Tetramethyl-1,3-disilaphenalane	0.678	7.3099	15038	Glycine, N-methyl-N-methoxycarbonyl-, nonyl ester	0.4961	7.3308	19748	2,2-Dimethyl-5-phenyl-3(2H)-furanone	0.6185	7.2736	52394
7.3567	481324	Thiazolo[4,5-f]quinoline, 2,7,9-trimethyl-	0.6242	7.2842	57347	Hexanoic acid, 2-ethyl-, 1,1-dimethylethyl ester	0.5538	7.3411	37464	l-Alanine, N-methoxycarbonyl-, tridecyl ester	0.6661	7.3775	671700	Benzenesulfonamide, 4-(dimethylamino)-N,N-dimethyl-	0.5535	7.3411	38717	Ethyl N-n-propylcarbamate	0.5813	7.3308	28312	Glycine, N-methyl-N-methoxycarbonyl-, nonyl ester	0.5701	7.3568	328543	Thiazolo[4,5-f]quinoline, 2,7,9-trimethyl-	0.624	7.3257	30858	Phosphonothioic difluoride	0.5956	7.3723	709939	[66868] porphine 1 [10.77]	0.544	7.3049	11440	3,6-Dibutyl-2,3-dihydro-1H-inden-1-one	0.6191	7.3825	1422312	[66868] porphine 1 [10.77]	0.5494	7.3723	707569	[66868] porphine 1 [10.77]	0.5411	7.3307	26987
7.3878	21072	á-Alanine, N-(trimethylsilyl)-, trimethylsilyl ester	0.738	7.336	19546	l-Alanine, N-methoxycarbonyl-, tridecyl ester	0.5273	7.3826	950113	[66868] porphine 1 [10.77]	0.5521	7.419	3856999	Carbonic acid, 4-methylphenyl phenyl ester	0.5908	7.3671	412613	[66868] porphine 1 [10.77]	0.5384	7.3723	559005	Benzenesulfonamide, 4-(dimethylamino)-N,N-dimethyl-	0.5552	7.3776	15827	2,3,4,5-Tetrahydro-7,8-(methylenedioxy)-N-(diisopropylphosphoryl)-3-benzazepin-1-one	0.518	7.3568	1131528	Glycine, N-(trifluoroacetyl)-, trimethylsilyl ester	0.5458	7.3983	53210	1,1,1,3,5,5,7,7,7-Nonamethyl-3-(trimethylsiloxy)tetrasiloxane	0.4018	7.3256	21822	Glycine, N-methyl-N-methoxycarbonyl-, decyl ester	0.6872	7.4033	66872	Malonic acid, 2-butyl propyl ester	0.7382	7.3983	45850	Quinoline, 2-(2-methylpropyl)-	0.5972	7.3722	410179
7.4137	46545	1,2-Benzenedicarbonitrile, 4-amino-	0.7852	7.3776	300727	Carbonic acid, 4-methylphenyl phenyl ester	0.6019	7.4241	4880125	Carbonic acid, 4-methylphenyl phenyl ester	0.5915	7.5228	89254	1,1,1,3,5,5,7,7,7-Nonamethyl-3-(trimethylsiloxy)tetrasiloxane	0.6253	7.4086	49576	Isoquinoline, 1-methyl-	0.8126	7.419	5549964	Benzenesulfonamide, 4-(dimethylamino)-N,N-dimethyl-	0.549	7.4035	50557	4-Heptanol, 2,6-dimethyl-4-propyl-	0.9035	7.4191	5663513	Glycine, N-(trifluoroacetyl)-, trimethylsilyl ester	0.5464	7.419	5023763	Carbonic acid, 4-methylphenyl phenyl ester	0.5905	7.3723	596180	[66868] porphine 1 [10.77]	0.5445	7.424	5034678	Carbonic acid, 4-methylphenyl phenyl ester	0.5933	7.419	5428637	Carbonic acid, 4-methylphenyl phenyl ester	0.5888	7.4241	5607177
7.4345	6364500	Carbonic acid, 4-methylphenyl phenyl ester	0.5933	7.4243	5678787	[66868] porphine 1 [10.77]	0.5358	7.5279	158065	L-VALINE	0.7051	7.6006	6582	2-[[(3-Methyl-furan-2-carbonyl)-amino]-methyl]-furan-3-carboxylic acid	0.532	7.4241	6390538	Carbonic acid, 4-methylphenyl phenyl ester	0.5895	7.528	76436	1,1,1,3,5,5,7,7,7-Nonamethyl-3-(trimethylsiloxy)tetrasiloxane	0.6525	7.4294	6749365	Carbonic acid, 4-methylphenyl phenyl ester	0.5935	7.5229	107412	Pentasiloxane, dodecamethyl-	0.7252	7.5384	116357	1,1,1,3,5,5,7,7,7-Nonamethyl-3-(trimethylsiloxy)tetrasiloxane	0.7139	7.419	5093748	Benzenesulfonamide, 4-(dimethylamino)-N,N-dimethyl-	0.5493	7.5278	147036	[6287] L-valine 2 [9.151]	0.7007	7.5228	52411	Pentasiloxane, dodecamethyl-	0.859	7.5279	125154
7.5071	21246	8-Phenyl-6-thio-theophylline	0.717	7.528	72639	1,1,1,3,5,5,7,7,7-Nonamethyl-3-(trimethylsiloxy)tetrasiloxane	0.693	7.6421	103867	2,2'-Biphenylylenephosphoric acid	0.7145	7.6369	117568	2-(8-Pentyldodecahydropyrrolo[1,2-a]quinolin-3-yl)ethanol #	0.7216	7.5279	41584	1,1,1,3,5,5,7,7,7-Nonamethyl-3-(trimethylsiloxy)tetrasiloxane	0.8278	7.611	13410	D-Arabino-Hex-1-enitol, 3,4,5-tri-O-methyl-1,2-O-(1-methylethylidene)-	0.5074	7.528	43577	Trisiloxane, 1,1,1,5,5,5-hexamethyl-3,3-bis[(trimethylsilyl)oxy]-	0.74	7.5955	15775	1,5-Anhydro-2-O-acetyl-3,4,6-tri-O-methyl-D-glucitol	0.4249	7.6006	11088	3-Decanethiol	0.5162	7.528	108377	N,O-Bis-(trimethylsilyl)valine	0.6205	7.5953	14535	Glycine, N-ethyl-n-propargyloxycarbonyl-, propyl ester	0.4041	7.5384	55129	N,O-Bis-(trimethylsilyl)valine	0.8729	7.5746	7220
7.5331	109635	Pentasiloxane, dodecamethyl-	0.896	7.5747	9461	5-[2-Benzylpiperidino]-2-nitrobenzonitrile	0.482	7.6628	193417	1,3,4-Thiadiazol-2-amine, 5-methyl-	0.6382	7.6577	2912283	Butanoic acid, 4-[(trimethylsilyl)oxy]-, trimethylsilyl ester	0.9131	7.5435	75810	N,O-Bis-(trimethylsilyl)valine	0.7728	7.6421	51306	2-(8-Pentyldodecahydropyrrolo[1,2-a]quinolin-3-yl)ethanol #	0.7014	7.5332	44911	1-(Isopropylamino)-3-(1-naphthyloxy)-1,2-propanediol	0.726	7.637	56488	3-Methoxybenzylamine, N,N-diheptyl-	0.5991	7.6422	78059	2-(8-Pentyldodecahydropyrrolo[1,2-a]quinolin-3-yl)ethanol #	0.6454	7.5747	10403	[1,2,4]Triazolo[1,5-a]pyrimidin-7(4H)-one, 6-bromo-5-methyl-	0.5033	7.642	76412	2-(8-Pentyldodecahydropyrrolo[1,2-a]quinolin-3-yl)ethanol #	0.6483	7.5903	27278	Propionamide, N-(4-methyl-2-oxo-1,2-dihydroquinolin-7-yl)-	0.4527	7.6005	17524
7.6109	14440	4-(2-Hydroxy-5-nitrophenyl)pyrimidine	0.4238	7.6007	8999	Alanine, N-methyl-n-propargyloxycarbonyl-, tetradecyl ester	0.545	7.668	2479191	Butanoic acid, 4-[(trimethylsilyl)oxy]-, trimethylsilyl ester	0.8914	7.6888	51585	4-Nitro-1-trihexylsilyloxybenzene	0.5044	7.6109	13129	D-Arabino-Hex-1-enitol, 3,4,5-tri-O-methyl-1,2-O-(1-methylethylidene)-	0.5524	7.6629	2162709	Butanoic acid, 4-[(trimethylsilyl)oxy]-, trimethylsilyl ester	0.9159	7.611	8582	Nonanedioic acid, 4-oxo-, 9-methyl ester	0.6779	7.663	2598260	Butanoic acid, 4-[(trimethylsilyl)oxy]-, trimethylsilyl ester	0.9223	7.6629	2355114	Butanoic acid, 4-[(trimethylsilyl)oxy]-, trimethylsilyl ester	0.9246	7.6421	98045	2-(8-Pentyldodecahydropyrrolo[1,2-a]quinolin-3-yl)ethanol #	0.6994	7.6627	2574364	Butanoic acid, 4-[(trimethylsilyl)oxy]-, trimethylsilyl ester	0.9179	7.637	45765	2-(8-Pentyldodecahydropyrrolo[1,2-a]quinolin-3-yl)ethanol #	0.6436	7.6472	106813
7.6524	621550	2-(8-Pentyldodecahydropyrrolo[1,2-a]quinolin-3-yl)ethanol #	0.6915	7.6474	84830	2-(8-Pentyldodecahydropyrrolo[1,2-a]quinolin-3-yl)ethanol #	0.726	7.6939	46305	2-Pyrazolin-5-ol, 3-trifluoromethyl-4-(3-pyridyl)-1-(3-pyridinoyl)-	0.6114	7.7148	23258	Silane, trimethyl(2-phenylethoxy)-	0.7302	7.6473	82943	2-(8-Pentyldodecahydropyrrolo[1,2-a]quinolin-3-yl)ethanol #	0.6417	7.6888	32881	1H-Imidazole-4,5-dicarboxylic acid, bis-[(4-amino-phenyl)-amide]	0.4238	7.6474	48235	2-(8-Pentyldodecahydropyrrolo[1,2-a]quinolin-3-yl)ethanol #	0.68	7.6889	45447	1H-Imidazole-4,5-dicarboxylic acid, bis-[(4-amino-phenyl)-amide]	0.5095	7.6889	32245	1H-Imidazole-4,5-dicarboxylic acid, bis-[(4-amino-phenyl)-amide]	0.6248	7.6629	2630781	Butanoic acid, 4-[(trimethylsilyl)oxy]-, trimethylsilyl ester	0.9229	7.6939	34319	Phenol, 2-(5-methyl-2-benzoxazolyl)-5-(2-thyienylmethylamino)-	0.4925	7.6629	1892756	Butanoic acid, 4-[(trimethylsilyl)oxy]-, trimethylsilyl ester	0.908	7.668	1899343
7.6732	1622129	Butanoic acid, 4-[(trimethylsilyl)oxy]-, trimethylsilyl ester	0.8591	7.6681	1783278	Butanoic acid, 4-[(trimethylsilyl)oxy]-, trimethylsilyl ester	0.9093	7.7303	30175	1-Cyclohexyldimethylsilyloxy-2-phenylethane	0.44	7.7355	8595	Nonanoic acid, hexyl ester	0.437	7.668	2188825	Butanoic acid, 4-[(trimethylsilyl)oxy]-, trimethylsilyl ester	0.9219	7.72	31229	Silane, trimethyl(2-phenylethoxy)-	0.6641	7.6681	2399742	Butanoic acid, 4-[(trimethylsilyl)oxy]-, trimethylsilyl ester	0.9027	7.7148	27177	Silane, trimethyl(2-phenylethoxy)-	0.7081	7.7148	36526	Silane, trimethyl(2-phenylethoxy)-	0.7142	7.694	49912	1H-Imidazole-4,5-dicarboxylic acid, bis-[(4-amino-phenyl)-amide]	0.5684	7.7198	17594	Silane, trimethyl(2-phenylethoxy)-	0.761	7.6837	21267	1H-Imidazole-4,5-dicarboxylic acid, bis-[(4-amino-phenyl)-amide]	0.5533	7.6939	44769
7.6991	14823	3-Phenyl-adamantol-1	0.6065	7.6941	33370	Sulfone, (4-bromobenzyl)(3-chloro-1,2,4-thiadiazol-5-yl)-	0.5271	7.7822	2122879	4-(Trimethylsilyoxy)-3-penten-2-one	0.6886	7.777	2151919	2-Ethyl-1-trimethylsilyloxyhexene	0.6938	7.6939	45976	1H-Imidazole-4,5-dicarboxylic acid, bis-[(4-amino-phenyl)-amide]	0.5739	7.7822	2320007	2-Ethyl-1-trimethylsilyloxyhexene	0.7034	7.6993	43459	1H-Imidazole-4,5-dicarboxylic acid, bis-[(4-amino-phenyl)-amide]	0.5242	7.746	6056	Bicyclo[2.2.2]octa-2,5-diene, 1,4,7,7,8,8-hexafluoro-2-methyl-	0.666	7.7459	8391	(1-Chloro-2,2,2-trifluoroethylidenimino)sulfur pentafluoride	0.493	7.72	25326	1-(tert-Butyl)-2-cyano-3,3-dimethylpiperidine	0.622	7.7457	12241	Fumaric acid, 3,3-dimethylbut-2-yl ethyl ester	0.417	7.7148	33757	1,2,3,4-Thiatriazole, 5-phenyl-, 3-oxide	0.5067	7.725	25901
7.7303	35428	Silane, trimethyl(2-phenylethoxy)-	0.6124	7.72	24139	Silane, trimethyl(2-phenylethoxy)-	0.7923	7.8444	1416119	Acetamide, 2,2,2-trifluoro-N-methyl-N-(trimethylsilyl)-	0.5319	7.8393	1364510	[66868] porphine 1 [10.77]	0.4963	7.7251	26023	Silane, trimethyl(2-phenylethoxy)-	0.7079	7.8445	1822458	Acetamide, 2,2,2-trifluoro-N-methyl-N-(trimethylsilyl)-	0.5278	7.7252	43645	1,2,3,4-Thiatriazole, 5-phenyl-, 3-oxide	0.4721	7.7771	2366213	2-Ethyl-1-trimethylsilyloxyhexene	0.6982	7.7822	2389358	4-(Trimethylsilyoxy)-3-penten-2-one	0.6829	7.7303	9322	Bicyclo[2.2.2]octa-2,5-diene, 1,4,7,7,8,8-hexafluoro-2-methyl-	0.608	7.7821	2672824	4-(Trimethylsilyoxy)-3-penten-2-one	0.684	7.7771	2436135	2-Ethyl-1-trimethylsilyloxyhexene	0.7014	7.7821	2199432
7.7873	1977315	4-(Trimethylsilyoxy)-3-penten-2-one	0.6997	7.746	6612	Sulfur, pentafluoro(trifluoromethyl)-, (OC-6-21)-	0.72	7.8652	83419	Trimethylsilyl 3-pyridinecarboximidoate #	0.9218	7.8808	157714	6-Phenylisoquinoline	0.7745	7.7822	2297766	4-(Trimethylsilyoxy)-3-penten-2-one	0.6874	7.886	35730	Tris(trimethylsilyl)amine	0.7918	7.7875	2138035	4-(Trimethylsilyoxy)-3-penten-2-one	0.6969	7.8394	1729355	[66868] porphine 1 [10.77]	0.5224	7.8393	1831636	Acetamide, 2,2,2-trifluoro-N-methyl-N-(trimethylsilyl)-	0.5207	7.7822	2161594	2-Ethyl-1-trimethylsilyloxyhexene	0.6997	7.8443	1781328	[66868] porphine 1 [10.77]	0.5	7.8393	1865540	Acetamide, 2,2,2-trifluoro-N-methyl-N-(trimethylsilyl)-	0.5332	7.8444	1414627
7.8496	2229411	Acetamide, 2,2,2-trifluoro-N-methyl-N-(trimethylsilyl)-	0.5366	7.7823	2251194	4-(Trimethylsilyoxy)-3-penten-2-one	0.694	7.8859	36589	2-Thiophenecarboxylic acid, 3-methylphenyl ester	0.8094	7.9016	9817225	[1004] phosphoric acid [9.966]	0.9219	7.8444	1937052	[66868] porphine 1 [10.77]	0.5315	7.9067	12494673	[1004] phosphoric acid [9.966]	0.917	7.8497	2173536	[66868] porphine 1 [10.77]	0.5067	7.8601	137575	[243] benzoic acid [9.594]	0.7641	7.886	184674	6-Phenylisoquinoline	0.7378	7.8445	1662225	[66868] porphine 1 [10.77]	0.5038	7.8858	170389	6-Phenylisoquinoline	0.7544	7.8808	145568	[753] glycerol [9.941]	0.8964	7.8651	86348
7.8911	191262	Trimethylsilyl ether of glycerol	0.8208	7.8445	1570355	[66868] porphine 1 [10.77]	0.5202	7.9067	7850915	[1004] phosphoric acid [9.966]	0.9242	7.995	24494	Acetic acid, trifluoro-, 5,6,7,8,9,10-hexahydro-7,7-dimethyl-10-oxo-5-benzocyclooctenyl ester	0.5275	7.8652	114038	Trimethylsilyl 3-pyridinecarboximidoate #	0.879	8.0001	17992	Androstan-17-one, 3,16-bis(acetyloxy)-, (3à,5à,16á)-	0.4952	7.8912	175214	6-Phenylisoquinoline	0.7139	7.8861	165085	2-Amino-4-hydroxy-6,7,8-trimethylpteridine	0.683	7.9068	9096270	[1004] phosphoric acid [9.966]	0.9169	7.886	50050	2-Thiophenecarboxylic acid, 3-methylphenyl ester	0.7878	7.9066	9744052	[1004] phosphoric acid [9.966]	0.9166	7.9016	9074813	[1004] phosphoric acid [9.966]	0.9286	7.8859	195945
7.9586	15095	Thiophene, 2-(methylthio)-	0.625	7.886	142682	6-Phenylisoquinoline	0.7536	8.0208	20220	dl-7-Azatryptophan	0.554	8.0935	2904877	Thiourea, N-phenyl-N'-(1-phenylethyl)-	0.5435	7.9067	13995850	[1004] phosphoric acid [9.966]	0.928	8.0157	13311	1,4-Diacetyl-1,4-dihydroquinoxaline	0.5584	7.9068	9940979	[1004] phosphoric acid [9.966]	0.932	7.9016	15215898	[1004] phosphoric acid [9.966]	0.922	7.995	16363	1,3,5-Triazine-2,4-diamine, 6-(phenylmethyl)-	0.503	7.9068	14744021	[1004] phosphoric acid [9.966]	0.92	7.9792	9797	1,7,7-Trimethyl-2-((1-phenyl-2-(3-methoxyphenyl)ethyl)imino-bicyclo(2,2,1)heptane	0.565	7.9327	11128	Silanamine, N-(chlorodimethylsilyl)-1,1,1-trimethyl-	0.422	7.9066	12106900
8.0053	18211	N-Benzhydrylidene-1-(2,4,6-trimethylphenyl)ethylamine N-oxide	0.5729	7.9068	6193776	[1004] phosphoric acid [9.966]	0.9259	8.1038	1570429	Thiourea, N-phenyl-N'-(1-phenylethyl)-	0.5337	8.1558	17796418	Thiourea, N-phenyl-N'-(1-phenylethyl)-	0.549	7.9949	12190	Cobalt, [æ-[(2,3-ü:2,3-ü)-2-butyne]]hexacarbonyldi-, (Co-Co)	0.5001	8.0883	928540	Thiourea, N-phenyl-N'-(1-phenylethyl)-	0.5382	8.0002	22876	5-Hexen-2-ol, 1-(benzoyloxy)-3-phthalimido-, (2R,3R)-	0.4773	7.9898	13175	2-Methyl-pyrano[3,2-c]chromene-4,5-dione	0.549	8.0936	1972056	2-Thiophen-2-yl-6,7,8,9-tetrahydro-benzo[e]imidazo[1,2-b][1,2,4]triazine	0.4977	8.0002	20001	1-Methyl-4-phenylaminocytosine	0.5253	7.9948	10102	1,3,5-Triazine-2,4-diamine, 6-(phenylmethyl)-	0.6684	7.995	18130	5-Pentenal, 2-phthalimido-, (2R)-	0.5087	7.9949	12133
8.0727	458664	Thiourea, N-phenyl-N'-(1-phenylethyl)-	0.5381	7.9794	7835	4-Methylbenzoic acid, 3,4-dimethylphenyl ester	0.8274	8.1609	20178216	Thiourea, N-phenyl-N'-(1-phenylethyl)-	0.548	8.2077	646089	SUCCINIC ACID	0.7401	8.0208	13843	Hexane, 2,5-dimethyl-2,5-bis(trimethylsilyloxy)-	0.5467	8.1558	21199917	Thiourea, N-phenyl-N'-(1-phenylethyl)-	0.5534	8.0728	216737	Phenol, 4-methyl-2-[5-(2-thienyl)pyrazol-3-yl]-	0.469	8.0002	15340	Allyl dithiopropanoate	0.6084	8.1558	21285999	Thiourea, N-phenyl-N'-(1-phenylethyl)-	0.5527	8.0935	1200927	Thiourea, N-phenyl-N'-(1-phenylethyl)-	0.5545	8.0207	28678	Silanol, tripropyl-	0.6986	8.0002	10683	1,4-Diacetyl-1,4-dihydroquinoxaline	0.6604	8.0208	20683
8.1298	328798	SUCCINIC ACID	0.909	8.0002	11899	l-Leucine, n-butoxycarbonyl-N-methyl-, heptadecyl ester	0.6099	8.2128	931109	[750] glycine [10.456]	0.7346	8.2855	1477146	[439194] glyceric acid [10.735]	0.9049	8.0831	550004	1-Methyl-8-phenyl-3,6-diazahomoadamantan-9-one	0.5236	8.2077	689633	SUCCINIC ACID	0.7696	8.0988	19434	meso-5,6-Decanediol	0.654	8.0677	1294555	Thiourea, N-phenyl-N'-(1-phenylethyl)-	0.5526	8.2077	851515	[750] glycine [10.456]	0.7459	8.1558	20107214	Thiourea, N-phenyl-N'-(1-phenylethyl)-	0.5514	8.083	28176	L-Isoleucine, N-(trimethylsilyl)-, trimethylsilyl ester	0.915	8.0884	1207029	Thiourea, N-phenyl-N'-(1-phenylethyl)-	0.5561	8.0934	663203
8.1661	20808324	Thiourea, N-phenyl-N'-(1-phenylethyl)-	0.5318	8.0209	17335	Allyl dithiopropanoate	0.6352	8.2906	1082361	[439194] glyceric acid [10.735]	0.8849	8.3322	23420	2-Aminophenyl 2-aminobenzoate	0.7563	8.1609	23078807	Thiourea, N-phenyl-N'-(1-phenylethyl)-	0.554	8.2855	1425041	[439194] glyceric acid [10.735]	0.9038	8.161	23585934	Thiourea, N-phenyl-N'-(1-phenylethyl)-	0.5517	8.1092	19009	4,5-Bis(methylamino)-fluorene	0.4145	8.2855	1280439	[439194] glyceric acid [10.735]	0.8936	8.2077	860306	SUCCINIC ACID	0.7382	8.0986	2771782	Thiourea, N-phenyl-N'-(1-phenylethyl)-	0.5515	8.1558	21414905	Thiourea, N-phenyl-N'-(1-phenylethyl)-	0.5544	8.1609	20970418
8.218	36237324	Butanedioic acid, bis(trimethylsilyl) ester	0.949	8.0988	933953	1-Methyl-8-phenyl-3,6-diazahomoadamantan-9-one	0.4985	8.3321	22775	3H-1,2,4-Triazole-3-thione, 2,4-dihydro-4,5-dimethyl-2-(4-morpholinylmethyl)-	0.7687	8.3582	882430	[66868] porphine 1 [10.77]	0.6611	8.2128	826498	SUCCINIC ACID	0.8156	8.3322	27248	Isonicotinamide, N-(4-methoxyphenyl)-	0.744	8.2129	646721	SUCCINIC ACID	0.8443	8.1559	21015233	Thiourea, N-phenyl-N'-(1-phenylethyl)-	0.5527	8.3322	32237	2-Aminocaprylic acid, N-neopentyloxycarbonyl-, butyl ester	0.6062	8.2648	18499	4(1H)-Quinolinone, 2,3-dihydro-1-[(4-methylphenyl)sulfonyl]-	0.5085	8.1556	21976109	Thiourea, N-phenyl-N'-(1-phenylethyl)-	0.5507	8.2077	677673	SUCCINIC ACID	0.7672	8.2128	896978
8.2958	1668835	[439194] glyceric acid [10.735]	0.9323	8.161	21317817	Thiourea, N-phenyl-N'-(1-phenylethyl)-	0.5517	8.3581	691596	1-Fluoro-4-nitro-3-trimethylsilyloxybenzene	0.5329	8.4204	5946141	[66868] porphine 1 [10.77]	0.93	8.2855	2211014	[439194] glyceric acid [10.735]	0.9353	8.3582	819094	[66868] porphine 1 [10.77]	0.6134	8.2908	1497324	[439194] glyceric acid [10.735]	0.9244	8.2078	642531	SUCCINIC ACID	0.729	8.3582	893591	[66868] porphine 1 [10.77]	0.6146	8.2855	1598271	[439194] glyceric acid [10.735]	0.9149	8.2075	852271	[750] glycine [10.456]	0.7418	8.2855	1399969	[439194] glyceric acid [10.735]	0.9005	8.2854	1040715
8.3373	72767	[66868] porphine 1 [10.77]	0.5752	8.2129	803646	SUCCINIC ACID	0.7385	8.384	8798	N'-[4-Methoxyphenyl]carbamimidothioic acid, methyl ester	0.7719	8.4516	75359	Silane, dimethyldi(4-heptyloxy)-	0.804	8.3322	43591	2-(2-Benzyldecahydroisoquinolin-3-yl)ethanol	0.6196	8.4256	6413303	[66868] porphine 1 [10.77]	0.93	8.3375	60280	Isonipecotic acid, N-isobutoxycarbonyl-, butyl ester	0.4995	8.2856	1408765	[439194] glyceric acid [10.735]	0.8996	8.4205	6831623	[66868] porphine 1 [10.77]	0.928	8.3218	31096	2-(2-Benzyldecahydroisoquinolin-3-yl)ethanol	0.6815	8.2283	13452	Phosphonic acid, ethyl hexyl ester	0.4855	8.3322	32819	2-(2-Benzyldecahydroisoquinolin-3-yl)ethanol	0.6773	8.3321	36962
8.3633	598607	Thiazolo[4,5-f]quinoline, 2,7-dimethyl-	0.6791	8.2856	1130615	[439194] glyceric acid [10.735]	0.9125	8.4255	6412527	[66868] porphine 1 [10.77]	0.93	8.5034	1256621	[5951] L-serine 2 [11.174]	0.951	8.3581	693249	Thiazolo[4,5-f]quinoline, 2,7-dimethyl-	0.6445	8.4516	81941	Isothiourea, 2-methyl-1-(2,4-dimethylphenyl)-3-(1,1-dimethyl-2-propynyl)-	0.7552	8.3582	619380	Thiazolo[4,5-f]quinoline, 2,7-dimethyl-	0.6834	8.3375	208438	[66868] porphine 1 [10.77]	0.5962	8.4516	82781	Silane, dimethyldi(4-heptyloxy)-	0.8105	8.3582	807548	[66868] porphine 1 [10.77]	0.6347	8.2854	1208720	[439194] glyceric acid [10.735]	0.8724	8.353	882712	[66868] porphine 1 [10.77]	0.6512	8.3581	656062
8.4307	5607402	[66868] porphine 1 [10.77]	0.929	8.3219	27590	2-(2-Benzyldecahydroisoquinolin-3-yl)ethanol	0.7024	8.4567	88084	Silane, dimethyldi(4-heptyloxy)-	0.8128	8.5709	71162	Nonanoic acid, trimethylsilyl ester	0.7374	8.384	12046	Benzene, [2-(methylsulfonyl)-1-propenyl]-	0.4534	8.5086	978024	[5951] L-serine 2 [11.174]	0.9466	8.4257	6485392	[66868] porphine 1 [10.77]	0.932	8.3582	640056	Thiazolo[5,4-f]quinoline, 2,7-dimethyl-	0.6801	8.5087	1381018	L-SERINE	0.953	8.3945	7480	2-Bromo-3'-nitroacetophenone	0.7142	8.3165	38171	3-Chloro-8,9,10,11-tetrahydro-8-[phenylmethyl]-7H-pyrido[3',4'-4,5]	0.4757	8.4205	6621297	[66868] porphine 1 [10.77]	0.931	8.4255	6474901
8.467	24306	1-Methyl-3-(methylsulfanyl)-1H-1,2,4-triazol-5-yl(phenyl)cyanamide #	0.5753	8.3582	643906	1-Fluoro-4-nitro-3-trimethylsilyloxybenzene	0.5513	8.5086	2386842	[5951] L-serine 2 [11.174]	0.955	8.6332	41686	2-(p-Nitrobenzyl)pyridine	0.4432	8.4255	6723569	[66868] porphine 1 [10.77]	0.932	8.5709	62823	Nonanoic acid, trimethylsilyl ester	0.6984	8.4568	79959	Isothiourea, 2-methyl-1-(2,4-dimethylphenyl)-3-(1,1-dimethyl-2-propynyl)-	0.7582	8.3946	10924	Alanylalanine, N,N'-dimethyl-N-ethoxycarbonyl-, isohexyl ester	0.6287	8.5709	109080	Nonanoic acid, trimethylsilyl ester	0.74	8.4256	6174648	[66868] porphine 1 [10.77]	0.932	8.358	882342	1-Fluoro-4-nitro-3-trimethylsilyloxybenzene	0.5268	8.4516	75829	Silane, dimethyldi(4-heptyloxy)-	0.7917	8.4566	65919
8.6538	153553	6-Amino-1-hexanol, N,o-bis(tert-butyldimethylsilyl)-	0.5877	8.4257	6604945	[66868] porphine 1 [10.77]	0.932	8.576	80122	Nonanoic acid, trimethylsilyl ester	0.7777	8.6591	1041300	6-Amino-1-hexanol, N,o-bis(tert-butyldimethylsilyl)-	0.5427	8.4567	114138	FUMARIC ACID	0.7617	8.6383	67601	10H-Phenothiazine, 10-methyl-	0.5061	8.5087	483472	[5951] L-serine 2 [11.174]	0.9307	8.4205	6307364	[66868] porphine 1 [10.77]	0.93	8.6332	72771	Pyridine, 2-[(2,4-dinitrophenyl)methyl]-	0.4566	8.4516	63627	[444972] fumaric acid [10.94]	0.972	8.4203	7314819	[66868] porphine 1 [10.77]	0.932	8.5035	861961	L-SERINE	0.9362	8.5085	1531774
8.7057	1188748	2(3H)-Furanone, dihydro-3,4-bis[(trimethylsilyl)oxy]-, trans-	0.9097	8.4568	88755	Silane, dimethyldecyloxyethoxy-	0.8935	8.6383	83126	2à,3á-Diacetoxy-2-methoxy-2,3-dihydrobiphenylene	0.5971	8.6954	593215	2(3H)-Furanone, dihydro-3,4-bis[(trimethylsilyl)oxy]-, trans-	0.6944	8.5086	654035	[5951] L-serine 2 [11.174]	0.9283	8.6487	918041	3-Trimethylsiloxyoctanoic acid, trimethylsilyl ester	0.5618	8.5761	117480	Nonanoic acid, trimethylsilyl ester	0.7923	8.4516	87324	Silane, dimethyldi(4-heptyloxy)-	0.7723	8.6643	884201	2-Amino-5-chlorobenzophenone, trimethylsilyl	0.4832	8.4619	10346	N-Methoxy-N-methylamino-N,N-diethylaminomethane	0.7154	8.4514	85411	Isothiourea, 2-methyl-1-(2,4-dimethylphenyl)-3-(1,1-dimethyl-2-propynyl)-	0.7669	8.5709	61051	Nonanoic acid, trimethylsilyl ester	0.6903	8.576	165493
8.7524	45576	Indeno[2',1':4,5]thieno[3,2-b]thiopyran	0.5518	8.5087	966252	[5951] L-serine 2 [11.174]	0.9492	8.6642	674812	2-Amino-5-chlorobenzophenone, trimethylsilyl	0.49	8.7214	249185	2,4(3H,5H)-Furandione, 5-hexyl-3-(3-hydroxy-1-oxobutyl)-5-methyl-	0.4684	8.576	74388	Nonanoic acid, trimethylsilyl ester	0.7386	8.6954	449366	2(3H)-Furanone, dihydro-3,4-bis[(trimethylsilyl)oxy]-, trans-	0.6675	8.6384	70031	2-Methylphenothiazine	0.515	8.5035	780107	[5951] L-serine 2 [11.174]	0.9388	8.6954	818565	2(3H)-Furanone, dihydro-3,4-bis[(trimethylsilyl)oxy]-, trans-	0.7449	8.4983	20393	Thiazolo[5,4-d]pyrimidine, 2-phenyl-	0.4408	8.5085	1498361	[5951] L-serine 2 [11.174]	0.957	8.6332	524637	2-Amino-5-chlorobenzophenone, trimethylsilyl	0.5499	8.6382	64464
8.8043	584355	6-Hydroxy-5-[4-thiomorpholinyl]-2,4-1H,3H-pyrimidinedione	0.4754	8.5761	79879	Nonanoic acid, trimethylsilyl ester	0.768	8.6954	620819	2(3H)-Furanone, dihydro-3,4-bis[(trimethylsilyl)oxy]-, trans-	0.7416	8.7733	269914	5-n-Pentyl-2,4-dioxo-1,2,3,4-tetrahydropyrimidine	0.4089	8.6383	87900	2-(p-Nitrobenzyl)pyridine	0.5295	8.7162	129947	1,3-Benzenediol, o-ethoxycarbonyl-	0.4326	8.6643	501643	Erythro-Pentonic acid, 2-deoxy-3,4,5-tris-O-(trimethylsilyl)-, trimethylsilyl ester	0.4826	8.571	61719	Nonanoic acid, trimethylsilyl ester	0.653	8.7162	196861	4,6-Pyrimidinediamine, 2-(methylthio)-	0.4358	8.5086	1141794	L-SERINE	0.945	8.5707	74015	Nonanoic acid, trimethylsilyl ester	0.777	8.6643	127745	2-(4-Bromo-phenylthio)indan	0.5779	8.6642	721058
8.8199	111860	1,3,5-Triazine-2,4,6(1H,3H,5H)-trione, 1,3,5-trimethyl-	0.7637	8.6488	260075	N-(4-(Methylthio)-1-naphthyl)acetamide tms	0.5031	8.7421	115035	[597] cytosine 2 [13.255]	0.5305	8.82	95890	1,3,5-Triazine-2,4,6(1H,3H,5H)-trione, 1,3,5-trimethyl-	0.7776	8.6642	587175	2,2,3,3,4,4,5,5,6,6-Decametyl-[1,2,3,4,5,6]oxapentasilepane	0.4847	8.7421	51735	Indeno[2',1':4,5]thieno[3,2-b]thiopyran	0.6778	8.7007	725016	2(3H)-Furanone, dihydro-3,4-bis[(trimethylsilyl)oxy]-, trans-	0.7814	8.6332	47610	2-Methylphenothiazine	0.5041	8.7421	40442	2-Phenyl-6,8-dimethyl-7-oxoimidazo-[1,2-b]-1,2,4-triazine	0.678	8.5709	94784	Nonanoic acid, trimethylsilyl ester	0.6812	8.6641	803277	2-Amino-5-chlorobenzophenone, trimethylsilyl	0.5623	8.6954	695584	2(3H)-Furanone, dihydro-3,4-bis[(trimethylsilyl)oxy]-, trans-	0.7587	8.7005	866012
8.8562	999501	Glycine, N,N-bis(trimethylsilyl)-, trimethylsilyl ester	0.8399	8.6643	757027	Butanedioic acid, [(trimethylsilyl)oxy]-, bis(trimethylsilyl) ester	0.6371	8.7939	331938	l-Alanyl-l-glutamine	0.4668	8.8459	2000539	Glycine, N,N-bis(trimethylsilyl)-, trimethylsilyl ester	0.8412	8.7005	857025	2(3H)-Furanone, dihydro-3,4-bis[(trimethylsilyl)oxy]-, trans-	0.7834	8.7732	18671	3,4-Diethyl-2-hexene	0.6758	8.7474	82701	Indeno[2',1':4,5]thieno[3,2-b]thiopyran	0.655	8.6436	740398	6-Amino-1-hexanol, N,o-bis(tert-butyldimethylsilyl)-	0.5573	8.7733	19544	3,4-Diethyl-2-hexene	0.6503	8.6072	14102	Bis-S-triazolo[4,3-b,3',4'-f]pyridazine, 3,3'-dimethyl	0.4539	8.6953	638657	N,O,O-Tris(trimethylsilyl)-L-threonine	0.754	8.7162	194895	2-Cyclohexylethyl ethylphosphonofluoridate	0.4521	8.7213	75375
8.8821	13248	Carbonotrithioic acid, bis(trifluoromethyl) ester	0.7282	8.6955	585219	2(3H)-Furanone, dihydro-3,4-bis[(trimethylsilyl)oxy]-, trans-	0.7483	8.8199	89528	1,3,5-Triazine-2,4,6(1H,3H,5H)-trione, 1,3,5-trimethyl-	0.7715	8.8667	97005	2,3-Dicyano-5-methyl-6-phenylpyrazine	0.5394	8.7421	89712	[597] cytosine 2 [13.255]	0.5899	8.794	354767	Hydantoin, 1-butyl-	0.554	8.7992	689321	3,4-Dimethyl-isoxazol-5(4H)-one	0.5714	8.6955	638443	2(3H)-Furanone, dihydro-3,4-bis[(trimethylsilyl)oxy]-, trans-	0.7618	8.794	225415	Isonipecotic acid, N-ethoxycarbonyl-, ethyl ester	0.4396	8.6487	605620	2-Amino-5-chlorobenzophenone, trimethylsilyl	0.4855	8.7264	175090	Morpholine, 4-[2,2-dimethyl-3-phenylethynylcyclopropyl)-	0.4497	8.737	49943	[5143] saccharin 1 [16.694]	0.6761	8.742	89280
8.8977	10145	4-(4-Fluorophenyl)-2,3-dihydro-2-methyl-1H-1,5-benzodiazepine	0.7487	8.7214	17923	Phosphoramidous difluoride	0.7744	8.851	1624290	Glycine, N,N-bis(trimethylsilyl)-, trimethylsilyl ester	0.8277	8.8978	48281	RESORCINOL	0.8847	8.7991	561142	2H-Pyrrol-2-one, 1,5-dihydro-4-methoxy-	0.5351	8.8148	98281	1,3,5-Triazine-2,4,6(1H,3H,5H)-trione, 1,3,5-trimethyl-	0.724	8.8252	108434	1,3,5-Triazine-2,4,6(1H,3H,5H)-trione, 1,3,5-trimethyl-	0.7413	8.7266	87245	Indeno[2',1':4,5]thieno[3,2-b]thiopyran	0.6591	8.8148	115286	1,3,5-Triazine-2,4,6(1H,3H,5H)-trione, 1,3,5-trimethyl-	0.7719	8.6954	774014	2(3H)-Furanone, dihydro-3,4-bis[(trimethylsilyl)oxy]-, trans-	0.7811	8.7939	267457	Hexanoic acid, 2-cyano-, ethyl ester	0.4635	8.7681	10107	Nitrobenzene, 3,4,5-trimethoxy-	0.438	8.7731	14245
8.9807	322162	Arabino-Hexonic acid, 2-deoxy-3,5,6-tris-O-(trimethylsilyl)-, ç-lactone	0.4976	8.7422	108080	4-Pyrimidinamine, N-(trimethylsilyl)-2-[(trimethylsilyl)oxy]-	0.5085	8.8718	85019	1-Phenyl-1,2,3-triazole	0.7033	8.9756	264711	1H-Indole-3-acetonitrile, 1-(trimethylsilyl)-	0.4769	8.8199	98407	1,3,5-Triazine-2,4,6(1H,3H,5H)-trione, 1,3,5-trimethyl-	0.6589	8.8511	1703915	Glycine, N,N-bis(trimethylsilyl)-, trimethylsilyl ester	0.8192	8.8511	1071920	Glycine, N,N-bis(trimethylsilyl)-, trimethylsilyl ester	0.8372	8.7733	19158	1-(5-Ethyl-2-methylpiperidino)-2-(O-nitrobenzoyloxy)ethane	0.4339	8.8511	2022325	Glycine, N,N-bis(trimethylsilyl)-, trimethylsilyl ester	0.8387	8.7162	114216	Diethyl-(2-methyl-5-nitro-2H-[1,2,4]triazol-3-yl)-amine	0.4311	8.8146	96786	1,3,5-Triazine-2,4,6(1H,3H,5H)-trione, 1,3,5-trimethyl-	0.7117	8.7888	290720	6-Hydroxymethyl-1-methyluracil	0.5038	8.7939	386369
9.0326	19546	16,17-Dimethoxy-homoerythrinane	0.5048	8.7733	17135	3,4-Diethyl-2-hexene	0.6223	8.8977	47683	[785] hydroquinone [11.659]	0.8936	9.069	725562	[239] Beta- alanine 1 [12.044]	0.94	8.851	1410792	Glycine, N,N-bis(trimethylsilyl)-, trimethylsilyl ester	0.8374	8.8718	79748	4-Norcaren-2-one, 1,3,5-tri-tert-butyl-3-(3,5-di-tert-butyl-4-hydroxybenzyl)-	0.5458	8.8771	87947	2,3-Dicyano-5-methyl-6-phenylpyrazine	0.5641	8.7941	388709	Isonipecotic acid, N-ethoxycarbonyl-, ethyl ester	0.4513	8.8719	64246	4-Phenyl(1,2,4)triazolo(4,3-a)quinoxaline	0.5401	8.7369	68391	[597] cytosine 2 [13.255]	0.6978	8.8509	2146434	Glycine, N,N-bis(trimethylsilyl)-, trimethylsilyl ester	0.8348	8.8148	95712	1,3,5-Triazine-2,4,6(1H,3H,5H)-trione, 1,3,5-trimethyl-	0.76	8.8198	100238
9.0741	522009	[239] Beta- alanine 1 [12.044]	0.9273	8.7941	396232	4,5-Diamino-6-methyl-2-thiopyrimidine	0.4983	8.9755	275766	1H-Indole-3-acetonitrile, 1-(trimethylsilyl)-	0.4956	9.1105	57672	Iron, tricarbonyl[N-(phenyl-2-pyridinylmethylene)benzenamine-N,N']-	0.508	8.8718	66739	(3-Phenyl)prop-2-enyl triethylsilyl ether	0.5654	8.8978	60499	[785] hydroquinone [11.659]	0.8502	8.8978	53432	[785] hydroquinone [11.659]	0.905	8.8148	117747	1,3,5-Triazine-2,4,6(1H,3H,5H)-trione, 1,3,5-trimethyl-	0.674	8.8978	64567	[785] hydroquinone [11.659]	0.8973	8.7733	13327	Phenyl 8-(2-propenyl)-3-coumarincarboxamide	0.499	8.8717	56439	Carbonotrithioic acid, bis(trifluoromethyl) ester	0.4537	8.8459	1931932	Glycine, N,N-bis(trimethylsilyl)-, trimethylsilyl ester	0.8353	8.851	1487754
9.1052	5715	3,5-Dihydroxy-4',7-dimethoxyflavone	0.4004	8.82	109128	1,3,5-Triazine-2,4,6(1H,3H,5H)-trione, 1,3,5-trimethyl-	0.6424	9.0274	22005	Pentanoic acid, 2-methyl-, butyl ester	0.6535	9.1365	31387	1,5-Diphenyl-2H-1,2,4-triazoline-3-thione	0.8492	8.8977	59766	[785] hydroquinone [11.659]	0.8663	8.9341	6874	6-Aminocaproic acid, N-methoxycarbonyl-, decyl ester	0.6712	8.9757	290961	1H-Indole-3-acetonitrile, 1-(trimethylsilyl)-	0.5029	8.846	1813407	Glycine, N,N-bis(trimethylsilyl)-, trimethylsilyl ester	0.8365	8.9756	278412	1H-Indole-3-acetonitrile, 1-(trimethylsilyl)-	0.5026	8.794	296154	Hydantoin, 1-butyl-	0.5385	8.8924	67255	RESORCINOL	0.7495	8.8719	87291	Carbamodithioic acid, dipropyl-, propyl ester	0.4909	8.8977	121352
9.2246	78482	Propanedioic acid, methyl-, bis(trimethylsilyl) ester	0.5529	8.8511	1572670	Glycine, N,N-bis(trimethylsilyl)-, trimethylsilyl ester	0.8392	9.0689	688384	[239] Beta- alanine 1 [12.044]	0.9343	9.178	96139	Butanoic acid, 2,2-dimethyl-3-[(trimethylsilyl)oxy]-, trimethylsilyl ester	0.4633	8.934	7128	6-Aminocaproic acid, N-methoxycarbonyl-, decyl ester	0.6498	8.9756	272538	1H-Indole-3-acetonitrile, 1-(trimethylsilyl)-	0.5082	9.0224	33452	2-(4-Fluoro-phenylthio)indan	0.6005	8.8719	126508	(3-Phenyl)prop-2-enyl triethylsilyl ether	0.5068	9.0275	18461	Pentanoic acid, 4-oxo-, 2-methylpropyl ester	0.7808	8.8148	102238	1,3,5-Triazine-2,4,6(1H,3H,5H)-trione, 1,3,5-trimethyl-	0.6704	8.9755	309237	1H-Indole-3-acetonitrile, 1-(trimethylsilyl)-	0.4909	8.8926	64174	[785] hydroquinone [11.659]	0.758	8.9755	278267
9.2765	77455	[1000] 2-amino-1-phenylethanol [15.668]	0.7104	8.8719	59823	Chromium, hexacarbonylbis(ü5-2,4-cyclopentadien-1-yl)di-, (Cr-Cr)	0.4805	9.1156	23627	Iron, tricarbonyl[N-(phenyl-2-pyridinylmethylene)benzenamine-N,N']-	0.5745	9.2299	17815	Oxazolidin-5-one, 2-(3-methoxyphenyl)-4-[3-(4-nitrophenyl)-2-propenylidene)-	0.7457	8.9755	293783	1H-Indole-3-acetonitrile, 1-(trimethylsilyl)-	0.5072	9.0223	27947	2-(4-Fluoro-phenylthio)indan	0.6553	9.0691	581704	[239] Beta- alanine 1 [12.044]	0.918	8.8978	63769	[785] hydroquinone [11.659]	0.8557	9.069	759361	[239] Beta- alanine 1 [12.044]	0.9376	8.8511	1785181	Glycine, N,N-bis(trimethylsilyl)-, trimethylsilyl ester	0.8374	9.017	18800	p-Heptylbenzonitrile	0.574	8.9704	280165	1H-Indole-3-acetonitrile, 1-(trimethylsilyl)-	0.5012	9.0274	29289
9.3491	8144070	Arabino-Hexos-2-ulose, 3,4,5,6-tetrakis-O-(trimethylsilyl)-, bis(dimethyl acetal)	0.904	8.8978	52271	RESORCINOL	0.8098	9.1416	25729	1,5-Diphenyl-2H-1,2,4-triazoline-3-thione	0.8724	9.2714	244411	ë Amino levulinic acid tri-TMS	0.7898	9.0222	29384	1,4,5,6-Tetra-O-acetyl-2,3-di-O-methylglucitol	0.4893	9.069	715371	[239] Beta- alanine 1 [12.044]	0.935	9.1158	9513	Rhenium, pentacarbonyliodo-	0.415	8.9757	283503	1H-Indole-3-acetonitrile, 1-(trimethylsilyl)-	0.4769	9.1157	22449	3-Trifluoromethylbenzylamine, N,N-dinonyl	0.6182	8.8718	74505	(3-Phenyl)prop-2-enyl triethylsilyl ether	0.5075	9.0688	833928	[239] Beta- alanine 1 [12.044]	0.942	9.0223	27155	2-(4-Fluoro-phenylthio)indan	0.6427	9.0689	685369
9.4373	178830	Butanedioic acid, [(trimethylsilyl)oxy]-, bis(trimethylsilyl) ester	0.8242	8.9757	260311	Glycine, N-(trifluoroacetyl)-, trimethylsilyl ester	0.4844	9.1935	72750	4-(3-Chloropropyl)styrene	0.5096	9.2973	52571	l-Leucine, N-neopentyloxycarbonyl-, propyl ester	0.4638	9.0689	651976	[239] Beta- alanine 1 [12.044]	0.933	9.1105	20727	Androst-2-en-17-amine, 4,4-dimethyl-N-(2-phenylethyl)-, (5à)-	0.5972	9.1417	42307	1,5-Diphenyl-2H-1,2,4-triazoline-3-thione	0.8201	9.0224	31969	Pentanoic acid, 2-methyl-, butyl ester	0.7434	9.1365	52972	1,5-Diphenyl-2H-1,2,4-triazoline-3-thione	0.8014	8.8978	55314	[785] hydroquinone [11.659]	0.8792	9.1155	46580	4H-1-Benzopyran-4-one, 3-(3,4-dimethoxyphenyl)-6,7-dimethoxy-	0.601	9.069	763762	[239] Beta- alanine 1 [12.044]	0.9363	9.1156	11632
9.593	1642337	Benzaldehyde, 4-nitro-, O-methyloxime	0.6221	9.0224	30885	Indane, 1-nonyl-	0.5692	9.2298	17283	o-Bis(2-(phenylthio)ethyl)benzene	0.913	9.344	73626	Arabino-Hexos-2-ulose, 3,4,5,6-tetrakis-O-(trimethylsilyl)-, bis(dimethyl acetal)	0.4197	9.1156	8980	Rhenium, pentacarbonyliodo-	0.428	9.1416	27845	[5801] 2-aminophenol 2 [12.039]	0.85	9.1884	60663	4-(3-Chloropropyl)styrene	0.4731	9.0691	724761	á-Alanine, N,N-bis(trimethylsilyl)-, trimethylsilyl ester	0.9323	9.1936	75125	Butanoic acid, 2,2-dimethyl-3-[(trimethylsilyl)oxy]-, trimethylsilyl ester	0.4233	8.9756	273076	1H-Indole-3-acetonitrile, 1-(trimethylsilyl)-	0.5005	9.1363	42283	[5801] 2-aminophenol 2 [12.039]	0.872	9.1105	21598	Androst-2-en-17-amine, 4,4-dimethyl-N-(2-phenylethyl)-, (5à)-	0.5762	9.1415	22875
9.7019	232914	[33032] L-glutamic acid 3 (dehydrated) [13.232]	0.819	9.0691	693175	á-Alanine, N,N-bis(trimethylsilyl)-, trimethylsilyl ester	0.9336	9.2713	120813	1-Isobutylsulfanylmethyl-2,8,9-trioxa-5-aza-1-sila-bicyclo[3.3.3]undecane	0.7913	9.3492	71253	Zolpidem	0.4764	9.1416	25679	1,5-Diphenyl-2H-1,2,4-triazoline-3-thione	0.866	9.1832	88362	Butanoic acid, 2,2-dimethyl-3-[(trimethylsilyl)oxy]-, trimethylsilyl ester	0.438	9.2351	21242	o-Bis(2-(phenylthio)ethyl)benzene	0.8702	9.1106	23361	Iron, tricarbonyl[N-(phenyl-2-pyridinylmethylene)benzenamine-N,N']-	0.446	9.2299	20031	3-Methanesulfonyl-6,7-dihydrobenzo[c]thiophene-1-carbothioic acid, S-phenyl ester	0.814	9.0275	30197	Pentanoic acid, 2-methyl-, butyl ester	0.778	9.1778	97669	4-(3-Chloropropyl)styrene	0.5595	9.1365	35124	1,5-Diphenyl-2H-1,2,4-triazoline-3-thione	0.8606	9.183	130379
9.7227	17744	Imidazo[4,5-g]indeno[1,2-b]quinoxaline-2,10-dione, 1,3-dihydro-	0.4622	9.1158	15431	3-Trifluoromethylbenzylamine, N,N-dinonyl	0.6249	9.2972	56302	4H-Cyclopenta[b]pyridin-4-one, octahydro-1-(phenylmethyl)-	0.4353	9.3751	23544	Isophthalic acid, 3,5-difluorophenyl heptyl ester	0.5411	9.2713	84647	1-Isobutylsulfanylmethyl-2,8,9-trioxa-5-aza-1-sila-bicyclo[3.3.3]undecane	0.7892	9.235	20342	o-Bis(2-(phenylthio)ethyl)benzene	0.773	9.2714	44933	ë Amino levulinic acid tri-TMS	0.83	9.1365	44469	1,5-Diphenyl-2H-1,2,4-triazoline-3-thione	0.8074	9.2714	180107	1-Isobutylsulfanylmethyl-2,8,9-trioxa-5-aza-1-sila-bicyclo[3.3.3]undecane	0.7819	9.069	723487	[239] Beta- alanine 1 [12.044]	0.939	9.2297	21472	o-Bis(2-(phenylthio)ethyl)benzene	0.874	9.1884	68618	4-(3-Chloropropyl)styrene	0.5217	9.2349	19386
9.8057	75512	Benzenecarboximidoyl bromide, N-(5-bromopentyl)-	0.701	9.1417	31509	1,5-Diphenyl-2H-1,2,4-triazoline-3-thione	0.8826	9.3439	84944	[64956] DL-3-aminoisobutyric acid 2 [12.457]	0.4716	9.4011	83236	N-Tosyloxy-2-methyl-3,3-bis(trifluoromethyl)aziridine	0.7288	9.2972	52747	Diethyl 1-methyl-3-hydroxy-5-[2'-pyridyl]pyrrole-2,4-dicarboxylate	0.4109	9.2714	133004	1-Isobutylsulfanylmethyl-2,8,9-trioxa-5-aza-1-sila-bicyclo[3.3.3]undecane	0.7788	9.2974	60552	Phosphonic acid, 2-furanyl[(4-methoxyphenyl)imino]methyl-, diethyl ester	0.4288	9.1936	90650	Butanoic acid, 2,2-dimethyl-3-[(trimethylsilyl)oxy]-, trimethylsilyl ester	0.4557	9.2973	52354	Diethyl 1-methyl-3-hydroxy-5-[2'-pyridyl]pyrrole-2,4-dicarboxylate	0.4161	9.1105	29780	Iron, tricarbonyl[N-(phenyl-2-pyridinylmethylene)benzenamine-N,N']-	0.5355	9.2712	250455	N,N,O-Tris-(trimethylsilyl)-4-aminomethylcyclohexane carboxylic acid	0.7974	9.2299	22801	Benzo[a]coronene	0.6952	9.2713	125878
9.8265	7364793	Silane, tetramethyl-	0.7885	9.1936	73389	Indole, 3,3'-selenodi-	0.411	9.3491	48478	Citenamide	0.4139	9.4322	35084244	D-MALIC ACID	0.942	9.3439	399167	Arabino-Hexos-2-ulose, 3,4,5,6-tetrakis-O-(trimethylsilyl)-, bis(dimethyl acetal)	0.6691	9.3025	42789	Thiazolo[5,4-f]quinoline, 9-methyl-	0.5632	9.3441	223735	Arabino-Hexos-2-ulose, 3,4,5,6-tetrakis-O-(trimethylsilyl)-, bis(dimethyl acetal)	0.7091	9.2299	23550	o-Bis(2-(phenylthio)ethyl)benzene	0.8348	9.344	312752	Arabino-Hexos-2-ulose, 3,4,5,6-tetrakis-O-(trimethylsilyl)-, bis(dimethyl acetal)	0.6621	9.1417	31883	[5801] 2-aminophenol 2 [12.039]	0.815	9.2971	45110	l-Leucine, n-butoxycarbonyl-N-methyl-, hexyl ester	0.4424	9.2714	185593	1-Isobutylsulfanylmethyl-2,8,9-trioxa-5-aza-1-sila-bicyclo[3.3.3]undecane	0.7637	9.2972	36535
9.8265	20113904	[33032] L-glutamic acid 3 (dehydrated) [13.232]	0.9669	9.2299	19072	1-Dimethyldodecylsilyloxy-4-methoxybenzene	0.8084	9.3803	9179	1-Ethanone, 1-[4-[(2-fluorophenyl)methoxy]phenyl]-	0.5932	9.4737	45043	Benzimidazol-5-amine, 1-methyl-2-(5-methyl-2-furyl)-	0.52	9.3751	43960	Cyclohexanone, 4-methyl-, (4-nitrophenyl)hydrazone	0.4421	9.344	286191	Arabino-Hexos-2-ulose, 3,4,5,6-tetrakis-O-(trimethylsilyl)-, bis(dimethyl acetal)	0.6346	9.4063	34442	Dibenzo[c,h][2,6]naphthyridine	0.679	9.2662	124585	1-Isobutylsulfanylmethyl-2,8,9-trioxa-5-aza-1-sila-bicyclo[3.3.3]undecane	0.8013	9.3804	40173	Isophthalic acid, 3-chlorophenyl heptyl ester	0.4861	9.1884	138474	trans-1,1'-Bibenzoindanylidene	0.4973	9.3283	33339	[64956] DL-3-aminoisobutyric acid 2 [12.457]	0.634	9.2921	45595	Diethyl 1-methyl-3-hydroxy-5-[3-pyridyl]pyrrole-2,4-dicarboxylate	0.4234	9.3439	324779
9.9562	18238342	L-Threonic acid, tris(trimethylsilyl) ether, trimethylsilyl ester	0.952	9.2714	114723	ë Amino levulinic acid tri-TMS	0.8155	9.4062	253746	1,2-Benzenediol, O-(5-chlorovaleryl)-O'-(1-naphthoyl)-	0.7959	9.5049	42762	Acetamide, 2,2,2-trifluoro-N-(1-allyl-1-methyl-3-butenyl)-	0.636	9.401	30337	Dibenzo[c,h][2,6]naphthyridine	0.594	9.3699	37406	Terephthalic acid, 2-ethylcyclohexyl heptyl ester	0.4466	9.4323	36369921	D-MALIC ACID	0.941	9.2974	55482	1H-Pyrazole-4-carbothioic acid, 5-amino-3-methyl-1-phenyl-, S-methyl ester	0.4971	9.4063	79005	Benzene, 1,2-bis(hexyloxy)-4-nitro-	0.7509	9.2299	20165	o-Bis(2-(phenylthio)ethyl)benzene	0.913	9.3438	61124	Anthra(1,2-b)thiophene	0.5578	9.344	390903	Arabino-Hexos-2-ulose, 3,4,5,6-tetrakis-O-(trimethylsilyl)-, bis(dimethyl acetal)	0.68	9.3698	21146
10.1533	38153	4-HYDROXYBENZOIC ACID	0.6368	9.2974	50539	l-Leucine, N-neopentyloxycarbonyl-, propyl ester	0.4242	9.4321	30374546	D-MALIC ACID	0.943	9.5516	175058	D-THREITOL	0.8287	9.4373	76498487	D-MALIC ACID	0.947	9.4011	78369	1,2-Benzenediol, O-(5-chlorovaleryl)-O'-(1-naphthoyl)-	0.7093	9.4738	65235	Cyclooctanone, 2-benzylidene-, semicarbazone	0.4274	9.3441	208171	Arabino-Hexos-2-ulose, 3,4,5,6-tetrakis-O-(trimethylsilyl)-, bis(dimethyl acetal)	0.5283	9.4322	43622136	D-MALIC ACID	0.945	9.2714	144245	1-Isobutylsulfanylmethyl-2,8,9-trioxa-5-aza-1-sila-bicyclo[3.3.3]undecane	0.794	9.3698	26291	Ethyl 2-chloro-3,3,3-trifluoro-2-isovaleramidopropionate	0.6708	9.4011	121086	1,2-Benzenediol, O-(5-chlorovaleryl)-O'-(1-naphthoyl)-	0.768	9.4062	153143
10.1793	398824	[446188] TES [19.569]	0.5334	9.3285	23254	l-Norvaline, N-(2-methoxyethoxycarbonyl)-, undecyl ester	0.705	9.4736	60249	Benzimidazol-5-amine, 1-methyl-2-(5-methyl-2-furyl)-	0.4684	9.5827	1729331	Benzene, 1-trimethylsilyl-3-nitro-	0.5654	9.4737	64418	Benzimidazol-5-amine, 1-methyl-2-(5-methyl-2-furyl)-	0.4597	9.4322	39401573	D-MALIC ACID	0.945	9.5516	201189	3,8-Dioxa-2,9-disiladecane, 2,2,9,9-tetramethyl-5,6-bis[(trimethylsilyl)oxy]-, (R*,S*)-	0.8018	9.37	42475	Isophthalic acid, 2-bromo-4-fluorophenyl heptyl ester	0.4582	9.4737	51449	Benzimidazol-5-amine, 1-methyl-2-(5-methyl-2-furyl)-	0.5258	9.2973	48417	Diethyl 1-methyl-3-hydroxy-5-[2'-pyridyl]pyrrole-2,4-dicarboxylate	0.4386	9.4009	254570	Methylphosphonic acid, fluoroanhydride, tert-butyldimethylsilyl ester	0.7603	9.4322	28314212	D-MALIC ACID	0.943	9.4321	28530660
10.2467	105376	Pyrrolidin-1-propionic acid	0.5096	9.3441	270603	Arabino-Hexos-2-ulose, 3,4,5,6-tetrakis-O-(trimethylsilyl)-, bis(dimethyl acetal)	0.7558	9.51	23579	Pyrrolidine, 3,3-dimethyl-1,2,2-triphenyl-	0.5927	9.6968	1070444	L-Aspartic acid, N-(trimethylsilyl)-, bis(trimethylsilyl) ester	0.9222	9.5515	144127	D-THREITOL	0.7752	9.4737	53594	1-Ethyl-1-nonyloxy-1-silacylopentane	0.6122	9.5827	1327301	Benzaldehyde, 4-nitro-, O-methyloxime	0.6083	9.4011	40592	(Toluene-4-sulfonylamino)acetic acid, 4-hydroxybut-2-enyl ester	0.508	9.5049	8182	2-Imino-6-mercapto-4,4-dimethyl-1,2,3,4-tetrahydro-pyridine-3,5-dicarbonitrile	0.447	9.3492	456285	Arabino-Hexos-2-ulose, 3,4,5,6-tetrakis-O-(trimethylsilyl)-, bis(dimethyl acetal)	0.6908	9.4321	33052417	D-MALIC ACID	0.945	9.4737	60900	Quinoline, 2-trifluoromethyl-4-isopropoxy-6-methyl-	0.5072	9.4373	1962830
10.3765	19000	Silane, dimethylpentyloxypentyloxy-	0.6791	9.3752	25210	Terephthalic acid, 3-chlorophenyl heptyl ester	0.4795	9.5515	179906	D-THREITOL	0.7369	9.7176	70790	N'-((2-Methyl-1H-indol-3-yl)methylene)-2-furohydrazide	0.5422	9.5826	1416435	Benzaldehyde, 4-nitro-, O-methyloxime	0.6008	9.4997	15459	3-(p-Methoxyphenyl)propionic acid	0.6445	9.6969	1314682	L-Aspartic acid, N-(trimethylsilyl)-, bis(trimethylsilyl) ester	0.929	9.4323	34914113	D-MALIC ACID	0.943	9.5516	232759	D-THREITOL	0.8171	9.37	40335	Isophthalic acid, 3-chlorophenyl heptyl ester	0.4943	9.4736	59126	2,2-Dichloro-1,1-bis(4-methoxyphenyl)ethane	0.5092	9.4945	29705	2,4,4,7-Tetramethyl-octa-5,7-dien-3-one	0.8328	9.4736	54955
10.3972	11096	Pyridine, 3-[5-[4-[(3-methyl-2-butenyl)oxy]phenyl]-2-oxazolyl]-	0.4226	9.4063	61565	Hydrazinecarboxamide, 2-cyclohexylidene-	0.8324	9.5826	2098638	Benzene, 1-trimethylsilyl-3-nitro-	0.5715	9.7954	143216	L-Proline, N-(2-bromobenzoyl)-, tetradecyl ester	0.5504	9.6968	1340135	L-Aspartic acid, N-(trimethylsilyl)-, bis(trimethylsilyl) ester	0.922	9.5515	219171	3,8-Dioxa-2,9-disiladecane, 2,2,9,9-tetramethyl-5,6-bis[(trimethylsilyl)oxy]-, (R*,S*)-	0.8205	9.7176	15030	3-Methylbenzylamine, N,N-diundecyl-	0.7101	9.4738	81716	Benzimidazol-5-amine, 1-methyl-2-(5-methyl-2-furyl)-	0.4349	9.5827	1444456	Benzaldehyde, 4-nitro-, O-methyloxime	0.6105	9.4063	106053	Silane, triethyl-1-pentenyl-	0.8296	9.5514	133705	3,8-Dioxa-2,9-disiladecane, 2,2,9,9-tetramethyl-5,6-bis[(trimethylsilyl)oxy]-, (R*,S*)-	0.8201	9.5516	205399	D-THREITOL	0.8032	9.5099	33519
10.4439	21762	Acetic acid, [2,5-bis(trimethylsiloxy)phenyl]-, methyl ester	0.539	9.4323	31075500	D-MALIC ACID	0.946	9.6604	11852	1,2-Bis-(2-diisopropylaminoethyl) ethane	0.5193	9.8162	2485181	[33032] L-glutamic acid 3 (dehydrated) [13.232]	0.9311	9.7175	19824	3-Methylbenzylamine, N,N-diundecyl-	0.6786	9.5827	1316342	Benzaldehyde, 4-nitro-, O-methyloxime	0.5917	9.7955	183269	4',5,7,8-Tetramethoxyflavone	0.5569	9.5516	292649	Threitol, 1,2,3,4-tetrakis-O-(trimethylsilyl)-, D-	0.862	9.6969	1155548	L-ASPARTIC ACID	0.9202	9.4322	40173008	D-MALIC ACID	0.944	9.5825	1854759	Benzene, 1-trimethylsilyl-3-nitro-	0.5515	9.5827	1526045	Benzaldehyde, 4-nitro-, O-methyloxime	0.6213	9.5514	117869
10.4958	5769483	[33032] L-glutamic acid 2 [14.398]	0.911	9.4738	58019	Benzimidazol-5-amine, 1-methyl-2-(5-methyl-2-furyl)-	0.4758	9.6968	1596437	L-Aspartic acid, N-(trimethylsilyl)-, bis(trimethylsilyl) ester	0.929	9.8369	245443	L-TREONIC ACID	0.6038	9.7953	156855	4',5,7,8-Tetramethoxyflavone	0.5569	9.6968	1474101	L-Aspartic acid, N-(trimethylsilyl)-, bis(trimethylsilyl) ester	0.921	9.8162	1977063	[33032] L-glutamic acid 3 (dehydrated) [13.232]	0.9173	9.5827	1223756	Benzaldehyde, 4-nitro-, O-methyloxime	0.5812	9.7176	64153	N'-((2-Methyl-1H-indol-3-yl)methylene)-2-furohydrazide	0.4853	9.4737	61564	Benzimidazol-5-amine, 1-methyl-2-(5-methyl-2-furyl)-	0.4606	9.6655	9250	1,2-Bis-(2-diisopropylaminoethyl) ethane	0.5453	9.6969	2217555	L-Aspartic acid, N-(trimethylsilyl)-, bis(trimethylsilyl) ester	0.931	9.5826	2208984
10.584	12341	tert-Butyl methyl carbonate	0.6015	9.5101	13639	2,3-Dicyanoquinoxaline	0.4511	9.7175	14143	Benzonitrile, 4-[(1,5-dihydro-3-methyl-5-oxo-1-phenyl-4H-pyrazol-4-ylidene)amino]-	0.7876	9.8681	40314	m-Xylylene diisocyanate	0.5195	9.8369	2450846	[33032] L-glutamic acid 3 (dehydrated) [13.232]	0.7494	9.7228	36660	N'-((2-Methyl-1H-indol-3-yl)methylene)-2-furohydrazide	0.5223	9.837	286562	L-TREONIC ACID	0.7306	9.6969	723985	L-ASPARTIC ACID	0.908	9.7954	116442	L-Proline, N-(3-bromobenzoyl)-, dodecyl ester	0.5613	9.4997	20515	Benzenamine, N-(phenyl)(phenylthio)methylene-	0.5302	9.6967	1745531	L-Aspartic acid, N-(trimethylsilyl)-, bis(trimethylsilyl) ester	0.923	9.7228	35976	N'-((2-Methyl-1H-indol-3-yl)methylene)-2-furohydrazide	0.7361	9.676	12256
10.6774	180116	4-HYDROXYBENZOIC ACID	0.82	9.5516	227844	D-THREITOL	0.7755	9.7383	40196	N-Ethylpyrrolidine-2,2-dicarboxilyc acid, dimethyl ester	0.6177	9.9251	32338	à-Methyltyrosine trisItrimethylsilyl)	0.6501	9.8732	70169	[500] 4-guanidinobutyric acid 2 [13.348]	0.5617	9.7954	133712	L-Proline, N-(3-bromobenzoyl)-, dodecyl ester	0.5016	9.8681	45197	1H-1,2,3-Triazole, 4-phenyl-5-(5-phenyl-1H-pyrazol-3-yl)-	0.59	9.7177	24512	3-Methylbenzylamine, N,N-diundecyl-	0.6718	9.8214	2526753	[33032] L-glutamic acid 3 (dehydrated) [13.232]	0.9419	9.5516	140038	Threitol, 1,2,3,4-tetrakis-O-(trimethylsilyl)-, D-	0.8481	9.7174	17720	3-Methylbenzylamine, N,N-diundecyl-	0.7187	9.7954	85097	Benzenecarboximidoyl bromide, N-(5-bromopentyl)-	0.4962	9.6967	2721654
10.8434	72753	Sarcosylsarcosylsarcosine, N-(2-methoxyethoxycarbonyl)-, butyl ester	0.543	9.5827	1931095	Benzene, 1-trimethylsilyl-3-nitro-	0.5537	9.7746	15830	Phenol, 4-[(5,6,7,8-tetrahydro-1,3-dioxolo[4,5-g]isoquinolin-5-yl)methyl]-, (R)-	0.5776	9.9459	7971365	L-Threonic acid, tris(trimethylsilyl) ether, trimethylsilyl ester	0.949	9.8939	34089	Pyrazolo[1,5-a]pyrimidine, 2,5,7-trimethyl-3-phenyl-	0.6025	9.8162	2365094	[33032] L-glutamic acid 3 (dehydrated) [13.232]	0.936	9.9252	11891	3-Phenylpropylamine, N,N-dihexyl-	0.5945	9.7955	184010	4',5,7,8-Tetramethoxyflavone	0.5731	9.837	416937	L-TREONIC ACID	0.727	9.5827	1508533	Benzene, 1-trimethylsilyl-3-nitro-	0.5564	9.733	42708	5-Octenoic acid, 6-methyl-	0.7816	9.8162	2230000	[33032] L-glutamic acid 3 (dehydrated) [13.232]	0.9325	9.7279	34448
11.1288	30637	Hexadecane-1,2-diol , bis(trimethylsilyl) ether	0.501	9.6969	1006186	L-ASPARTIC ACID	0.9132	9.7953	150348	4',5,7,8-Tetramethoxyflavone	0.5529	9.9822	77004	3-Butenenitrile, 2-(benzoyloxy)-4-phenyl-	0.968	9.951	12476712	L-Threonic acid, tris(trimethylsilyl) ether, trimethylsilyl ester	0.953	9.8369	309495	L-TREONIC ACID	0.721	9.9511	8913675	L-Threonic acid, tris(trimethylsilyl) ether, trimethylsilyl ester	0.95	9.8162	2013637	[33032] L-glutamic acid 3 (dehydrated) [13.232]	0.9038	9.894	44822	2H-Pyrazolo[3,4-b]pyridine-5-carboxylic acid, 4-hydroxy-2-phenyl-, ethyl ester	0.5845	9.6968	2237376	L-Aspartic acid, N-(trimethylsilyl)-, bis(trimethylsilyl) ester	0.933	9.7953	136443	L-Proline, N-(3-bromobenzoyl)-, dodecyl ester	0.5263	9.8369	160452	Chromium, bis(1,3,5-trimethylbenzene)	0.7892	9.7746	9501
11.2533	19338	Lyxose, tetra-(trimethylsilyl)-ether	0.625	9.7384	30721	N'-((2-Methyl-1H-indol-3-yl)methylene)-2-furohydrazide	0.5811	9.8161	4077162	[33032] L-glutamic acid 3 (dehydrated) [13.232]	0.9439	10.0549	52647	Benzene, 1-chloro-3-(phenylethynyl)-	0.6363	10.0236	9098	2-(Dibromomethane)-1-methyl-5-nitroimidazole	0.6977	9.8681	52983	Benzonitrile, 4-[[4-(hexahydro-1H-azepin-1-yl)phenyl]azo]-	0.4762	9.9874	71071	10,10-Dimethyl-9-(á-cyanoethyl)-9,10-dihydro-10-sila-2-azaanthracene	0.9629	9.837	270583	L-TREONIC ACID	0.7786	9.9511	11038864	L-Threonic acid, tris(trimethylsilyl) ether, trimethylsilyl ester	0.956	9.7176	48356	N'-((2-Methyl-1H-indol-3-yl)methylene)-2-furohydrazide	0.5095	9.816	3455141	[33032] L-glutamic acid 3 (dehydrated) [13.232]	0.9431	9.8681	39085	8-Amino-6-methoxyquinoline	0.749	9.7953	93915
11.3467	27557	à-D-Ribofuranoside, methyl 2,3,5-tris-O-(trimethylsilyl)-	0.5494	9.7955	107442	4',5,7,8-Tetramethoxyflavone	0.57	9.8369	333945	L-TREONIC ACID	0.6809	10.1119	1200318	[51] alpha ketoglutaric acid [13.859]	0.9127	10.06	36994	Benzene, 1-chloro-3-(phenylethynyl)-	0.6187	9.894	44233	2H-Pyrazolo[3,4-b]pyridine-5-carboxylic acid, 4-hydroxy-2-phenyl-, ethyl ester	0.5929	10.0601	51102	Benzene, 1-chloro-3-(phenylethynyl)-	0.6459	9.8681	49254	3H-1,3,4-Benzotriazepine-2-thione, 7-chloro-1,2-dihydro-5-phenyl-	0.4483	9.9874	103260	2-Oxo-6-phenyl-4-(4-hydroxyphenyl)-1,2-dihydropyrimidine	0.7546	9.7954	157042	4',5,7,8-Tetramethoxyflavone	0.5726	9.8368	279391	L-TREONIC ACID	0.6771	9.8888	50332	2H-Pyrazolo[3,4-b]pyridine-5-carboxylic acid, 4-hydroxy-2-phenyl-, ethyl ester	0.5534	9.8161	3450000
11.4972	16274	Pyridine-2-carbonitrile, 3,5,6-trichloro-4-(4-methylphenylsulfonylamino)-	0.4666	9.8162	2406062	[33032] L-glutamic acid 3 (dehydrated) [13.232]	0.9364	9.8732	83040	8-Amino-6-methoxyquinoline	0.7595	10.1431	29755	4-HYDROXYBENZOIC ACID	0.818	10.1119	829943	[51] alpha ketoglutaric acid [13.859]	0.8976	9.9251	24385	Piperidine-4-ol, 1,2,5-trimethyl-4-(4-tolylmethyl)-	0.6283	10.112	626422	KETOGLUTARIC ACID	0.8827	9.9252	22924	Benzyl alcohol, 3-benzyloxy-2-fluoro-	0.7363	10.0601	71041	Benzene, 1-chloro-3-(phenylethynyl)-	0.6118	9.8162	2642180	[33032] L-glutamic acid 3 (dehydrated) [13.232]	0.9397	9.8887	32274	Pyrazolo[1,5-a]pyrimidine, 2,5,7-trimethyl-3-phenyl-	0.6101	9.92	26596	à-Methyltyrosine trisItrimethylsilyl)	0.8279	9.8368	295821
11.6269	43180	Silane, (2-methoxyethoxy)trimethyl-	0.4656	9.837	232645	L-TREONIC ACID	0.7071	9.8887	29677	Pyrazolo[1,5-a]pyrimidine, 2,5,7-trimethyl-3-phenyl-	0.61	10.169	1140513	[446188] TES [19.569]	0.5391	10.1482	20328	Urocanic acid, N,O-bis(trimethylsilyl)-	0.797	9.9511	13396490	L-Threonic acid, tris(trimethylsilyl) ether, trimethylsilyl ester	0.955	10.1483	27839	Benzoic acid, 3-[(trimethylsilyl)oxy]-, trimethylsilyl ester	0.846	9.946	12109495	L-Threonic acid, tris(trimethylsilyl) ether, trimethylsilyl ester	0.95	10.1119	925958	KETOGLUTARIC ACID	0.9016	9.8369	278229	L-TREONIC ACID	0.6267	9.925	24023	3-Phenylpropylamine, N,N-dihexyl-	0.4817	9.9459	8664101	L-Threonic acid, tris(trimethylsilyl) ether, trimethylsilyl ester	0.949	9.8679	84455
11.6529	95436	L-Alanine, N-methyl-N-(trifluoroacetyl)-, 1-methylpentyl ester	0.4961	9.8681	13428	3,7-Dihydroxy-5,12,17-trioxa-1,9-diazabicyclo[7.5.5]-nonadecane	0.839	9.9251	23459	3-Phenylpropylamine, N,N-dihexyl-	0.5886	10.2001	46553	3,9-Dioxa-2,10-disilaundecan-5-one, 2,2,10,10-tetramethyl-6,7-bis[(trimethylsilyl)oxy]-, (R*,R*)-	0.5461	10.1689	962694	[446188] TES [19.569]	0.5225	10.06	44701	Benzene, 1-chloro-3-(phenylethynyl)-	0.6521	10.169	951496	[446188] TES [19.569]	0.5254	10.0549	63137	Benzene, 1-chloro-3-(phenylethynyl)-	0.6469	10.1483	42731	Benzoic acid, 3-[(trimethylsilyl)oxy]-, trimethylsilyl ester	0.91	9.8733	51693	3H-1,3,4-Benzotriazepine-2-thione, 7-chloro-1,2-dihydro-5-phenyl-	0.4553	9.9509	8451656	L-Threonic acid, tris(trimethylsilyl) ether, trimethylsilyl ester	0.954	10.0549	54816	Benzene, 1-chloro-3-(phenylethynyl)-	0.6433	9.8939	75659
11.7151	28928	à-l-Galactofuranoside, methyl 6-deoxy-2,3,5-tris-O-(trimethylsilyl)-	0.6212	9.894	60567	2H-Pyrazolo[3,4-b]pyridine-5-carboxylic acid, 4-hydroxy-2-phenyl-, ethyl ester	0.5255	9.951	9527634	L-Threonic acid, tris(trimethylsilyl) ether, trimethylsilyl ester	0.954	10.2365	30402	s-Tetrazine, 3,6-bis(dimethylamino)-	0.5236	10.2052	78560	3,9-Dioxa-2,10-disilaundecan-5-one, 2,2,10,10-tetramethyl-6,7-bis[(trimethylsilyl)oxy]-, (R*,R*)-	0.5688	10.1119	749651	[51] alpha ketoglutaric acid [13.859]	0.9029	10.2002	63853	3,9-Dioxa-2,10-disilaundecan-5-one, 2,2,10,10-tetramethyl-6,7-bis[(trimethylsilyl)oxy]-, (R*,R*)-	0.5774	10.112	844330	KETOGLUTARIC ACID	0.8991	10.169	1012126	[446188] TES [19.569]	0.5434	9.9251	37603	1,4-Naphthalenedione, 5,8-dihydroxy-2,3,7-trimethyl-	0.6551	9.9872	93468	Ethanamine, N-(2-methyl-3-indolylmethylidene)-2-(4-pyridyl)-	0.9665	10.1119	318611	KETOGLUTARIC ACID	0.8505	9.925	30497
11.8085	15172	Benzoic acid, 3-methoxy-4-[(trimethylsilyl)oxy]-, trimethylsilyl ester	0.6655	9.9511	6231524	L-Threonic acid, tris(trimethylsilyl) ether, trimethylsilyl ester	0.949	9.9873	80115	[1,1'-Biphenyl]-4-carbonitrile, 4'-hexyl-	0.962	10.2728	20703	3,6-Bis[methylthio]-1,2,4,5-tetrazine	0.7235	10.2416	28522	L-Alanine, N-[N-[N-[(4-cyanophenyl)methylene]-L-valyl]-L-isoleucyl]-, ethyl ester	0.4814	10.1482	27827	Benzoic acid, 3-[(trimethylsilyl)oxy]-, trimethylsilyl ester	0.838	10.2365	32105	L-Alanine, N-[N-[N-[(4-cyanophenyl)methylene]-L-valyl]-L-isoleucyl]-, ethyl ester	0.4671	10.1431	10116	4-(1-Benzyl-1H-tetrazol-5-ylsulfanylmethyl)-6-morpholin-4-yl-[1,3,5]triazin-2-ylamine	0.7079	10.2002	62256	2-Phenyl-4-[(2-propyn-1-yl)thio]quinazoline	0.5379	9.9511	11676868	L-Threonic acid, tris(trimethylsilyl) ether, trimethylsilyl ester	0.95	10.0547	54312	Benzene, 1-chloro-3-(phenylethynyl)-	0.6209	10.169	847643	[446188] TES [19.569]	0.5356	9.951	6051368
11.8345	67687	Butanoic acid, 4-[(tert-butyldimethylsilyl)amino]-, tert-butyldimethylsilyl ester	0.525	9.9874	79289	3-Butenenitrile, 2-(benzoyloxy)-4-phenyl-	0.9697	10.0548	42725	Benzene, 1-chloro-3-(phenylethynyl)-	0.6676	10.3091	196080	[444305] tartaric acid [14.588]	0.6696	10.3142	187624	Tartaric acid, bis-O-(trimethylsilyl)-, bis(trimethylsilyl) ester	0.6851	10.169	984381	[446188] TES [19.569]	0.5391	10.278	16083	1-(1-Isocyanato-3-methyl-butyl)-2,3-dimethyl-benzene	0.8351	10.1691	1064448	[446188] TES [19.569]	0.5296	10.2365	25291	L-Alanine, N-[N-[N-[(4-cyanophenyl)methylene]-L-valyl]-L-isoleucyl]-, ethyl ester	0.5108	9.9874	70417	Benzenesulfon-p-anisidide	0.8701	10.1118	455745	[51] alpha ketoglutaric acid [13.859]	0.8701	10.1898	89504	2-Phenyl-4-[(2-propyn-1-yl)thio]quinazoline	0.6079	9.9873	97202
11.8708	24023	ë Amino levulinic acid tri-TMS	0.6564	10.0549	48492	Benzene, 1-chloro-3-(phenylethynyl)-	0.6585	10.1119	681963	KETOGLUTARIC ACID	0.8913	10.3506	51608	Silane, dimethylbis[(trimethylsilyl)methyl]-	0.5262	10.3453	59071	2-Dimethyl(ethenyl)silyloxybutane	0.6182	10.1897	14963	Benzenemethanol, 2-(diphenylamino)-	0.9027	10.3143	163652	Tartaric acid, bis-O-(trimethylsilyl)-, bis(trimethylsilyl) ester	0.656	10.1898	56414	3,9-Dioxa-2,10-disilaundecan-5-one, 2,2,10,10-tetramethyl-6,7-bis[(trimethylsilyl)oxy]-, (R*,R*)-	0.541	10.3143	182237	Tartaric acid, bis-O-(trimethylsilyl)-, bis(trimethylsilyl) ester	0.6344	10.0549	39654	Benzene, 1-chloro-3-(phenylethynyl)-	0.6417	10.1481	43045	Benzoic acid, 3-[(trimethylsilyl)oxy]-, trimethylsilyl ester	0.894	10.2365	27012	L-Alanine, N-[N-[N-[(4-cyanophenyl)methylene]-L-valyl]-L-isoleucyl]-, ethyl ester	0.4955	10.0547	43556
12.2599	14580	3,4-DIHYDROXYBENZOIC ACID	0.707	10.112	590186	[51] alpha ketoglutaric acid [13.859]	0.8967	10.1482	25086	Benzoic acid, 3-[(trimethylsilyl)oxy]-, trimethylsilyl ester	0.821	10.3921	8515	Benzamide, N-(3-phenyl-2H-benzo[b]1,4-thiazin-2-ylideno)-	0.804	10.3972	7095	Benzamide, N-(3-phenyl-2H-benzo[b]1,4-thiazin-2-ylideno)-	0.7573	10.2001	43672	3,9-Dioxa-2,10-disilaundecan-5-one, 2,2,10,10-tetramethyl-6,7-bis[(trimethylsilyl)oxy]-, (R*,R*)-	0.6185	10.3558	64221	2-Butenethioic acid, 3-(ethylthio)-, S-(1-methylethyl) ester	0.5555	10.2365	30410	L-Alanine, N-[N-[N-[(4-cyanophenyl)methylene]-L-valyl]-L-isoleucyl]-, ethyl ester	0.5421	10.3454	92044	2-Butenethioic acid, 3-(ethylthio)-, S-(1-methylethyl) ester	0.4778	10.1119	953555	[51] alpha ketoglutaric acid [13.859]	0.9088	10.1688	1117759	[446188] TES [19.569]	0.5362	10.2728	30541	Indoramin	0.5444	10.1118	430399
12.4675	21512	1H-Indole-2-carboxylic acid, 5-ethyl-1-(trimethylsilyl)-, trimethylsilyl ester	0.56	10.1483	21857	4-HYDROXYBENZOIC ACID	0.828	10.1689	1197061	[446188] TES [19.569]	0.541	10.4336	49360	5-[5-(4-Iodo-phenyl)-furan-2-ylmethylene]-2-thioxo-thiazolidin-4-one	0.4292	10.4335	36621	Silane, dimethyl(2-naphthoxy)tetradecyloxy-	0.5458	10.2364	29690	1-Pentanol, 2-methyl-	0.5627	10.4337	50153	Acetic acid, [2,5-bis(trimethylsiloxy)phenyl]-, methyl ester	0.5402	10.3143	240333	Tartaric acid, bis-O-(trimethylsilyl)-, bis(trimethylsilyl) ester	0.6792	10.4336	31984	Acetic acid, [2,5-bis(trimethylsiloxy)phenyl]-, methyl ester	0.5332	10.1482	28891	Benzoic acid, 3-[(trimethylsilyl)oxy]-, trimethylsilyl ester	0.842	10.1896	82902	2-Phenyl-4-[(2-propyn-1-yl)thio]quinazoline	0.5978	10.3143	148286	Tartaric acid, bis-O-(trimethylsilyl)-, bis(trimethylsilyl) ester	0.6252	10.1481	17313
12.5401	48647	Octanedioic acid, bis(tert-butyldimethylsilyl) ester	0.613	10.169	732769	[446188] TES [19.569]	0.53	10.2001	68303	6-(4-Fluorophenyl)-4-phenyl-3-cyanopyridine-2(1H)-thione	0.566	10.4855	1376474	[33032] L-glutamic acid 2 [14.398]	0.909	10.4854	780641	[33032] L-glutamic acid 2 [14.398]	0.893	10.3143	172780	Tartaric acid, bis-O-(trimethylsilyl)-, bis(trimethylsilyl) ester	0.658	10.4856	732888	[33032] L-glutamic acid 2 [14.398]	0.8903	10.3507	47895	Silane, dimethylbis[(trimethylsilyl)methyl]-	0.4982	10.4855	1215935	Glutamine, tris(trimethylsilyl)-	0.9013	10.169	1103418	[446188] TES [19.569]	0.5385	10.2363	28594	s-Tetrazine, 3,6-bis(dimethylamino)-	0.534	10.3558	81149	2-Butenethioic acid, 3-(ethylthio)-, S-(1-methylethyl) ester	0.5501	10.1689	786691
12.6387	41134687	D-FRUCTOSE	0.913	10.2002	69305	3,9-Dioxa-2,10-disilaundecan-5-one, 2,2,10,10-tetramethyl-6,7-bis[(trimethylsilyl)oxy]-, (R*,R*)-	0.5867	10.2364	29396	s-Tetrazine, 3,6-bis(dimethylamino)-	0.5253	10.5478	45226	1,2-Cyclohexanedicarboxylic acid, bis(trimethylsilyl) ester	0.7606	10.5477	18383	Silane, dimethyloctyloxyoctyloxy-	0.6371	10.3506	36502	2,5-Anhydro-3-O-acetyl-1,4,6-tri-O-methyl-d-mannitol	0.5667	10.5478	37027	1,2-Cyclohexanedicarboxylic acid, bis(trimethylsilyl) ester	0.755	10.3922	10549	Benzamide, N-(4-amino-9,10-dihydro-9,10-dioxo-1-anthracenyl)-	0.6319	10.553	18967	1,2-Cyclohexanedicarboxylic acid, bis(trimethylsilyl) ester	0.582	10.1898	97488	3,9-Dioxa-2,10-disilaundecan-5-one, 2,2,10,10-tetramethyl-6,7-bis[(trimethylsilyl)oxy]-, (R*,R*)-	0.5848	10.3141	91435	Tartaric acid, bis-O-(trimethylsilyl)-, bis(trimethylsilyl) ester	0.5385	10.3973	11431	Pyrimidine, 2-amino-4-phenyl-6-(trifluoromethyl)-	0.498	10.1948	112919
12.7165	27426878	[2724552] tagatose 2 [17.212]	0.913	10.2365	30485	s-Tetrazine, 3,6-bis(dimethylamino)-	0.5488	10.2468	23495	3-(Pyridin-3-yl)pyridine	0.5425	10.5997	74625	3-Isopropoxy-1,1,1,7,7,7-hexamethyl-3,5,5-tris(trimethylsiloxy)tetrasiloxane	0.7241	10.5996	42500	3-Isopropoxy-1,1,1,7,7,7-hexamethyl-3,5,5-tris(trimethylsiloxy)tetrasiloxane	0.6127	10.3973	8046	Estra-1,3,5(10)-triene-6,17-dione, 3,11-bis(acetyloxy)-, (11á)-	0.404	10.5997	69726	3-Isopropoxy-1,1,1,7,7,7-hexamethyl-3,5,5-tris(trimethylsiloxy)tetrasiloxane	0.6743	10.4337	76754	Silane, dimethyl(2-naphthoxy)tetradecyloxy-	0.5512	10.5997	89743	3-Isopropoxy-1,1,1,7,7,7-hexamethyl-3,5,5-tris(trimethylsiloxy)tetrasiloxane	0.6243	10.2365	29975	L-Alanine, N-[N-[N-[(4-cyanophenyl)methylene]-L-valyl]-L-isoleucyl]-, ethyl ester	0.4559	10.3504	88815	Silane, dimethylbis[(trimethylsilyl)methyl]-	0.5269	10.4336	26042	Iron, bis[tetramethyl[2-(methoxy)ethyl]cyclopentadienyl]-	0.4671	10.2363	31096
12.8826	52632909	[448388] D-allose 1 [17.278]	0.942	10.278	16668	3,4-O-Acetone sedoheptulosan	0.6495	10.3142	170887	[444305] tartaric acid [14.588]	0.6668	10.6671	452567	N,O-Bis-(trimethylsilyl)phenylalanine	0.6985	10.6722	435366	N,O-Bis-(trimethylsilyl)phenylalanine	0.6357	10.4336	36511	Silane, dimethyl(2-naphthoxy)tetradecyloxy-	0.519	10.6723	379738	[135] 4-hydroxybenzoic acid [14.505]	0.6598	10.4856	739823	[33032] L-glutamic acid 2 [14.398]	0.891	10.6723	533457	N,O-Bis-(trimethylsilyl)phenylalanine	0.6191	10.2728	24571	Indoramin	0.6229	10.4023	9869	N-(Benzo[1,3]dioxol-5-ylmethylene)-p-tolyl-amine	0.5242	10.4855	1111808	[33032] L-glutamic acid 2 [14.398]	0.904	10.2779	24617
12.95	3958632	Erythrose, O-methyloxime, tris-O-(trimethylsilyl)-	0.6881	10.3143	101258	Tartaric acid, bis-O-(trimethylsilyl)-, bis(trimethylsilyl) ester	0.5684	10.3453	129559	[738] L-glutamine 2 [14.083]	0.6533	10.719	99456	Butanal, 2,3,4-tris[(trimethylsilyl)oxy]-3-[[(trimethylsilyl)oxy]methyl]-, O-methyloxime, (S)-	0.7509	10.7241	35646	Butanal, 2,3,4-tris[(trimethylsilyl)oxy]-3-[[(trimethylsilyl)oxy]methyl]-, O-methyloxime, (S)-	0.7235	10.4855	1303880	[33032] L-glutamic acid 2 [14.398]	0.905	10.7242	53880	RIBOSE	0.718	10.5271	9612	Aluminum trifluoroacetylacetonate	0.4239	10.7242	150240	d-Xylose, 2,3,4,5-tetrakis-O-(trimethylsilyl)-, O-methyloxime	0.8278	10.3143	204671	[444305] tartaric acid [14.588]	0.688	10.4386	44688	Iron, bis[tetramethyl[2-(methoxy)ethyl]cyclopentadienyl]-	0.4161	10.553	15889	1,2-Cyclohexanedicarboxylic acid, bis(trimethylsilyl) ester	0.447	10.3142	151513
13.0797	9048080	[448388] D-allose 2 [17.521]	0.934	10.3558	102674	[736] gluconic acid lactone 2 [17.433]	0.4236	10.3972	13261	Piperidine, 1-[(4-methylphenyl)sulfonyl]-	0.4469	10.7813	87645	Butanal, 2,3,4-tris[(trimethylsilyl)oxy]-3-[[(trimethylsilyl)oxy]methyl]-, O-methyloxime, (S)-	0.7068	10.7812	81132	Butanal, 2,3,4-tris[(trimethylsilyl)oxy]-3-[[(trimethylsilyl)oxy]methyl]-, O-methyloxime, (S)-	0.714	10.5996	72089	3-Isopropoxy-1,1,1,7,7,7-hexamethyl-3,5,5-tris(trimethylsiloxy)tetrasiloxane	0.7067	10.7813	66271	Butanal, 2,3,4-tris[(trimethylsilyl)oxy]-3-[[(trimethylsilyl)oxy]methyl]-, O-methyloxime, (S)-	0.7354	10.5478	47509	1,2-Cyclohexanedicarboxylic acid, bis(trimethylsilyl) ester	0.838	10.7813	166933	[439240] D-lyxose 1 [14.762]	0.722	10.361	49537	2,4'-Bipyridine	0.4825	10.4853	1652318	[33032] L-glutamic acid 2 [14.398]	0.912	10.5997	43769	Heptasiloxane, hexadecamethyl-	0.6404	10.3557	137181
13.1939	165809	Threitol, 1,2,3,4-tetrakis-O-(trimethylsilyl)-, D-	0.7162	10.3973	7149	Pyrimidine, 2-amino-4-phenyl-6-(trifluoromethyl)-	0.5686	10.4335	52186	[446188] TES [19.569]	0.4476	10.8331	62330	Sarcosylsarcosylsarcosine, N-(2-methoxyethoxycarbonyl)-, pentyl ester	0.578	10.8383	71441	Sarcosylsarcosylsarcosine, N-(2-methoxyethoxycarbonyl)-, pentyl ester	0.5881	10.6723	374008	N,O-Bis-(trimethylsilyl)phenylalanine	0.6155	10.8384	52477	Sarcosylsarcosylsarcosine, N-(2-methoxyethoxycarbonyl)-, pentyl ester	0.5858	10.5997	92965	3-Isopropoxy-1,1,1,7,7,7-hexamethyl-3,5,5-tris(trimethylsiloxy)tetrasiloxane	0.7295	10.8384	78434	Sarcosylsarcosylsarcosine, N-(2-methoxyethoxycarbonyl)-, pentyl ester	0.6054	10.4025	11555	4H-1-Benzopyran-4-one, 3-(3,4-dimethoxyphenyl)-6,7-dimethoxy-	0.6277	10.5995	39289	Heptasiloxane, hexadecamethyl-	0.658	10.6723	575964	N,O-Bis-(trimethylsilyl)phenylalanine	0.7042	10.3972	7734
13.2406	213347	Threitol, 1,2,3,4-tetrakis-O-(trimethylsilyl)-, D-	0.6305	10.4389	24121	[446188] TES [19.569]	0.4779	10.4854	2204373	Glutamine, tris(trimethylsilyl)-	0.91	10.885	10277	Terephthalic acid, 3-chlorophenyl octyl ester	0.6076	10.885	21186	Hexanedioic acid, 2-trimethylsilyloxy-, bis(trimethylsilyl) ester	0.625	10.7242	90364	Butanal, 2,3,4-tris[(trimethylsilyl)oxy]-3-[[(trimethylsilyl)oxy]methyl]-, O-methyloxime, (S)-	0.723	10.8903	10259	2-Oxo-1-methyl-4,6-diphenyl-1,2-dihydropyrimidine	0.7266	10.6724	456251	N,O-Bis-(trimethylsilyl)phenylalanine	0.6125	10.8902	30848	Hexanedioic acid, 2-trimethylsilyloxy-, bis(trimethylsilyl) ester	0.4868	10.4336	56615	Acetic acid, [2,5-bis(trimethylsiloxy)phenyl]-, methyl ester	0.5323	10.6721	735715	N,O-Bis-(trimethylsilyl)phenylalanine	0.734	10.719	148275	d-Ribose, 2,3,4,5-tetrakis-O-(trimethylsilyl)-, O-methyloxime	0.7856	10.4387	31198
13.3755	26266	D-Arabino-Hexonic acid, 3-deoxy-2,5,6-tris-O-(trimethylsilyl)-, ç-lactone	0.4759	10.4856	1415188	[33032] L-glutamic acid 2 [14.398]	0.906	10.5477	11183	1,2-Cyclohexanedicarboxylic acid, bis(trimethylsilyl) ester	0.473	10.9058	57756	[397] indole-3-acetamide 1 [18.115]	0.4356	10.9109	49500	[397] indole-3-acetamide 1 [18.115]	0.4514	10.7813	92198	Butanal, 2,3,4-tris[(trimethylsilyl)oxy]-3-[[(trimethylsilyl)oxy]methyl]-, O-methyloxime, (S)-	0.7161	10.9006	49820	[397] indole-3-acetamide 1 [18.115]	0.4198	10.7191	102737	Butanal, 2,3,4-tris[(trimethylsilyl)oxy]-3-[[(trimethylsilyl)oxy]methyl]-, O-methyloxime, (S)-	0.7691	10.9006	64679	[397] indole-3-acetamide 1 [18.115]	0.4852	10.4855	1219459	Glutamine, tris(trimethylsilyl)-	0.9033	10.724	53519	Butanal, 2,3,4-tris[(trimethylsilyl)oxy]-3-[[(trimethylsilyl)oxy]methyl]-, O-methyloxime, (S)-	0.7049	10.7813	158419	RIBOSE	0.726	10.4854	1864440
13.4014	18195	Cinnamic acid, p-(trimethylsiloxy)-, trimethylsilyl ester	0.767	10.5478	58050	1,2-Cyclohexanedicarboxylic acid, bis(trimethylsilyl) ester	0.69	10.5996	87083	3-Isopropoxy-1,1,1,7,7,7-hexamethyl-3,5,5-tris(trimethylsiloxy)tetrasiloxane	0.7305	11.1185	121996	Arabinitol, pentakis-O-(trimethylsilyl)-	0.7209	11.0095	9955	1H-4-Oxabenzo(f)cyclobut(cd)inden-8-ol, 1a-à,2,3,3a,8b-à,8c-à-hexahydro-1,1,3a-trimethyl-6-pentyl-	0.579	10.8331	72332	Sarcosylsarcosylsarcosine, N-(2-methoxyethoxycarbonyl)-, pentyl ester	0.5758	11.1186	94553	Arabinitol, pentakis-O-(trimethylsilyl)-	0.6849	10.7813	163619	D-(+)-XYLOSE(1)	0.6438	11.0096	12485	1H-4-Oxabenzo(f)cyclobut(cd)inden-8-ol, 1a-à,2,3,3a,8b-à,8c-à-hexahydro-1,1,3a-trimethyl-6-pentyl-	0.594	10.5478	10617	1,2-Cyclohexanedicarboxylic acid, bis(trimethylsilyl) ester	0.454	10.7811	88673	Butanal, 2,3,4-tris[(trimethylsilyl)oxy]-3-[[(trimethylsilyl)oxy]methyl]-, O-methyloxime, (S)-	0.6886	10.8332	73876	Sarcosylsarcosylsarcosine, N-(2-methoxyethoxycarbonyl)-, pentyl ester	0.5722	10.5528	87208
13.4222	16785	Silane, dimethyldi(2-heptyloxy)-	0.6113	10.5997	140147	3-Isopropoxy-1,1,1,7,7,7-hexamethyl-3,5,5-tris(trimethylsiloxy)tetrasiloxane	0.7535	10.6722	509106	N,O-Bis-(trimethylsilyl)phenylalanine	0.6764	11.1548	13602	2,6-Pyridinediol, 3-[(o-hydroxyphenyl)azo]-	0.8794	11.1184	82186	Galactitol, 1,2,3,4,5,6-hexakis-O-(trimethylsilyl)-	0.6452	10.8643	11430	Methylphosphonyl dichloride	0.68	11.1549	13319	4-Nitroso-2,6-diphenylpyrimidine	0.7836	10.8332	57200	Sarcosylsarcosylsarcosine, N-(2-methoxyethoxycarbonyl)-, pentyl ester	0.6147	11.1237	136760	Arabinitol, pentakis-O-(trimethylsilyl)-	0.7276	10.5997	33712	3-Isopropoxy-1,1,1,7,7,7-hexamethyl-3,5,5-tris(trimethylsiloxy)tetrasiloxane	0.5858	10.833	85928	Sarcosylsarcosylsarcosine, N-(2-methoxyethoxycarbonyl)-, pentyl ester	0.5938	10.8954	17246	Silane, dimethyl(dimethyl(3,5-difluorophenoxy)silyloxy)isobutoxy-	0.5932	10.5995	66813
13.526	97946	Mannose, 2,3,4,5,6-pentakis-O-(trimethylsilyl)-, D-	0.8739	10.6723	428126	N,O-Bis-(trimethylsilyl)phenylalanine	0.5934	10.7241	104640	Butanal, 2,3,4-tris[(trimethylsilyl)oxy]-3-[[(trimethylsilyl)oxy]methyl]-, O-methyloxime, (S)-	0.7537	11.2379	33655	Levoglucosan, tris(trimethylsilyl)-	0.701	11.1548	17801	Glycine, N-methyl-N-methoxycarbonyl-, hexyl ester	0.7416	10.8954	22241	Hexanedioic acid, 2-trimethylsilyloxy-, bis(trimethylsilyl) ester	0.5796	11.2379	87485	D-Altro-2-Heptulose, 1,3,4,5,6,7-hexakis-O-(trimethylsilyl)-	0.7209	10.8851	20143	Hexanedioic acid, 2-trimethylsilyloxy-, bis(trimethylsilyl) ester	0.622	11.1549	19138	Glycine, N-methyl-N-methoxycarbonyl-, hexyl ester	0.7211	10.6723	583608	N,O-Bis-(trimethylsilyl)phenylalanine	0.7242	10.8901	11885	Phosphite, tris(2,4-dimethylpent-3-yl-	0.6583	10.9162	53564	d-Ribose, 2,3,4,5-tetrakis-O-(trimethylsilyl)-, O-methyloxime	0.4858	10.6722	660890
13.6453	45788	Trisiloxane, octamethyl-	0.521	10.7242	166116	d-Xylose, 2,3,4,5-tetrakis-O-(trimethylsilyl)-, O-methyloxime	0.8054	10.7812	116269	D-(+)-XYLOSE(2)	0.702	11.2742	109159	Arabinitol, pentakis-O-(trimethylsilyl)-	0.5999	11.2378	50285	Arabinose, 2,3,4,5-tetrakis-O-(trimethylsilyl)-	0.7035	10.911	42509	[397] indole-3-acetamide 1 [18.115]	0.47	11.2742	79330	[94154] arabitol [15.601]	0.6091	10.9059	64288	Silane, dimethyl(2-pentyloxy)heptyloxy-	0.4711	11.1756	5620	1,2-Bis-(2-diisopropylaminoethyl) ethane	0.4396	10.719	47995	D-(+)-XYLOSE(2)	0.703	10.9212	73888	d-Ribose, 2,3,4,5-tetrakis-O-(trimethylsilyl)-, O-methyloxime	0.4693	11.1185	164763	[6912] xylitol [15.376]	0.7185	10.7241	51597
13.7491	47833	Hexadecandioic acid, bis(trimethylsilyl) ester	0.47	10.7865	189945	D-(+)-XYLOSE(2)	0.7865	10.8331	76205	Sarcosylsarcosylsarcosine, N-(2-methoxyethoxycarbonyl)-, pentyl ester	0.6434	11.3416	9713059	ADONITOL	0.955	11.2897	80588	d-(+)-Arabitol, pentakis(trimethylsilyl)ether	0.5077	11.1185	106249	Arabinitol, pentakis-O-(trimethylsilyl)-	0.714	11.3417	8619229	ADONITOL	0.953	11.1186	135644	Arabinitol, pentakis-O-(trimethylsilyl)-	0.7431	11.2379	63000	D-Altro-2-Heptulose, 1,3,4,5,6,7-hexakis-O-(trimethylsilyl)-	0.7307	10.7813	88605	Butanal, 2,3,4-tris[(trimethylsilyl)oxy]-3-[[(trimethylsilyl)oxy]methyl]-, O-methyloxime, (S)-	0.6868	11.1184	167916	[6912] xylitol [15.376]	0.7137	11.1549	12650	Silane, dimethyldi(2-octyloxy)-	0.6538	10.7811	101078
13.9981	157754	Lyxopyranoside, methyl 2,3,4-tris-O-(trimethylsilyl)-	0.7425	10.8384	67060	Sarcosylsarcosylsarcosine, N-(2-methoxyethoxycarbonyl)-, pentyl ester	0.5897	10.8901	14391	Hexanedioic acid, 2-trimethylsilyloxy-, bis(trimethylsilyl) ester	0.595	11.3883	34453	1-(Trifluoroacetyl)azacyclohexacosane	0.5494	11.3416	10151749	ADONITOL	0.955	11.1548	14776	4-Nitroso-2,6-diphenylpyrimidine	0.7332	11.3884	26409	Oxazole, 2,2'-(1,4-phenylene)bis[4-methyl-5-phenyl-	0.5688	11.1549	18298	Benzene, 1,3,5-tri-tert-butyl-	0.6165	11.2898	145773	[6912] xylitol [15.376]	0.7349	10.8331	71245	Sarcosylsarcosylsarcosine, N-(2-methoxyethoxycarbonyl)-, pentyl ester	0.5932	11.1547	28262	2-Hydroxy-1,4-naphtoquinone,trimethylsilyl ether	0.6775	11.2379	51984	D-Altro-2-Heptulose, 1,3,4,5,6,7-hexakis-O-(trimethylsilyl)-	0.743	10.8382	79271
14.0189	593077	Sulfurous acid, hexyl pentadecyl ester	0.8344	10.8903	11714	Hexanedioic acid, 2-trimethylsilyloxy-, bis(trimethylsilyl) ester	0.613	11.1184	184640	D-(+)-ARABITOL	0.7279	11.5077	223782	[604] gluconic acid 2 [18.297]	0.592	11.3883	55877	Oxazole, 2,2'-(1,4-phenylene)bis[4-methyl-5-phenyl-	0.5546	11.1704	6004	4-Bromo-1-(((4-chlorophenyl)sulfonyl)methyl)-2-fluorobenzene	0.6514	11.487	6414	1H-Isoindole-1,3(2H)-dione, 3a,4,5,7a-tetrahydro-4-hydroxy-3a-methyl-2-phenyl-, [3aR-(3aà,4á,7aà)]-	0.533	11.2379	44633	Per-O-(trimethylsilyl)-à,á-L-idopyranuronic acid	0.7198	11.3468	10852462	ADONITOL	0.954	10.8902	13750	Hexanedioic acid, 2-trimethylsilyloxy-, bis(trimethylsilyl) ester	0.623	11.2377	62936	D-Altro-2-Heptulose, 1,3,4,5,6,7-hexakis-O-(trimethylsilyl)-	0.702	11.2898	137266	Arabinitol, pentakis-O-(trimethylsilyl)-	0.6966	10.8849	8405
14.2783	201074	SINAPIC ACID (1)	0.887	10.911	63020	[1]Benzothieno[2,3-d]pyrimidine-3-acetonitrile, 3,4,5,6,7,8-hexahydro-4-oxo-	0.428	11.1548	9531	2,6-Pyridinediol, 3-[(o-hydroxyphenyl)azo]-	0.9026	11.5803	2928837	à-D-Ribofuranoside, methyl 2,3,5-tris-O-(trimethylsilyl)-	0.7787	11.5076	389416	[827] ribitol [15.66]	0.6641	11.2379	36102	(S)-(-)-1-(2-Methoxybenzoyl)-2-(methoxy-methyl)pyrrolidine	0.8324	11.5077	260778	[827] ribitol [15.66]	0.6321	11.2742	166973	[94154] arabitol [15.601]	0.6259	11.3935	44015	Silane, dimethyl(2,5-dimethylphenoxy)tetradecyloxy-	0.5814	10.9214	68840	D-Ribofuranose, 5-deoxy-5-(methylsulfinyl)-1,2,3-tris-O-(trimethylsilyl)-	0.4059	11.2896	97727	D-(+)-ARABITOL	0.6433	11.3417	10819975	ADONITOL	0.954	10.9212	74550
14.6623	29076	á-D-Glucopyranuronic acid, 1,2,3,4-tetrakis-O-(trimethylsilyl)-, trimethylsilyl ester	0.5665	11.1238	98085	Xylitol, 1,2,3,4,5-pentakis-O-(trimethylsilyl)-	0.6331	11.2378	33849	(S)-(-)-1-(2-Methoxybenzoyl)-2-(methoxy-methyl)pyrrolidine	0.8758	11.6114	379106	MUCIC ACID	0.5544	11.5802	1456280	à-D-Ribofuranoside, methyl 2,3,5-tris-O-(trimethylsilyl)-	0.7734	11.2742	92940	Arabinitol, pentakis-O-(trimethylsilyl)-	0.6369	11.5804	1589802	à-D-Ribofuranoside, methyl 2,3,5-tris-O-(trimethylsilyl)-	0.7696	11.3417	10757745	ADONITOL	0.955	11.5129	300755	[827] ribitol [15.66]	0.6215	11.1185	151730	Arabinitol, pentakis-O-(trimethylsilyl)-	0.7375	11.3415	11626877	ADONITOL	0.957	11.3884	22533	2,5-Cyclohexadiene-1,4-dione, 2,5-dihydroxy-3-octadecyl-	0.5986	11.1184	213339
14.9269	36606	3,6-Dioxa-2,4,5,7-tetrasilaoctane, 2,2,4,4,5,5,7,7-octamethyl-	0.541	11.1549	14232	2,6-Pyridinediol, 3-[(o-hydroxyphenyl)azo]-	0.8208	11.2897	146478	Arabinitol, pentakis-O-(trimethylsilyl)-	0.6504	11.6426	108043	N,N-di-n-Butyltrifluoroacetamide	0.5367	11.6166	734341	MUCIC ACID	0.5626	11.3416	9788730	[827] ribitol [15.66]	0.9533	11.6167	369342	MUCIC ACID	0.5421	11.3884	19558	Silane, dimethyl(2,5-dimethylphenoxy)tetradecyloxy-	0.5712	11.5803	2318108	à-D-Ribofuranoside, methyl 2,3,5-tris-O-(trimethylsilyl)-	0.7778	11.1548	11517	2-Ethoxyethanol, triisobutylsilyl ether	0.6403	11.3882	28054	Silane, dimethyl(2,5-dimethylphenoxy)tetradecyloxy-	0.616	11.5077	337772	[827] ribitol [15.66]	0.6488	11.1599	19447
15.0423	20924	4-Methyl-N-phenylbenzimidoyl cyanide	0.4147	11.2379	43233	1,6-Anhydro-á-d-glucose, tris(trimethylsilyl) ether	0.808	11.3416	9685309	ADONITOL	0.954	11.6737	367069	2-Keto-l-gluconic acid, penta(O-trimethylsilyl)-	0.853	11.6477	106311	Butanoic acid, 3-[(trifluoroacetyl)amino]-, 1-methylpropyl ester	0.5015	11.3883	25617	Silane, dimethyl(2,5-dimethylphenoxy)tetradecyloxy-	0.5983	11.6426	103797	N,N-di-n-Butyltrifluoroacetamide	0.5525	11.5077	249083	[827] ribitol [15.66]	0.613	11.6115	475899	D-GLUCONIC ACID (2)	0.5885	11.2379	43706	D-Altro-2-Heptulose, 1,3,4,5,6,7-hexakis-O-(trimethylsilyl)-	0.682	11.5075	363871	[827] ribitol [15.66]	0.6511	11.5803	2786589	à-D-Ribofuranoside, methyl 2,3,5-tris-O-(trimethylsilyl)-	0.7792	11.2377	38806
15.968	284189	[5281] stearic acid [20.675]	0.862	11.2898	174821	Arabinitol, pentakis-O-(trimethylsilyl)-	0.717	11.3883	38811	Silane, dimethyl(2,5-dimethylphenoxy)tetradecyloxy-	0.5671	11.71	294368	Arabinofuranose, 1,2,3,5-tetrakis-O-(trimethylsilyl)-	0.7529	11.6736	242256	2-Keto-l-gluconic acid, penta(O-trimethylsilyl)-	0.818	11.5077	222656	[827] ribitol [15.66]	0.6205	11.6738	268527	2-Keto-l-gluconic acid, penta(O-trimethylsilyl)-	0.778	11.5804	6085932	à-D-Ribofuranoside, methyl 2,3,5-tris-O-(trimethylsilyl)-	0.7905	11.6478	121238	N,N-di-n-Butyltrifluoroacetamide	0.5396	11.2742	85636	Arabinitol, pentakis-O-(trimethylsilyl)-	0.6542	11.5801	1137036	à-D-Ribofuranoside, methyl 2,3,5-tris-O-(trimethylsilyl)-	0.7916	11.6115	346670	MUCIC ACID	0.5254	11.2896	89421
16.1182	25470	Heptasiloxane, hexadecamethyl-	0.5166	11.3417	10034391	ADONITOL	0.955	11.409	28165	Malonamide, 2-(propylamino)-N,N'-diheptyl-N,N'-dimethyl-	0.5358	11.7775	150066	Fructofuranoside, methyl 1,3,4,6-tetrakis-O-(trimethylsilyl)-, à-D-	0.5919	11.71	332185	Arabinofuranose, 1,2,3,5-tetrakis-O-(trimethylsilyl)-	0.7516	11.5803	3375832	à-D-Ribofuranoside, methyl 2,3,5-tris-O-(trimethylsilyl)-	0.7936	11.7101	442697	Arabinofuranose, 1,2,3,5-tetrakis-O-(trimethylsilyl)-	0.7909	11.6115	361965	MUCIC ACID	0.5607	11.6789	411311	2-Keto-l-gluconic acid, penta(O-trimethylsilyl)-	0.813	11.3416	10241134	ADONITOL	0.955	11.6113	657112	2-Keto-l-gluconic acid, penta(O-trimethylsilyl)-	0.6015	11.6478	119697	L-Alanine, N-methyl-N-(trifluoroacetyl)-, 1-methylpentyl ester	0.5418	11.3415	10133384
16.5873	41016	N-(9,10-Dioxo-9,10-dihydro-anthracen-1-yl)-3,4-dimethoxy-benzamide	0.6945	11.3884	55054	Silane, dimethyl(2,5-dimethylphenoxy)tetradecyloxy-	0.5404	11.5076	278096	[827] ribitol [15.66]	0.6351	11.819	583287	[738] L-glutamine 3 [16.092]	0.8104	11.7774	126039	Ribonic acid, 2,3,4,5-tetrakis-O-(trimethylsilyl)-, trimethylsilyl ester	0.5699	11.6166	323625	D-GLUCONIC ACID (2)	0.5603	11.7775	79108	9-Chloro-9-phenyl-9-silafluorene	0.5276	11.6426	115357	Butanoic acid, 3-[(trifluoroacetyl)amino]-, 1-methylpentyl ester	0.5251	11.71	434930	Arabinofuranose, 1,2,3,5-tetrakis-O-(trimethylsilyl)-	0.7811	11.3935	15598	2,7-Dibenzyloxyfluorene-9-one	0.721	11.6476	120316	N,N-di-n-Butyltrifluoroacetamide	0.5479	11.6737	369029	2-Keto-l-gluconic acid, penta(O-trimethylsilyl)-	0.849	11.3934	24931
16.8813	908520	[26519] tetratriacontane [29.185]	0.8798	11.4506	8886	4-Heptafluorobutyryloxy-3-methoxybenzeneacetic acid, methyl ester	0.4504	11.5802	3486619	à-D-Ribofuranoside, methyl 2,3,5-tris-O-(trimethylsilyl)-	0.7813	11.8605	30807	ë Amino levulinic acid tri-TMS	0.6672	11.7982	10926	4H-Oxazolo[3',4':1,2]azepino[5,4,3-cd]indol-9-one, 6,7,11,11a-tetrahydro-3-ethyl-5.11,11,11a-tetramethyl-	0.682	11.6478	117213	Butanoic acid, 3-[(trifluoroacetyl)amino]-, 1-methylpropyl ester	0.5293	11.7983	21171	Benzoic acid, 3-methoxy-4-[(trimethylsilyl)oxy]-, trimethylsilyl ester	0.501	11.6738	411681	2-Keto-l-gluconic acid, penta(O-trimethylsilyl)-	0.862	11.7775	119163	Fructofuranoside, methyl 1,3,4,6-tetrakis-O-(trimethylsilyl)-, à-D-	0.5735	11.4921	21838	2,5-Cyclohexadiene-1,4-dione, 2-[(1,4,4a,5,6,7,8,8a-octahydro-2,5,5,8a-tetramethyl-1-naphthalenyl)methyl]-, [1R-(1à,4aá,8aà)]-	0.4176	11.6735	331079	2-Keto-l-gluconic acid, penta(O-trimethylsilyl)-	0.823	11.71	356865	Arabinofuranose, 1,2,3,5-tetrakis-O-(trimethylsilyl)-	0.7636	11.5076	523387
17.2379	18147	Benzamide, N-(tetrahydro-4-oxo-3-thienyl)-	0.6171	11.5077	271832	[827] ribitol [15.66]	0.6079	11.6114	445869	MUCIC ACID	0.5556	11.9176	56279	Levoglucosan, tris(trimethylsilyl)-	0.424	11.8189	262413	L-GLUTAMINE	0.684	11.6737	292173	2-Keto-l-gluconic acid, penta(O-trimethylsilyl)-	0.804	11.819	221719	[738] L-glutamine 3 [16.092]	0.669	11.7101	444951	Arabinofuranose, 1,2,3,5-tetrakis-O-(trimethylsilyl)-	0.7367	11.7983	19946	[8468] 4-hydroxy-3-methoxybenzoic acid [15.989]	0.615	11.5077	328026	[827] ribitol [15.66]	0.6508	11.7099	338647	Arabinofuranose, 1,2,3,5-tetrakis-O-(trimethylsilyl)-	0.7447	11.7308	9584	Benzamide, 2-methoxy-N-(4-phenoxyphenyl)-	0.7271	11.5802	1540552
17.388	86501	Sulfurous acid, hexyl pentadecyl ester	0.836	11.5804	5120622	à-D-Ribofuranoside, methyl 2,3,5-tris-O-(trimethylsilyl)-	0.7988	11.6425	107032	Butanoic acid, 3-[(trifluoroacetyl)amino]-, 1-methylpropyl ester	0.495	12.0213	3001647	SHIKIMIC ACID	0.8735	11.8604	32635	N,N-bis [2-Trimethylsiloxyethyl] ethanamine	0.6427	11.71	342958	Arabinofuranose, 1,2,3,5-tetrakis-O-(trimethylsilyl)-	0.7811	11.8605	26319	N,N-bis [2-Trimethylsiloxyethyl] ethanamine	0.6326	11.7827	93150	9-Chloro-9-phenyl-9-silafluorene	0.5722	11.819	449620	[738] L-glutamine 3 [16.092]	0.7263	11.5803	3679458	à-D-Ribofuranoside, methyl 2,3,5-tris-O-(trimethylsilyl)-	0.7953	11.7825	133108	Fructofuranoside, methyl 1,3,4,6-tetrakis-O-(trimethylsilyl)-, à-D-	0.6804	11.7775	81046	Fructofuranoside, methyl 1,3,4,6-tetrakis-O-(trimethylsilyl)-, à-D-	0.5758	11.6165	416811
18.4952	20614	4-Phenoxy-5,6-diphenyl-2H-pyridazin-3-one	0.5407	11.6115	376313	MUCIC ACID	0.552	11.6736	365721	2-Keto-l-gluconic acid, penta(O-trimethylsilyl)-	0.824	12.068	8886	4H-1-Benzopyran-4-one, 3,5,7-trihydroxy-2-(4-hydroxyphenyl)-6-methoxy-	0.5066	11.9227	66968	Gluconic acid, 2,3,5,6-tetrakis-O-(trimethylsilyl)-, lactone	0.4824	11.7827	92388	Ribonic acid, 2,3,4,5-tetrakis-O-(trimethylsilyl)-, trimethylsilyl ester	0.5772	11.9176	61750	Gluconic acid, 2,3,5,6-tetrakis-O-(trimethylsilyl)-, lactone	0.4803	11.7983	10105	(5-Nitro-3-phenyl-indazol-1-yl)-acetic acid	0.8659	11.8605	36422	N,N-bis [2-Trimethylsiloxyethyl] ethanamine	0.6325	11.6166	336700	[4,6-Bis-(2,2,2-trifluoroethoxy)-[1,3,5]triazin-2-yl]-tert.-butylamine	0.5738	11.7981	17992	Benzoic acid, 3-methoxy-4-[(trimethylsilyl)oxy]-, trimethylsilyl ester	0.66	11.7983	16927	Benzoic acid, 3-methoxy-4-[(trimethylsilyl)oxy]-, trimethylsilyl ester	0.761	11.6477	118932
18.6203	78807	Nonane, 3-methyl-5-propyl-	0.8479	11.6478	96393	L-Alanine, N-methyl-N-(trifluoroacetyl)-, 1-methylpentyl ester	0.4771	11.71	402877	à-l-Galactofuranoside, methyl 6-deoxy-2,3,5-tris-O-(trimethylsilyl)-	0.737	12.0992	177618	Isophthalic acid, monoamide, N,N-diisobutyl-, propyl ester	0.5617	12.0265	1883372	SHIKIMIC ACID	0.876	11.7982	16293	[8468] 4-hydroxy-3-methoxybenzoic acid [15.989]	0.74	12.0214	2251188	SHIKIMIC ACID	0.886	11.8139	237692	D-Glucitol, 6-deoxy-1,2,3,4,5-pentakis-O-(trimethylsilyl)-	0.6501	11.9228	84267	1,6-Anhydro-á-d-glucose, tris(trimethylsilyl) ether	0.4225	11.6426	114599	Butanoic acid, 3-[(trifluoroacetyl)amino]-, 1-methylpropyl ester	0.4951	11.8188	2096640	[738] L-glutamine 3 [16.092]	0.8878	11.819	848935	[738] L-glutamine 3 [16.092]	0.8309	11.6736	579968
18.7079	588038	[26519] tetratriacontane [29.185]	0.88	11.6738	274847	2-Keto-l-gluconic acid, penta(O-trimethylsilyl)-	0.807	11.7722	67481	9-Chloro-9-phenyl-9-silafluorene	0.5412	12.1251	332039	MUCIC ACID	0.7366	12.0991	175356	2-(2-Hydroxyethylimino)-3,6-dimethylbenzothiazoline	0.608	11.819	419714	[738] L-glutamine 3 [16.092]	0.7728	12.0733	11747	2,6-Difluoro-3-methylbenzoic acid, 6-chlorohexyl ester	0.4785	11.8606	32271	N,N-bis [2-Trimethylsiloxyethyl] ethanamine	0.6692	12.0266	3939438	SHIKIMIC ACID	0.898	11.6737	358852	2-Keto-l-gluconic acid, penta(O-trimethylsilyl)-	0.824	11.8603	37735	Benzeneethanamine, N,N-bis(trimethylsilyl)-á,3,4-tris[(trimethylsilyl)oxy]-, (R)-	0.632	11.8605	33419	ë Amino levulinic acid tri-TMS	0.6081	11.7099	409614
18.7954	30020	á-Sitosterol acetate	0.4751	11.7101	429101	Arabinofuranose, 1,2,3,5-tetrakis-O-(trimethylsilyl)-	0.7674	11.7982	12479	2(1H)-Quinolinone, 3-(3-methyl-2-butenyl)-4-[(3-methyl-2-butenyl)oxy]-	0.8182	12.1614	6434273	CITRIC ACID	0.934	12.125	185166	D-SACCHARIC ACID	0.6554	11.8605	31139	N,N-bis [2-Trimethylsiloxyethyl] ethanamine	0.6831	12.0992	150795	Octaethyltrisiloxane	0.5644	11.9124	72352	Levoglucosan, tris(trimethylsilyl)-	0.4602	12.0733	22579	3H-Imidazo[1,2-a]indolo[3,2-c]quinoline, 2,9-dihydro-9-methyl-	0.4695	11.71	365761	Arabinofuranose, 1,2,3,5-tetrakis-O-(trimethylsilyl)-	0.7473	11.9122	69088	Gluconic acid, 2,3,5,6-tetrakis-O-(trimethylsilyl)-, lactone	0.5028	11.9228	98002	Gluconic acid, 2,3,5,6-tetrakis-O-(trimethylsilyl)-, lactone	0.565	11.7774	158301
[truncated: 211 more rows]
[truncated: 38 more columns]

## Sheet: DATE 2 SPLIT
	mix1				WT-2				WT-8				WT-17				WT-19				Cas9-4				Cas9-10				Cas9--12				Cas9-14				KD-3				KD-6				KD-11				KD-20
[truncated: 140 more rows]
[truncated: 38 more columns]

## Sheet: DATE 3 SPLITLESS
	mix1				WT-2				WT-8				WT-17				WT-19				Cas9-4				Cas9-10				Cas9--12				Cas9-14				KD-3				KD-6				KD-11				KD-20
[truncated: 354 more rows]
[truncated: 38 more columns]

## Sheet: DATE 3 SPLIT
	mix1				WT-2				WT-8				WT-17				WT-19				Cas9-4				Cas9-10				Cas9--12				Cas9-14				KD-3				KD-6				KD-11				KD-20
[truncated: 131 more rows]
[truncated: 38 more columns]

[truncated: 4 more sheets: DATE 4 SPLITLESS, DATE 4 SPLIT, DATE 5 SPLITLESS, DATE 5 SPLIT]
